# Supplementary material for: Crystal structure of 1,1′-bis[1,7-dicarba-closo-dodeca­borane(11)]
Source: Acta Crystallogr Sect E Struct Rep Online. 2014 Oct 24;70(Pt 11):376–8. doi: 10.1107/S1600536814022132 (PMC4257294; doi:10.1107/S1600536814022132)
Supplement: Supplementary file 1 [file e-70-00376-sup1.cif]

##############################################################################
#                                                                            #
# This CIF contains the data in a paper accepted for publication in          #
# Acta Crystallographica Section E. It conforms to the requirements of       #
# Notes for Authors for Acta Crystallographica Section E, and has been       #
# peer reviewed under the auspices of the IUCr Commission on Journals.       #
#                                                                            #
# Full details of the Crystallographic Information File format               #
# are given in the paper "The Crystallographic Information File (CIF):       #
# a New Standard Archive File for Crystallography" by S. R. Hall, F. H.      #
# Allen and I. D. Brown [Acta Cryst. (1991), A47, 655-685].                  #
#                                                                            #
# The current version of the core CIF dictionary is obtainable from          #
# ftp://ftp.iucr.org/pub/cif_core.dic.                                       #
#                                                                            #
# Software is freely available for graphical display of the structure(s)     #
# in this CIF. For information consult the CIF software page                 #
# http://www.iucr.org/resources/cif/software.                                #
#                                                                            #
# This file may be used for bona fide research purposes within the           #
# scientific community so long as proper attribution is given to the journal # 
# article from which it was obtained.                                        #
#                                                                            #
##############################################################################
data_I
_audit_creation_method
;
Olex2 1.2
(compiled 2014.03.20 svn.r2914 for OlexSys, GUI svn.r4816)
;
_journal_date_recd_electronic     2014-09-24
_journal_date_accepted     2014-10-07
_journal_name_full     'Acta Crystallographica, Section E'
_journal_year     2014
_journal_volume     70
_journal_issue     11
_journal_page_first     376
_journal_page_last     378
_journal_paper_category     GO
_journal_paper_doi     10.1107/S1600536814022132
_journal_coeditor_code     HB7290
_publ_contact_author_name     'Alan J. Welch'
_publ_contact_author_address
;
Institute of Chemical Sciences,
Perkin Building
School of Engineering & Physical Sciences
Heriot Watt University
Edinburgh EH14 4AS
Scotland
;
_publ_contact_author_email     'a.j.welch@hw.ac.uk'
_publ_contact_author_fax     ?
_publ_contact_author_phone     '01314513127'
_publ_section_title
;
Crystal structure of 1,1'-bis[1,7-dicarba-<i>closo</i>-dodecaborane(11)]
;
loop_
    _publ_author_name
    _publ_author_footnote
    _publ_author_address
    'Elrick, Lisa' .
;
Institute of Chemical Sciences,
School of Engineering & Physical Sciences
Heriot-Watt University
Edinburgh EH14 4AS
Scotland
;
    'Rosair, Georgina M.' .
;
Institute of Chemical Sciences,
School of Engineering & Physical Sciences
Heriot-Watt University
Edinburgh EH14 4AS
Scotland
;
    'Welch, Alan J.' .
;
Institute of Chemical Sciences,
School of Engineering & Physical Sciences
Heriot-Watt University
Edinburgh EH14 4AS
Scotland
;
_publ_section_synopsis
;
In 1,1'-bis[1,7-dicarba-<i>closo</i>-dodecaborane(11)], the two
{1,7-<i>closo</i>-C~2~B~10~H~11~} cages are linked across a centre of
inversion. The position of the second non-linking cage C atom was established
unambiguously by geometric and crystallographic methods and there is no
evidence of C/B disorder.
;
_database_code_depnum_ccdc_archive     'CCDC 1027936'
_chemical_name_systematic
;
1,1'-Bis[1,7-dicarba-<i>closo</i>-dodecaborane(11)]
;
_chemical_name_common     ?
_chemical_formula_moiety     'C4 H22 B20'
_chemical_formula_sum     'C4 H22 B20'
_chemical_formula_iupac     'C4 H22 B20'
_chemical_formula_weight     286.41
_chemical_melting_point     ?
_shelx_space_group_comment
;
The symmetry employed for this shelxl refinement is uniquely defined
by the following loop, which should always be used as a source of
symmetry information in preference to the above space-group names.
They are only intended as comments.
;
_space_group_crystal_system     monoclinic
_space_group_name_H-M_alt     'C 2/c'
_space_group_name_Hall     '-C 2yc'
loop_
    _space_group_symop_operation_xyz
    'x, y, z'
    '-x, y, -z+1/2'
    'x+1/2, y+1/2, z'
    '-x+1/2, y+1/2, -z+1/2'
    '-x, -y, -z'
    'x, -y, z-1/2'
    '-x+1/2, -y+1/2, -z'
    'x+1/2, -y+1/2, z-1/2'
_cell_length_a     12.1518(13)
_cell_length_b     6.8308(7)
_cell_length_c     19.9613(19)
_cell_angle_alpha     90
_cell_angle_beta     93.005(6)
_cell_angle_gamma     90
_cell_volume     1654.6(3)
_cell_formula_units_Z     4
_cell_measurement_reflns_used     4828
_cell_measurement_theta_min     3.36
_cell_measurement_theta_max     32.17
_cell_measurement_temperature     100
_exptl_crystal_description     plate
_exptl_crystal_colour     colourless
_exptl_crystal_size_max     0.56
_exptl_crystal_size_mid     0.38
_exptl_crystal_size_min     0.16
_exptl_crystal_density_diffrn     1.150
_exptl_crystal_density_meas     .
_exptl_crystal_density_method     ?
_exptl_crystal_F_000     584
_exptl_absorpt_coefficient_mu     0.046
_exptl_absorpt_correction_type     multi-scan
_exptl_absorpt_process_details
;
(SADABS; Bruker, 2008)
;
_shelx_estimated_absorpt_T_min     0.974
_shelx_estimated_absorpt_T_max     0.993
_exptl_absorpt_correction_T_min     0.6916
_exptl_absorpt_correction_T_max     0.7465
_exptl_special_details     ?
_diffrn_ambient_temperature     100
_diffrn_radiation_type     MoKa
_diffrn_radiation_wavelength     0.71073
_diffrn_radiation_monochromator     'graphite'
_diffrn_measurement_device_type     'Bruker APEXII CCD'
_diffrn_measurement_method     '\f and \w scans'
_diffrn_detector_area_resol_mean     ?
_diffrn_reflns_number     19831
_diffrn_reflns_av_R_equivalents     0.0368
_diffrn_reflns_theta_min     3.358
_diffrn_reflns_theta_max     33.014
_diffrn_reflns_theta_full     25.000
_diffrn_measured_fraction_theta_max     0.992
_diffrn_measured_fraction_theta_full     0.999
_diffrn_reflns_limit_h_min     -18
_diffrn_reflns_limit_h_max     18
_diffrn_reflns_limit_k_min     -10
_diffrn_reflns_limit_k_max     10
_diffrn_reflns_limit_l_min     -30
_diffrn_reflns_limit_l_max     30
_diffrn_standards_number     0
loop_
    _refln_index_h
    _refln_index_k
    _refln_index_l
    _refln_F_squared_meas
    -2 0 0 876.81
    2 0 0 865.65
    2 0 0 874.91
    2 0 0 853.2
    -2 0 0 869.48
    -2 0 0 860.06
    -2 0 0 867.32
    -4 0 0 0.04
    -4 0 0 -0.09
    -4 0 0 0.07
    -4 0 0 0.12
    4 0 0 0.01
    4 0 0 -0.02
    4 0 0 0.17
    -6 0 0 16.26
    6 0 0 16.36
    6 0 0 16.14
    6 0 0 16.71
    -6 0 0 16.67
    -6 0 0 17.4
    -6 0 0 16.69
    -6 0 0 16.48
    -8 0 0 0.13
    8 0 0 0.21
    -8 0 0 0.49
    8 0 0 0.37
    8 0 0 0.56
    -8 0 0 0.51
    -8 0 0 0.13
    -8 0 0 -0.06
    10 0 0 0.21
    -10 0 0 0.08
    10 0 0 0.45
    -10 0 0 0.38
    -10 0 0 0.57
    -10 0 0 -0.15
    -10 0 0 0.18
    10 0 0 0.25
    -10 0 0 0.18
    -12 0 0 0.84
    12 0 0 1.05
    -12 0 0 1.11
    -12 0 0 1.07
    -12 0 0 0.78
    -14 0 0 0.4
    14 0 0 0.09
    -14 0 0 0.64
    -14 0 0 -0.28
    -16 0 0 3.96
    -16 0 0 4.66
    -16 0 0 4.21
    16 0 0 5.27
    -16 0 0 4.91
    -18 0 0 2.33
    -18 0 0 3.86
    -1 -1 0 3.7
    1 -1 0 3.41
    -1 -1 0 3.7
    -1 -1 0 4.16
    -1 -1 0 3.69
    -1 -1 0 4.43
    1 -1 0 4.21
    1 -1 0 3.81
    1 1 0 3.83
    -1 1 0 3.72
    -1 1 0 3.76
    1 1 0 3.93
    -1 1 0 3.84
    1 1 0 3.84
    1 1 0 3.84
    -1 1 0 3.59
    -1 1 0 3.98
    3 -1 0 0.15
    3 -1 0 -0.03
    -3 -1 0 0.15
    -3 -1 0 -0.06
    -3 -1 0 0.28
    -3 -1 0 0.01
    -3 -1 0 0.26
    -3 -1 0 -0.04
    -3 -1 0 0.17
    3 1 0 0.1
    -3 1 0 0.12
    3 1 0 0.03
    3 1 0 0.04
    -3 1 0 0.01
    -3 1 0 0.1
    3 1 0 0.1
    3 1 0 -0.1
    -5 -1 0 0.47
    5 -1 0 0.37
    -5 -1 0 0.6
    -5 -1 0 0.51
    -5 -1 0 0.56
    -5 -1 0 0.67
    5 -1 0 0.65
    -5 -1 0 0.54
    5 1 0 0.33
    5 1 0 0.56
    5 1 0 0.21
    5 1 0 0.46
    -5 1 0 0.43
    -5 1 0 0.35
    -5 1 0 0.43
    -5 1 0 0.5
    -7 -1 0 50.6
    -7 -1 0 48.63
    -7 -1 0 50.42
    7 -1 0 50.39
    7 -1 0 49.56
    -7 -1 0 50.29
    -7 -1 0 49.24
    -7 1 0 51.61
    -7 1 0 50.62
    7 1 0 49.89
    -7 1 0 50.49
    7 1 0 50.89
    7 1 0 50.58
    -7 1 0 50.92
    -9 -1 0 57.31
    9 -1 0 55.49
    -9 -1 0 55.07
    -9 -1 0 57.06
    -9 -1 0 56.04
    -9 -1 0 57.39
    9 -1 0 58.47
    -9 1 0 54.91
    9 1 0 58.76
    -9 1 0 55.58
    -9 1 0 53.52
    -9 1 0 57.46
    9 1 0 60.66
    -9 1 0 59.12
    9 1 0 55.72
    -11 -1 0 2.85
    -11 -1 0 3.3
    11 -1 0 2.47
    -11 -1 0 3
    -11 -1 0 2.95
    -11 1 0 1.84
    -11 1 0 2.49
    11 1 0 1.98
    -11 1 0 2.9
    -11 1 0 2.75
    11 1 0 2.81
    -13 -1 0 -0.09
    -13 -1 0 -0.45
    13 -1 0 -0.2
    -13 -1 0 -0.17
    13 1 0 0.25
    -13 1 0 0.48
    -13 1 0 -0.41
    -13 1 0 -0.08
    -15 -1 0 1.85
    -15 -1 0 2.36
    15 -1 0 1.88
    -15 -1 0 3.08
    -15 1 0 2.79
    -15 1 0 1.65
    15 1 0 2.98
    -15 1 0 2.87
    -17 -1 0 3.01
    -17 -1 0 2.54
    17 1 0 2.6
    -17 1 0 1.96
    -17 1 0 2.22
    -17 1 0 1.63
    0 -2 0 0.14
    0 -2 0 0.45
    0 -2 0 0.22
    0 -2 0 0.13
    0 -2 0 0.19
    0 2 0 0.27
    0 2 0 0.17
    0 2 0 0.23
    2 -2 0 12.85
    -2 -2 0 13.71
    -2 -2 0 13.81
    -2 -2 0 13.88
    2 -2 0 13.88
    2 -2 0 13.72
    -2 -2 0 14.04
    2 -2 0 13.81
    -2 -2 0 13.45
    -2 2 0 14.19
    -2 2 0 13.46
    -2 2 0 14.69
    2 2 0 14.11
    2 2 0 13.35
    2 2 0 14
    2 2 0 13.4
    -2 2 0 14.34
    -2 2 0 13.59
    -4 -2 0 -0.06
    -4 -2 0 -0.05
    -4 -2 0 -0.13
    -4 -2 0 0.29
    -4 -2 0 -0.02
    4 -2 0 -0.01
    4 -2 0 0.29
    4 -2 0 -0.15
    -4 -2 0 0.06
    -4 -2 0 -0.04
    -4 -2 0 -0.15
    4 2 0 -0.05
    -4 2 0 0.04
    -4 2 0 0.29
    4 2 0 -0.12
    4 2 0 0.03
    4 2 0 0.16
    -4 2 0 -0.03
    6 -2 0 0.22
    -6 -2 0 0.43
    -6 -2 0 0.11
    -6 -2 0 0.25
    -6 -2 0 -0.03
    -6 -2 0 0.04
    -6 -2 0 0.18
    -6 -2 0 -0.08
    6 -2 0 0.08
    6 2 0 0.09
    -6 2 0 -0.04
    -6 2 0 -0.04
    -6 2 0 0.13
    6 2 0 0.17
    6 2 0 0.28
    -8 -2 0 4.24
    -8 -2 0 3.86
    -8 -2 0 3.83
    8 -2 0 3.51
    -8 -2 0 3.92
    8 -2 0 3.43
    -8 -2 0 4.1
    -8 -2 0 3.53
    -8 -2 0 4.12
    -8 2 0 4.01
    8 2 0 4.12
    -8 2 0 3.79
    -8 2 0 3.2
    8 2 0 4.29
    8 2 0 3.89
    -8 2 0 4.49
    -10 -2 0 3.93
    -10 -2 0 3.98
    -10 -2 0 4.35
    10 -2 0 3.62
    -10 -2 0 3.79
    10 2 0 3.89
    10 2 0 3.86
    10 2 0 4.07
    -10 2 0 3.22
    -10 2 0 3.99
    12 -2 0 1.37
    -12 -2 0 1.19
    -12 -2 0 1.25
    -12 -2 0 1.38
    -12 -2 0 1.94
    12 2 0 1.5
    -12 2 0 1.7
    -12 2 0 2.05
    -14 -2 0 1.33
    14 -2 0 1.25
    -14 -2 0 1.49
    -14 -2 0 1.69
    14 2 0 1.42
    -14 2 0 1.44
    -14 2 0 1.49
    -14 2 0 2.11
    -16 -2 0 0.65
    -16 -2 0 -0.09
    -16 -2 0 -0.12
    -16 2 0 0.61
    -16 2 0 0.52
    16 2 0 0.06
    -16 2 0 -0.32
    -18 -2 0 1.94
    -18 -2 0 1.4
    -18 2 0 0.53
    -18 2 0 1.12
    1 -3 0 0.35
    -1 -3 0 0.55
    -1 -3 0 0.33
    1 -3 0 0.28
    -1 -3 0 0.35
    -1 -3 0 0.42
    -1 -3 0 0.1
    1 -3 0 0.21
    1 -3 0 0.22
    -1 -3 0 0.11
    1 3 0 0.21
    1 3 0 0.21
    1 3 0 0.1
    -1 3 0 0.19
    -1 3 0 0.12
    -1 3 0 0.29
    1 3 0 0.24
    -3 -3 0 1.35
    -3 -3 0 1.43
    -3 -3 0 1.43
    -3 -3 0 1.18
    3 -3 0 1.65
    -3 -3 0 1.45
    3 -3 0 1.07
    -3 -3 0 1.45
    3 -3 0 1.39
    3 3 0 1.29
    3 3 0 1.31
    -3 3 0 1.2
    3 3 0 1.67
    -3 3 0 1.53
    -3 3 0 1.41
    -3 3 0 1.42
    3 3 0 1.67
    5 -3 0 3.83
    -5 -3 0 3.83
    5 -3 0 3.65
    -5 -3 0 3.55
    -5 -3 0 3.68
    -5 -3 0 3.17
    -5 -3 0 2.82
    -5 -3 0 3.63
    5 -3 0 4.5
    -5 -3 0 3.4
    -5 3 0 3.78
    5 3 0 3.66
    5 3 0 3.69
    -5 3 0 4.17
    -5 3 0 3.67
    -5 3 0 3.49
    5 3 0 3.69
    7 -3 0 5.52
    -7 -3 0 5.11
    -7 -3 0 4.71
    -7 -3 0 6.01
    -7 -3 0 5.62
    7 -3 0 5.47
    -7 -3 0 5.35
    7 -3 0 5.7
    -7 -3 0 4.87
    -7 3 0 5.55
    7 3 0 5.16
    7 3 0 5.01
    -7 3 0 4.06
    -7 3 0 5.57
    -7 3 0 6.15
    7 3 0 5.23
    -9 -3 0 0.07
    -9 -3 0 1.05
    -9 -3 0 0.45
    9 -3 0 0.8
    -9 -3 0 0.78
    9 -3 0 0.47
    -9 -3 0 0.56
    -9 3 0 0.34
    9 3 0 0.79
    9 3 0 0.51
    -9 3 0 0.81
    -9 3 0 0.3
    -9 3 0 0.25
    -9 3 0 0.54
    9 3 0 0.67
    -11 -3 0 -0.07
    -11 -3 0 0.54
    -11 -3 0 0.05
    -11 -3 0 0.16
    11 -3 0 0.12
    11 -3 0 0.06
    -11 3 0 0.21
    11 3 0 -0.05
    -11 3 0 0.1
    -13 -3 0 0.04
    13 -3 0 -0.13
    13 -3 0 0.26
    -13 -3 0 0.82
    -13 -3 0 0.28
    -13 -3 0 0.41
    -13 3 0 0.18
    -13 3 0 -0.1
    -13 3 0 0.03
    13 3 0 0.12
    -15 -3 0 0.02
    -15 -3 0 0.46
    -15 -3 0 0.2
    -15 -3 0 0.21
    -15 3 0 1.02
    15 3 0 0.09
    -15 3 0 0.22
    -15 3 0 0.06
    -17 -3 0 4
    -17 -3 0 4.43
    -17 3 0 4.62
    -17 3 0 4.2
    17 3 0 6.56
    0 -4 0 24.71
    0 -4 0 25.05
    0 -4 0 25.65
    0 -4 0 24.52
    0 -4 0 23.39
    0 4 0 25.02
    0 4 0 24.05
    0 4 0 25.06
    0 4 0 25.01
    0 4 0 23.17
    -2 -4 0 19.07
    -2 -4 0 19.74
    2 -4 0 18.37
    2 -4 0 20.14
    -2 -4 0 19.61
    -2 -4 0 19.74
    2 -4 0 20.42
    2 -4 0 19.71
    -2 4 0 18.66
    -2 4 0 19.42
    -2 4 0 20.18
    -2 4 0 19.26
    2 4 0 19.64
    2 4 0 20.38
    2 4 0 20.05
    2 4 0 18.81
    -4 -4 0 8.13
    -4 -4 0 8.89
    4 -4 0 7.18
    -4 -4 0 8.23
    4 -4 0 8.07
    4 -4 0 8.64
    -4 -4 0 8.07
    4 -4 0 7.61
    -4 -4 0 6.51
    -4 -4 0 7.58
    -4 4 0 8.19
    4 4 0 8.83
    -4 4 0 7.9
    -4 4 0 8.1
    4 4 0 5.43
    4 4 0 7.72
    -4 4 0 7.81
    4 4 0 8.18
    -6 -4 0 3.08
    -6 -4 0 4.25
    -6 -4 0 4.07
    -6 -4 0 4.04
    6 -4 0 4
    -6 -4 0 3.69
    -6 -4 0 3.71
    6 -4 0 3.92
    -6 -4 0 4.21
    6 -4 0 3.97
    -6 -4 0 3.35
    -6 4 0 3.53
    6 4 0 3.65
    6 4 0 3.99
    -6 4 0 4.5
    -6 4 0 3.52
    -6 4 0 3.23
    6 4 0 3.89
    8 -4 0 0.02
    -8 -4 0 -0.13
    -8 -4 0 0.05
    -8 -4 0 0.38
    8 -4 0 0.11
    -8 -4 0 0.05
    8 4 0 0.07
    -8 4 0 -0.32
    -8 4 0 0.09
    8 4 0 -0.24
    -8 4 0 0.22
    8 4 0 -0.03
    -8 4 0 -0.15
    -10 -4 0 -0.01
    -10 -4 0 0.55
    10 -4 0 -0.4
    -10 -4 0 -0.23
    10 -4 0 0.12
    -10 -4 0 0.08
    -10 -4 0 -0.08
    -10 4 0 0.24
    10 4 0 -0.14
    -10 4 0 -0.08
    -12 -4 0 0.59
    12 -4 0 1.24
    -12 -4 0 0.36
    -12 -4 0 0.04
    -12 4 0 -0.04
    -12 4 0 0.32
    12 4 0 0.87
    -14 -4 0 1.1
    -14 -4 0 1.18
    -14 -4 0 0.92
    -14 4 0 0.78
    -14 4 0 0.71
    14 4 0 1
    -14 4 0 0.86
    -16 -4 0 0.21
    -16 -4 0 0.08
    -16 4 0 0.52
    16 4 0 0.63
    -1 -5 0 4.27
    -1 -5 0 4.32
    1 -5 0 4.4
    1 -5 0 3.86
    -1 -5 0 4.66
    1 -5 0 4.08
    -1 -5 0 4.3
    1 -5 0 3.55
    1 5 0 3.68
    -1 5 0 3.84
    -1 5 0 4.03
    -1 5 0 4.42
    1 5 0 3.97
    1 5 0 3.65
    -1 5 0 3.93
    3 -5 0 25.96
    3 -5 0 25.98
    -3 -5 0 26.78
    3 -5 0 24.5
    -3 -5 0 24.36
    -3 -5 0 24.46
    -3 -5 0 27.56
    3 -5 0 26.82
    -3 -5 0 25.56
    3 5 0 25.2
    -3 5 0 24.56
    -3 5 0 25.43
    3 5 0 25.66
    3 5 0 25.2
    -3 5 0 26.65
    -5 -5 0 -0.08
    5 -5 0 -0.24
    -5 -5 0 0.21
    5 -5 0 0.31
    -5 -5 0 -0.17
    -5 -5 0 0.08
    -5 -5 0 0.02
    5 -5 0 0.18
    -5 -5 0 0.03
    -5 5 0 0.01
    -5 5 0 0.27
    -5 5 0 0.23
    5 5 0 0.1
    5 5 0 0.09
    5 5 0 0.1
    7 -5 0 4.64
    -7 -5 0 4.29
    -7 -5 0 4.02
    -7 -5 0 3.78
    -7 -5 0 3.76
    -7 -5 0 3.64
    7 5 0 3.3
    -7 5 0 3.82
    7 5 0 4.22
    -7 5 0 3.53
    -7 5 0 3.45
    -9 -5 0 2.33
    9 -5 0 3.12
    -9 -5 0 2.09
    -9 -5 0 3.17
    -9 -5 0 3.24
    -9 -5 0 2.86
    9 5 0 2.49
    -9 5 0 4.01
    -11 -5 0 -0.19
    -11 -5 0 -0.13
    -11 -5 0 -0.03
    -11 -5 0 -0.36
    11 5 0 0.05
    -11 5 0 0.14
    -13 -5 0 0.55
    -13 -5 0 0.01
    -13 -5 0 -0.31
    -13 5 0 0.77
    13 5 0 0.1
    -15 -5 0 0.48
    -15 -5 0 0.07
    15 5 0 -0.04
    0 -6 0 7.88
    0 -6 0 7.56
    0 -6 0 8.86
    0 6 0 8.44
    0 6 0 7.99
    -2 -6 0 15.34
    -2 -6 0 15.36
    2 -6 0 16.64
    -2 -6 0 15.53
    2 -6 0 14.33
    2 -6 0 15.33
    2 6 0 14.86
    -2 6 0 16.44
    2 6 0 16.7
    -4 -6 0 5.21
    4 -6 0 5.61
    -4 -6 0 5.9
    4 -6 0 5.43
    -4 -6 0 5.7
    -4 -6 0 6.27
    -4 -6 0 5.59
    4 -6 0 5.93
    -4 6 0 4.71
    4 6 0 5.81
    4 6 0 5.39
    -6 -6 0 0.8
    6 -6 0 0.52
    -6 -6 0 0.21
    -6 -6 0 0.72
    6 -6 0 0.61
    -6 -6 0 1.02
    -6 -6 0 0.67
    -6 -6 0 0.67
    6 6 0 0.95
    -6 6 0 0.53
    -8 -6 0 7.46
    -8 -6 0 7.74
    -8 -6 0 7.89
    8 -6 0 8.06
    -8 -6 0 7.33
    -8 -6 0 8.6
    -8 6 0 7.67
    8 6 0 8.78
    -10 -6 0 8.21
    -10 -6 0 6.36
    -10 -6 0 5.73
    -10 -6 0 6.65
    10 6 0 6.87
    -10 6 0 5.79
    -12 -6 0 0.58
    -12 -6 0 0.04
    -12 -6 0 0.36
    -12 -6 0 0.64
    -12 6 0 0.03
    12 6 0 0.42
    -14 -6 0 2.13
    -14 -6 0 1.77
    14 6 0 2.27
    -14 6 0 1.79
    1 -7 0 0.05
    -1 -7 0 -0.21
    1 7 0 -0.06
    -1 7 0 -0.31
    3 -7 0 1.47
    -3 -7 0 2.26
    -3 -7 0 1.31
    -3 7 0 1.49
    3 7 0 1.31
    -5 -7 0 1.59
    -5 -7 0 1.8
    5 -7 0 1.62
    -5 -7 0 1.31
    -5 -7 0 1.77
    -5 -7 0 1.06
    -5 7 0 1.29
    5 7 0 1.39
    -7 -7 0 1.04
    -7 -7 0 0.84
    -7 -7 0 0.53
    -7 -7 0 0.92
    -7 7 0 1.02
    7 7 0 0.9
    -9 -7 0 3.48
    -9 -7 0 4.22
    -9 -7 0 4.18
    -9 -7 0 4.05
    9 7 0 3.93
    -9 7 0 4.95
    -11 -7 0 0.05
    -11 -7 0 -0.07
    -11 -7 0 -0.15
    -11 7 0 -0.11
    11 7 0 0.21
    -13 -7 0 0.84
    -13 -7 0 0.6
    -13 7 0 0.46
    13 7 0 -0.23
    0 8 0 19.65
    -2 -8 0 0.09
    2 8 0 0.68
    -2 8 0 -0.32
    -4 -8 0 8.15
    -4 -8 0 7.08
    -4 8 0 7.81
    4 8 0 9.65
    -6 -8 0 -0.18
    -6 8 0 0.24
    6 8 0 -0.02
    -8 -8 0 -0.55
    -8 8 0 0
    8 8 0 -0.07
    -10 -8 0 -0.34
    -10 -8 0 -0.09
    -10 8 0 -0.05
    10 8 0 0.05
    12 8 0 3.6
    1 9 0 0.11
    -1 9 0 -0.08
    -3 -9 0 10.36
    3 9 0 10.95
    -3 9 0 9.46
    -5 9 0 16.17
    5 9 0 17.31
    7 9 0 0.29
    -7 9 0 0.29
    -9 9 0 3.06
    9 9 0 2.61
    0 -10 0 1.56
    0 10 0 0.6
    -2 -10 0 1.3
    2 10 0 3.32
    -2 10 0 2.56
    -4 10 0 0.84
    4 10 0 0.23
    -18 0 1 0.31
    -18 0 1 0.88
    16 0 -1 -0.25
    -16 0 1 -0.05
    -16 0 1 -0.3
    -16 0 1 0.46
    -16 0 1 0.18
    -14 0 1 -0.24
    -14 0 1 0.24
    14 0 -1 0.12
    -14 0 1 -0.24
    -12 0 1 0.06
    -12 0 1 0.24
    -12 0 1 0.04
    -12 0 1 0
    12 0 -1 0.16
    -10 0 1 -0.08
    -10 0 1 -0.23
    10 0 -1 0.25
    -10 0 1 0.04
    -10 0 1 -0.1
    -10 0 1 -0.11
    10 0 -1 0.11
    -10 0 1 -0.04
    10 0 -1 -0.18
    8 0 -1 -0.19
    -8 0 1 0.14
    -8 0 1 -0.24
    -8 0 1 0.09
    -8 0 1 -0.04
    -8 0 1 0.26
    8 0 -1 0.08
    8 0 -1 0.17
    -8 0 1 0.12
    6 0 -1 0.23
    -6 0 1 0.12
    -6 0 1 0.27
    6 0 -1 -0.1
    -6 0 1 -0.11
    6 0 -1 -0.07
    -6 0 1 0.15
    -6 0 1 -0.06
    -4 0 1 0.21
    4 0 -1 -0.16
    -4 0 1 -0.04
    4 0 -1 -0.03
    4 0 -1 -0.03
    -4 0 1 0.09
    -4 0 1 0.13
    -2 0 1 0
    -2 0 1 -0.15
    2 0 -1 0.09
    -2 0 1 -0.08
    2 0 -1 0
    -2 0 1 0.01
    2 0 -1 0.12
    -2 0 1 0.06
    2 0 -1 0.07
    0 0 1 0
    0 0 1 0
    0 0 -1 0
    2 0 1 -0.05
    2 0 1 -0.05
    -2 0 -1 -0.08
    2 0 1 0
    -2 0 -1 -0.05
    -2 0 -1 0.02
    2 0 1 -0.18
    -4 0 -1 0.07
    4 0 1 -0.03
    -4 0 -1 0.11
    -4 0 -1 -0.05
    4 0 1 -0.07
    4 0 1 0.1
    4 0 1 -0.03
    -4 0 -1 0.07
    -6 0 -1 0.11
    6 0 1 -0.07
    6 0 1 -0.22
    -6 0 -1 -0.04
    -6 0 -1 0.1
    -6 0 -1 -0.02
    -6 0 -1 0.05
    6 0 1 -0.13
    8 0 1 -0.14
    -8 0 -1 -0.03
    -8 0 -1 0.07
    8 0 1 -0.23
    -8 0 -1 -0.02
    8 0 1 -0.14
    -8 0 -1 0.14
    -8 0 -1 -0.03
    -10 0 -1 0.02
    -10 0 -1 -0.33
    -10 0 -1 -0.1
    10 0 1 -0.1
    -10 0 -1 -0.06
    10 0 1 0.26
    10 0 1 -0.02
    -10 0 -1 -0.14
    -12 0 -1 0.24
    -12 0 -1 0.24
    -12 0 -1 -0.16
    12 0 1 -0.15
    -12 0 -1 -0.29
    -14 0 -1 -0.01
    14 0 1 -0.03
    -14 0 -1 0.11
    -14 0 -1 0.76
    -16 0 -1 0.11
    16 0 1 -0.15
    -16 0 -1 -0.4
    -16 0 -1 0.76
    -18 0 -1 -0.31
    -18 0 -1 0.54
    -17 -1 1 0.99
    -17 -1 1 0.79
    -17 1 1 0.29
    -17 1 1 1.13
    -17 1 1 0.39
    17 1 -1 1.08
    -15 -1 1 -0.09
    -15 -1 1 0.35
    -15 -1 1 0.23
    -15 -1 1 -0.09
    15 -1 -1 -0.08
    -15 1 1 0.29
    -15 1 1 -0.32
    -15 1 1 0.27
    -15 1 1 -0.02
    15 1 -1 0.09
    13 -1 -1 6.84
    -13 -1 1 7.26
    -13 -1 1 6.32
    -13 -1 1 7.29
    -13 -1 1 6.71
    13 1 -1 7.89
    -13 1 1 6.56
    -13 1 1 6.19
    -13 1 1 5.91
    -11 -1 1 2.58
    -11 -1 1 3.35
    -11 -1 1 1.84
    11 -1 -1 2.36
    -11 -1 1 3.75
    11 1 -1 2.98
    -11 1 1 3.09
    -11 1 1 2.45
    -11 1 1 2.71
    -11 1 1 2.56
    9 -1 -1 7.52
    -9 -1 1 7.87
    -9 -1 1 7.42
    -9 -1 1 9.12
    9 -1 -1 8.33
    -9 -1 1 7.94
    -9 -1 1 8.65
    -9 1 1 7.88
    -9 1 1 6.89
    -9 1 1 8.03
    9 1 -1 9
    9 1 -1 7.86
    9 1 -1 7.49
    -9 1 1 7.1
    -9 1 1 6.34
    -7 -1 1 -0.21
    7 -1 -1 0.02
    7 -1 -1 -0.06
    -7 -1 1 0.24
    -7 -1 1 0.14
    -7 -1 1 -0.17
    -7 -1 1 0.01
    7 1 -1 0.19
    7 1 -1 0.19
    -7 1 1 -0.09
    -7 1 1 0.05
    -7 1 1 -0.16
    -7 1 1 -0.19
    7 1 -1 -0.05
    7 1 -1 -0.04
    -5 -1 1 3.97
    5 -1 -1 3.39
    -5 -1 1 3.09
    -5 -1 1 3.28
    -5 -1 1 3
    -5 -1 1 3.58
    5 -1 -1 3.53
    -5 -1 1 3.56
    -5 1 1 3.55
    -5 1 1 4.47
    -5 1 1 3.45
    5 1 -1 3.74
    5 1 -1 3.84
    -5 1 1 3.13
    5 1 -1 3.73
    -3 -1 1 1.05
    3 -1 -1 0.85
    -3 -1 1 0.92
    -3 -1 1 0.91
    -3 -1 1 1.04
    -3 -1 1 1.09
    3 -1 -1 0.8
    -3 -1 1 0.88
    3 -1 -1 0.58
    -3 -1 1 0.93
    3 1 -1 0.72
    3 1 -1 1.12
    3 1 -1 0.79
    3 1 -1 1.03
    -3 1 1 0.81
    3 1 -1 1.01
    -3 1 1 1.12
    -3 1 1 0.78
    -1 -1 1 971.47
    -1 -1 1 966.54
    1 -1 -1 930.65
    -1 -1 1 993.85
    -1 -1 1 973.86
    -1 -1 1 972.01
    -1 -1 1 943.79
    -1 -1 1 977.17
    1 -1 -1 942.12
    1 -1 -1 958.62
    1 -1 -1 969.34
    -1 1 1 979.58
    -1 1 1 938.85
    1 1 -1 1000
    1 1 -1 999.35
    1 1 -1 965.88
    -1 1 1 944.85
    1 1 -1 956.01
    1 1 -1 943.21
    1 1 -1 967.52
    -1 1 1 947.62
    -1 -1 -1 254.39
    1 -1 1 250.38
    -1 -1 -1 252.4
    1 -1 1 259.98
    -1 -1 -1 260.13
    -1 -1 -1 266.66
    1 -1 1 255.76
    -1 -1 -1 254.03
    -1 -1 -1 247.05
    1 1 1 267
    -1 1 -1 261.4
    1 1 1 250.81
    -1 1 -1 254.36
    -1 1 -1 274.07
    1 1 1 257.59
    -3 -1 -1 0.62
    -3 -1 -1 0.47
    3 -1 1 0.97
    -3 -1 -1 0.78
    -3 -1 -1 0.43
    -3 -1 -1 0.75
    -3 -1 -1 0.52
    3 -1 1 0.97
    3 1 1 0.54
    -3 1 -1 0.67
    3 1 1 0.49
    3 1 1 0.68
    3 1 1 0.58
    3 1 1 0.73
    -3 1 -1 0.77
    -5 -1 -1 57.52
    -5 -1 -1 57.65
    -5 -1 -1 57.52
    -5 -1 -1 59.29
    5 -1 1 57.88
    -5 -1 -1 55.12
    5 -1 1 57.37
    -5 -1 -1 57.3
    5 1 1 60.17
    5 1 1 56.4
    -5 1 -1 57.16
    -5 1 -1 57.53
    -5 1 -1 58.31
    5 1 1 58.05
    5 1 1 56.73
    7 -1 1 12.38
    7 -1 1 12.72
    -7 -1 -1 12.83
    -7 -1 -1 12.67
    -7 -1 -1 12.25
    -7 -1 -1 12.42
    -7 -1 -1 13.79
    -7 1 -1 13.38
    -7 1 -1 11.75
    -7 1 -1 12.7
    -7 1 -1 11.75
    7 1 1 13.08
    7 1 1 12.87
    7 1 1 12.43
    -9 -1 -1 0.5
    -9 -1 -1 0.98
    -9 -1 -1 0.26
    -9 -1 -1 0.44
    -9 -1 -1 0.61
    9 -1 1 0.33
    9 -1 1 0.99
    9 1 1 -0.07
    9 1 1 0.47
    9 1 1 0.65
    -9 1 -1 0.44
    -9 1 -1 0.23
    -9 1 -1 0.41
    -9 1 -1 0.56
    -9 1 -1 0.32
    -11 -1 -1 -0.27
    -11 -1 -1 0.21
    11 -1 1 0.24
    -11 -1 -1 0.3
    -11 -1 -1 0.1
    -11 1 -1 -0.09
    -11 1 -1 -0.13
    -11 1 -1 -0.56
    11 1 1 0.01
    -11 1 -1 0.32
    11 1 1 0.16
    -13 -1 -1 2.95
    13 -1 1 2.03
    -13 -1 -1 2.66
    -13 -1 -1 2.46
    13 1 1 2.79
    -13 1 -1 2.27
    -13 1 -1 2.93
    -13 1 -1 2.92
    -15 -1 -1 3.75
    -15 -1 -1 2.64
    -15 -1 -1 2.97
    15 -1 1 2.7
    -15 1 -1 2.38
    -15 1 -1 3.05
    -15 1 -1 2.67
    15 1 1 4.18
    -17 -1 -1 4.47
    -17 -1 -1 3.7
    -17 1 -1 3.32
    -17 1 -1 3.81
    -17 1 -1 4.55
    -18 -2 1 3.33
    -18 -2 1 3.78
    18 2 -1 3.43
    -18 2 1 2.89
    -18 2 1 5.22
    -16 -2 1 -0.2
    -16 -2 1 1.54
    -16 -2 1 0.03
    16 -2 -1 0.47
    -16 -2 1 0.25
    16 2 -1 0.22
    -16 2 1 0.06
    -16 2 1 0.62
    -16 2 1 0.84
    -14 -2 1 1.7
    14 -2 -1 1.16
    -14 -2 1 2.02
    -14 -2 1 2.9
    -14 -2 1 0.81
    -14 2 1 1.92
    -14 2 1 1.33
    -14 2 1 1.39
    -14 2 1 1.45
    14 2 -1 1.66
    -12 -2 1 9.68
    -12 -2 1 10.9
    -12 -2 1 9.89
    12 -2 -1 10.3
    -12 -2 1 10.52
    -12 2 1 10.54
    -12 2 1 9.17
    12 2 -1 10.72
    10 -2 -1 8.81
    -10 -2 1 7.75
    -10 -2 1 8.19
    -10 -2 1 8.33
    -10 -2 1 7.99
    -10 2 1 8.72
    10 2 -1 8.47
    -10 2 1 8.15
    10 2 -1 8.79
    10 2 -1 8.53
    -8 -2 1 9.84
    -8 -2 1 10.38
    8 -2 -1 10.27
    -8 -2 1 10.05
    -8 -2 1 10.44
    -8 -2 1 9.93
    8 -2 -1 9.73
    -8 -2 1 9.99
    -8 -2 1 10.58
    -8 2 1 9.51
    8 2 -1 9.66
    -8 2 1 9.9
    8 2 -1 9.6
    8 2 -1 9.45
    -8 2 1 10.31
    -8 2 1 10.71
    -6 -2 1 -0.02
    -6 -2 1 -0.1
    -6 -2 1 0.14
    6 -2 -1 0.1
    6 -2 -1 0.2
    -6 -2 1 0.14
    -6 -2 1 0.16
    -6 -2 1 -0.09
    -6 -2 1 0.32
    -6 2 1 0.06
    6 2 -1 -0.15
    6 2 -1 -0.07
    -6 2 1 0.1
    -6 2 1 0.25
    6 2 -1 0.21
    4 -2 -1 0.6
    -4 -2 1 0.71
    -4 -2 1 0.8
    4 -2 -1 0.64
    -4 -2 1 0.38
    -4 -2 1 0.74
    4 -2 -1 0.59
    -4 -2 1 0.85
    -4 -2 1 0.66
    -4 -2 1 0.53
    4 2 -1 0.55
    -4 2 1 0.52
    -4 2 1 0.82
    4 2 -1 0.2
    4 2 -1 0.32
    -4 2 1 0.33
    -4 2 1 0.47
    -2 -2 1 1.77
    2 -2 -1 1.69
    2 -2 -1 1.64
    -2 -2 1 1.52
    -2 -2 1 1.59
    2 -2 -1 1.71
    2 -2 -1 1.7
    -2 -2 1 1.79
    -2 -2 1 1.65
    -2 -2 1 1.68
    -2 -2 1 1.58
    -2 2 1 1.87
    2 2 -1 1.8
    2 2 -1 1.47
    2 2 -1 1.85
    -2 2 1 1.46
    -2 2 1 1.61
    2 2 -1 1.51
    -2 2 1 2.25
    2 2 -1 1.59
    0 -2 -1 0.25
    0 -2 1 0.06
    0 -2 1 0.16
    0 -2 1 0.36
    0 -2 -1 0.3
    0 -2 1 0.23
    0 -2 -1 0.22
    0 -2 -1 0.31
    0 -2 1 0.19
    0 -2 1 0.23
    0 -2 -1 0.16
    0 2 1 0.07
    0 2 -1 0.22
    0 2 -1 0.25
    0 2 -1 0.3
    0 2 1 0.09
    0 2 -1 0.35
    0 2 1 0.31
    0 2 1 0.11
    2 -2 1 0.3
    -2 -2 -1 0.41
    -2 -2 -1 0.24
    2 -2 1 0.16
    -2 -2 -1 0.2
    -2 -2 -1 0.2
    -2 -2 -1 0.1
    2 -2 1 0.01
    -2 -2 -1 0.26
    2 -2 1 0.18
    2 -2 1 0.18
    2 2 1 0.32
    2 2 1 0.15
    2 2 1 0.19
    -2 2 -1 0.16
    -2 2 -1 0.26
    -2 2 -1 0.29
    -2 2 -1 0.15
    -2 2 -1 0.08
    2 2 1 0.05
    -4 -2 -1 20.19
    -4 -2 -1 19.21
    -4 -2 -1 19.97
    -4 -2 -1 20.76
    -4 -2 -1 19.92
    -4 -2 -1 19.69
    4 -2 1 20.09
    4 -2 1 19.67
    4 -2 1 20.41
    4 2 1 19.68
    4 2 1 20.73
    4 2 1 19.95
    -4 2 -1 20.02
    4 2 1 20.65
    -4 2 -1 19.62
    -4 2 -1 21
    6 -2 1 5.91
    -6 -2 -1 5.62
    -6 -2 -1 7.43
    -6 -2 -1 5.62
    -6 -2 -1 6.08
    6 -2 1 6.01
    -6 -2 -1 5.7
    6 -2 1 5.99
    -6 -2 -1 5.49
    -6 -2 -1 5.36
    -6 2 -1 5.5
    -6 2 -1 5.9
    6 2 1 6.7
    -6 2 -1 5.87
    6 2 1 5.97
    6 2 1 5.8
    8 -2 1 60.2
    8 -2 1 60.6
    -8 -2 -1 59.24
    -8 -2 -1 59.14
    -8 -2 -1 58.66
    -8 -2 -1 60.68
    -8 -2 -1 58.67
    -8 -2 -1 60.69
    -8 -2 -1 60.21
    8 2 1 58.01
    -8 2 -1 60.41
    8 2 1 61.67
    -8 2 -1 58.55
    8 2 1 58.08
    -8 2 -1 59.02
    -8 2 -1 60.61
    -10 -2 -1 10.5
    10 -2 1 11.05
    -10 -2 -1 10.83
    -10 -2 -1 9.41
    -10 -2 -1 9.95
    10 2 1 10.82
    -10 2 -1 9.97
    10 2 1 9.61
    -10 2 -1 10.13
    10 2 1 9.59
    -12 -2 -1 1.91
    -12 -2 -1 1.94
    -12 -2 -1 1.64
    12 -2 1 2.21
    -12 -2 -1 2.13
    -12 2 -1 1.67
    12 2 1 1.69
    -12 2 -1 2.31
    14 -2 1 14
    -14 -2 -1 15.08
    -14 -2 -1 14.62
    14 -2 1 14.68
    -14 -2 -1 11.48
    14 2 1 12
    -14 2 -1 14.36
    -14 2 -1 12.86
    -14 2 -1 14.61
    -16 -2 -1 0.67
    -16 -2 -1 -0.34
    -16 -2 -1 -0.12
    16 2 1 0.14
    -16 2 -1 -0.1
    -16 2 -1 -0.37
    -16 2 -1 0.31
    -18 -2 -1 3.5
    -18 -2 -1 3.07
    -18 2 -1 2.51
    -18 2 -1 3.13
    -17 -3 1 -0.01
    -17 -3 1 0.33
    17 3 -1 -0.42
    -17 3 1 0.03
    -17 3 1 -0.11
    -15 -3 1 0.2
    -15 -3 1 0.54
    -15 -3 1 0.13
    -15 -3 1 -0.19
    15 3 -1 0.26
    -15 3 1 0.57
    -15 3 1 0.03
    -13 -3 1 2.55
    -13 -3 1 2.08
    -13 -3 1 2.22
    -13 -3 1 2.39
    13 -3 -1 4.03
    13 -3 -1 1.78
    -13 3 1 2.19
    13 3 -1 2.21
    -13 3 1 1.83
    -13 3 1 3
    11 -3 -1 5.24
    -11 -3 1 5.13
    -11 -3 1 4.73
    -11 -3 1 4.93
    -11 -3 1 4.45
    -11 -3 1 6
    11 -3 -1 4.91
    -11 3 1 5.38
    -11 3 1 5.41
    11 3 -1 4.6
    -9 -3 1 4.57
    9 -3 -1 3.57
    -9 -3 1 4.45
    -9 -3 1 3.99
    -9 -3 1 4.88
    -9 -3 1 3.99
    9 -3 -1 4.66
    9 3 -1 3.68
    -9 3 1 3.52
    9 3 -1 3.2
    9 3 -1 3.78
    -9 3 1 2.71
    -9 3 1 3.2
    -9 3 1 4.41
    -9 3 1 3.68
    -7 -3 1 0.02
    -7 -3 1 0.11
    7 -3 -1 -0.03
    -7 -3 1 -0.03
    -7 -3 1 0.05
    7 -3 -1 0.03
    -7 -3 1 0.02
    -7 -3 1 -0.19
    -7 -3 1 0.1
    -7 -3 1 -0.01
    7 -3 -1 -0.11
    7 3 -1 -0.04
    -7 3 1 0.03
    -7 3 1 -0.2
    -7 3 1 0.13
    7 3 -1 -0.18
    -7 3 1 -0.04
    7 3 -1 -0.09
    5 -3 -1 4.52
    -5 -3 1 4.66
    5 -3 -1 4.68
    -5 -3 1 4.4
    -5 -3 1 5
    -5 -3 1 5
    -5 -3 1 4.59
    5 -3 -1 4.84
    5 -3 -1 4.14
    -5 -3 1 4.7
    -5 -3 1 4.64
    -5 3 1 4.48
    5 3 -1 3.88
    -5 3 1 4.58
    -5 3 1 4
    -5 3 1 5.06
    5 3 -1 4.45
    5 3 -1 4.22
    -3 -3 1 4.12
    -3 -3 1 5.46
    -3 -3 1 4.87
    3 -3 -1 4.83
    -3 -3 1 4.42
    3 -3 -1 4.7
    3 -3 -1 5.18
    -3 -3 1 4.23
    -3 -3 1 2.77
    3 3 -1 4.01
    3 3 -1 4.74
    3 3 -1 4.01
    -3 3 1 4.1
    -3 3 1 4.41
    3 3 -1 4.06
    -3 3 1 3.84
    -3 3 1 4.82
    -1 -3 1 4.2
    1 -3 -1 4.75
    1 -3 -1 5.13
    -1 -3 1 5.35
    -1 -3 1 5.12
    1 -3 -1 5.01
    1 -3 -1 5.01
    -1 -3 1 5.5
    -1 -3 1 5.74
    1 -3 -1 5.37
    -1 3 1 4.68
    1 3 -1 4.64
    -1 3 1 5.22
    -1 3 1 5.27
    1 3 -1 5.52
    1 3 -1 5.73
    1 3 -1 4.86
    -1 -3 -1 4.34
    -1 -3 -1 3.53
    -1 -3 -1 3.57
    1 -3 1 3.84
    1 -3 1 4.1
    -1 -3 -1 3.92
    -1 -3 -1 3.81
    1 -3 1 3.33
    -1 -3 -1 4.11
    -1 3 -1 3.52
    -1 3 -1 4.29
    -1 3 -1 4.19
    1 3 1 3.33
    1 3 1 3.98
    1 3 1 3.57
    -1 3 -1 3.89
    -3 -3 -1 12.26
    -3 -3 -1 13.62
    3 -3 1 12.8
    -3 -3 -1 13.28
    -3 -3 -1 12.83
    -3 -3 -1 13.92
    -3 -3 -1 12.55
    3 -3 1 12.87
    -3 3 -1 13.55
    3 3 1 12.71
    3 3 1 12.32
    -3 3 -1 12.66
    3 3 1 12.52
    -3 3 -1 13.06
    -3 3 -1 14.24
    -3 3 -1 11.83
    -5 -3 -1 19.15
    -5 -3 -1 19.14
    -5 -3 -1 20.31
    -5 -3 -1 20.25
    -5 -3 -1 18.81
    5 -3 1 19.53
    -5 -3 -1 19.6
    -5 -3 -1 19.13
    5 -3 1 20
    5 -3 1 19.92
    5 -3 1 18.3
    -5 3 -1 19.11
    5 3 1 18.49
    -5 3 -1 19.27
    -5 3 -1 19.96
    -5 3 -1 19.18
    5 3 1 18.9
    5 3 1 19.21
    -7 -3 -1 0.32
    -7 -3 -1 -0.2
    -7 -3 -1 -0.08
    7 -3 1 -0.02
    -7 -3 -1 0.37
    7 -3 1 -0.18
    -7 -3 -1 -0.01
    7 -3 1 0
    -7 -3 -1 -0.04
    7 3 1 -0.1
    -7 3 -1 0.14
    -7 3 -1 -0.2
    7 3 1 -0.03
    7 3 1 0.15
    -7 3 -1 0.02
    -9 -3 -1 3.11
    -9 -3 -1 2.67
    9 -3 1 2.8
    -9 -3 -1 2.33
    -9 -3 -1 2.61
    -9 -3 -1 2.73
    9 -3 1 2.74
    -9 3 -1 2.66
    9 3 1 1.71
    -9 3 -1 2.15
    -9 3 -1 2.38
    -9 3 -1 2.3
    9 3 1 2.19
    9 3 1 2.41
    -11 -3 -1 0.05
    -11 -3 -1 -0.13
    11 -3 1 0.2
    11 -3 1 0.17
    -11 -3 -1 -0.16
    -11 -3 -1 0.15
    -11 3 -1 0.18
    11 3 1 0
    13 -3 1 2.46
    13 -3 1 1.5
    -13 -3 -1 1.97
    -13 -3 -1 1.74
    -13 -3 -1 2.58
    -13 3 -1 2.09
    13 3 1 2.24
    -13 3 -1 2.2
    -15 -3 -1 -0.17
    -15 -3 -1 0.1
    -15 -3 -1 0.5
    15 3 1 -0.31
    -15 3 -1 -0.13
    -15 3 -1 -0.08
    -15 3 -1 0.29
    -17 -3 -1 -0.15
    -17 -3 -1 0.54
    -17 3 -1 -0.04
    -17 3 -1 -0.88
    -16 -4 1 0.49
    -16 -4 1 -0.18
    16 4 -1 0.17
    -16 4 1 0.28
    -14 -4 1 0.33
    -14 -4 1 -0.11
    -14 -4 1 0.07
    14 4 -1 0.35
    -14 4 1 0.02
    -14 4 1 0.3
    -14 4 1 0.36
    -12 -4 1 1.62
    -12 -4 1 2.38
    -12 -4 1 1.68
    -12 -4 1 1.08
    12 -4 -1 1.81
    -12 4 1 2.33
    12 4 -1 0.93
    -12 4 1 1.3
    10 -4 -1 0.71
    -10 -4 1 0.5
    -10 -4 1 1.09
    -10 -4 1 1.07
    -10 -4 1 0.75
    -10 -4 1 1.18
    10 -4 -1 0.56
    10 4 -1 1.18
    -10 4 1 0.76
    -10 4 1 0.64
    8 -4 -1 0.59
    -8 -4 1 0.81
    -8 -4 1 0.9
    8 -4 -1 0.44
    -8 -4 1 0.33
    -8 -4 1 0.64
    -8 -4 1 0.73
    -8 4 1 0.65
    8 4 -1 0.66
    -8 4 1 0.74
    -8 4 1 0.79
    8 4 -1 0.47
    -8 4 1 0.64
    6 -4 -1 5.91
    -6 -4 1 6.16
    6 -4 -1 5.95
    -6 -4 1 5.66
    -6 -4 1 5.8
    6 -4 -1 6.33
    -6 -4 1 5.66
    -6 -4 1 5.31
    6 -4 -1 5.35
    -6 -4 1 5
    -6 -4 1 5.73
    6 4 -1 6.01
    6 4 -1 5.47
    -6 4 1 6.03
    -6 4 1 5.48
    -6 4 1 5.53
    6 4 -1 5.31
    -6 4 1 6.39
    -6 4 1 5.87
    4 -4 -1 9.5
    -4 -4 1 10.07
    -4 -4 1 9.82
    4 -4 -1 9.45
    -4 -4 1 10.26
    -4 -4 1 9.35
    4 -4 -1 11.02
    -4 -4 1 10.17
    -4 -4 1 11.33
    4 -4 -1 9.91
    -4 -4 1 9.23
    -4 4 1 9.97
    -4 4 1 10.17
    4 4 -1 9.95
    4 4 -1 9.98
    -4 4 1 8.54
    4 4 -1 9.84
    -4 4 1 10.41
    4 4 -1 9.2
    2 -4 -1 0.06
    -2 -4 1 -0.09
    -2 -4 1 -0.12
    2 -4 -1 -0.02
    -2 -4 1 -0.04
    -2 -4 1 -0.06
    2 -4 -1 0.16
    2 -4 -1 0.24
    -2 -4 1 0.11
    2 4 -1 0.03
    2 4 -1 0.02
    -2 4 1 0.2
    2 4 -1 -0.16
    2 4 -1 0
    -2 4 1 -0.2
    -2 4 1 0.13
    0 -4 -1 -0.08
    0 -4 -1 -0.07
    0 -4 -1 -0.04
    0 -4 1 0.01
    0 -4 1 -0.08
    0 -4 -1 -0.11
    0 -4 -1 -0.09
    0 -4 1 -0.19
    0 -4 1 -0.06
    0 4 -1 -0.11
    0 4 -1 0.19
    0 4 1 0.02
    0 4 1 -0.08
    0 4 1 -0.11
    0 4 1 -0.01
    0 4 -1 -0.1
    0 4 1 -0.21
    -2 -4 -1 4
    2 -4 1 3.3
    2 -4 1 3.93
    -2 -4 -1 4.52
    -2 -4 -1 3.81
    -2 -4 -1 3.85
    -2 -4 -1 3.62
    -2 -4 -1 3.08
    2 -4 1 3.56
    2 4 1 3.34
    -2 4 -1 3.62
    -2 4 -1 2.6
    2 4 1 3.56
    -2 4 -1 4.26
    2 4 1 3.33
    -2 4 -1 3.73
    -2 4 -1 3.3
    -4 -4 -1 12.18
    -4 -4 -1 11.74
    -4 -4 -1 12.22
    4 -4 1 11.37
    4 -4 1 13.33
    -4 -4 -1 11.4
    4 -4 1 11.22
    -4 -4 -1 11.84
    -4 -4 -1 10.84
    4 -4 1 9.62
    4 4 1 11.18
    -4 4 -1 11.73
    4 4 1 12.36
    4 4 1 11.5
    -4 4 -1 12.45
    -4 4 -1 12.03
    4 4 1 11.35
    -4 4 -1 11.16
    -6 -4 -1 68.12
    6 -4 1 67.9
    6 -4 1 69.06
    -6 -4 -1 68.94
    -6 -4 -1 70.11
    6 -4 1 68.5
    -6 -4 -1 64.9
    -6 -4 -1 70.6
    -6 -4 -1 71.86
    -6 -4 -1 71.95
    -6 4 -1 70.87
    6 4 1 68.65
    -6 4 -1 67.96
    -6 4 -1 67.85
    -6 4 -1 70.34
    6 4 1 69.15
    6 4 1 69.19
    -8 -4 -1 8.98
    8 -4 1 10.23
    -8 -4 -1 10.25
    8 -4 1 8.74
    -8 -4 -1 9.85
    -8 -4 -1 10.48
    8 4 1 10.57
    -8 4 -1 9.57
    -8 4 -1 9.65
    -8 4 -1 10.57
    8 4 1 8.49
    -8 4 -1 9.76
    8 4 1 10.26
    10 -4 1 0.17
    -10 -4 -1 0.2
    -10 -4 -1 -0.16
    -10 -4 -1 0.74
    -10 -4 -1 0.44
    10 -4 1 0.24
    10 4 1 0.54
    -10 4 -1 0.32
    -10 4 -1 0.26
    -12 -4 -1 0.43
    -12 -4 -1 0.39
    -12 4 -1 0.8
    12 4 1 0.42
    -14 -4 -1 0.21
    -14 -4 -1 0.24
    -14 -4 -1 0.54
    14 4 1 0.73
    -14 4 -1 0.47
    -16 -4 -1 5.45
    -16 -4 -1 6.65
    16 4 1 5.8
    -15 -5 1 1.76
    -15 -5 1 0.84
    15 5 -1 0.78
    -15 5 1 1.14
    -13 -5 1 0.61
    -13 -5 1 0.82
    -13 -5 1 -0.4
    -13 5 1 0.88
    13 5 -1 1
    -13 5 1 0.69
    -11 -5 1 0.13
    11 -5 -1 0.49
    -11 -5 1 0.73
    -11 -5 1 0.12
    -11 -5 1 0.07
    11 5 -1 -0.07
    -11 5 1 0.94
    -11 5 1 0.13
    -9 -5 1 0.39
    -9 -5 1 1.13
    -9 -5 1 0.73
    -9 -5 1 1.45
    -9 -5 1 1.33
    9 -5 -1 0.91
    9 5 -1 1.08
    -9 5 1 1.44
    -9 5 1 1.07
    -7 -5 1 1.91
    -7 -5 1 2.21
    -7 -5 1 2.38
    7 -5 -1 2.1
    -7 -5 1 2.65
    -7 -5 1 2.29
    -7 -5 1 2.11
    -7 5 1 2.01
    -7 5 1 2.42
    7 5 -1 3.15
    -7 5 1 1.95
    7 5 -1 2.7
    -5 -5 1 8.89
    -5 -5 1 9.58
    5 -5 -1 9.38
    -5 -5 1 8.35
    -5 -5 1 9.14
    -5 -5 1 9.05
    5 -5 -1 10.35
    -5 -5 1 9.82
    -5 -5 1 9.24
    5 -5 -1 9.17
    5 -5 -1 9.03
    -5 5 1 9.23
    -5 5 1 9.39
    5 5 -1 9.11
    5 5 -1 9.33
    -5 5 1 9.19
    5 5 -1 9.46
    -3 -5 1 61.65
    -3 -5 1 59.11
    -3 -5 1 58.27
    3 -5 -1 58.93
    -3 -5 1 58.8
    3 -5 -1 57.49
    -3 -5 1 61.56
    3 -5 -1 56.81
    3 -5 -1 60.62
    -3 -5 1 57.76
    3 5 -1 60.89
    3 5 -1 60.34
    -3 5 1 63.08
    -3 5 1 56.38
    3 5 -1 58.71
    3 5 -1 60.97
    -3 5 1 59.4
    -1 -5 1 56
    -1 -5 1 54.15
    -1 -5 1 55.89
    -1 -5 1 58.44
    1 -5 -1 58.37
    1 -5 -1 53.05
    1 -5 -1 52.22
    1 -5 -1 56.33
    1 5 -1 54.68
    1 5 -1 53.16
    -1 5 1 55.21
    -1 5 1 56.51
    -1 5 1 54.85
    -1 5 1 58.24
    1 5 -1 57.29
    -1 5 1 55.38
    1 5 -1 55.04
    1 -5 1 8.78
    -1 -5 -1 11.72
    -1 -5 -1 10.72
    1 -5 1 11.05
    -1 -5 -1 12.15
    -1 -5 -1 10.7
    1 -5 1 11.77
    -1 -5 -1 12.47
    1 -5 1 11.77
    1 5 1 11.77
    1 5 1 12
    -1 5 -1 12.59
    -1 5 -1 12.79
    -1 5 -1 11.6
    1 5 1 12.38
    1 5 1 12.18
    1 5 1 11.63
    -1 5 -1 12.46
    3 -5 1 0.35
    -3 -5 -1 0.22
    -3 -5 -1 0.48
    -3 -5 -1 -0.14
    -3 -5 -1 -0.1
    -3 -5 -1 -0.12
    3 -5 1 0.12
    -3 -5 -1 0.04
    3 -5 1 0.29
    3 -5 1 0.02
    3 5 1 0.17
    -3 5 -1 0.36
    3 5 1 0.28
    -3 5 -1 0.08
    3 5 1 0.52
    -3 5 -1 0.01
    3 5 1 0.57
    -3 5 -1 0.21
    -5 -5 -1 1.39
    -5 -5 -1 1.17
    -5 -5 -1 1.36
    5 -5 1 1.29
    -5 -5 -1 1.13
    5 -5 1 1.52
    -5 -5 -1 1.65
    5 5 1 1.12
    -5 5 -1 0.95
    5 5 1 1.95
    -5 5 -1 1.44
    -5 5 -1 1.16
    5 5 1 1.32
    -5 5 -1 1.3
    7 -5 1 6.71
    -7 -5 -1 6.51
    -7 -5 -1 5.77
    -7 -5 -1 6.44
    -7 -5 -1 5.84
    -7 -5 -1 6.04
    -7 5 -1 5.73
    7 5 1 6.83
    -7 5 -1 5.94
    -9 -5 -1 6.71
    -9 -5 -1 6.96
    -9 -5 -1 5.63
    9 -5 1 6.34
    -9 -5 -1 6.92
    -9 -5 -1 6.78
    9 5 1 6.7
    -9 5 -1 7.24
    -11 -5 -1 0.34
    -11 -5 -1 0.02
    -11 -5 -1 0.19
    -11 -5 -1 -0.11
    11 5 1 0.41
    -11 5 -1 0.12
    -13 -5 -1 2.68
    -13 -5 -1 5.24
    -13 -5 -1 2.99
    -13 5 -1 2.33
    13 5 1 3.91
    -15 -5 -1 6.47
    -15 -5 -1 6.74
    15 5 1 6.38
    -15 5 -1 6.09
    -14 -6 1 0.1
    -14 -6 1 -0.04
    14 6 -1 -0.07
    -12 -6 1 2.9
    -12 -6 1 2.28
    -12 -6 1 2.98
    -12 -6 1 2.95
    -12 6 1 1.61
    12 6 -1 2.73
    -10 -6 1 1.48
    -10 -6 1 1.33
    -10 -6 1 1.68
    -10 -6 1 1.59
    10 6 -1 2.24
    -10 6 1 1.7
    -8 -6 1 0.72
    -8 -6 1 0.25
    8 -6 -1 0.09
    -8 -6 1 -0.25
    -8 -6 1 0.64
    -8 -6 1 0.1
    8 6 -1 0.11
    -8 6 1 0.4
    6 -6 -1 1.31
    -6 -6 1 0.43
    -6 -6 1 1.4
    6 -6 -1 0.94
    -6 -6 1 0.98
    -6 -6 1 1.25
    6 -6 -1 0.71
    -6 -6 1 1.32
    -6 -6 1 1.23
    -6 6 1 0.74
    6 6 -1 1.38
    -4 -6 1 3.9
    4 -6 -1 4.54
    -4 -6 1 4.19
    -4 -6 1 4.18
    4 -6 -1 2.9
    -4 -6 1 4.03
    -4 -6 1 3.92
    4 -6 -1 4.31
    -4 -6 1 3.89
    4 6 -1 3.84
    -4 6 1 4.13
    4 6 -1 4.44
    -4 6 1 4.19
    -2 -6 1 0.78
    -2 -6 1 0.75
    2 -6 -1 0.28
    -2 -6 1 0.66
    2 -6 -1 0.73
    2 -6 -1 0.73
    -2 -6 1 0.52
    -2 6 1 0.64
    -2 6 1 0.52
    -2 6 1 0.58
    2 6 -1 0.35
    2 6 -1 0.69
    0 -6 1 0.53
    0 -6 -1 0.9
    0 -6 1 0.97
    0 -6 1 0.84
    0 -6 -1 0.52
    0 -6 -1 0.61
    0 6 1 0.55
    0 6 1 0.92
    0 6 1 0.98
    0 6 -1 0.67
    -2 -6 -1 4.35
    2 -6 1 5.08
    2 -6 1 4.87
    2 -6 1 4.51
    -2 -6 -1 4.32
    -2 -6 -1 5.33
    2 6 1 5.44
    2 6 1 5.81
    -2 6 -1 5.04
    -4 -6 -1 -0.03
    4 -6 1 0.29
    -4 -6 -1 0.2
    4 -6 1 0.12
    4 -6 1 0.39
    -4 -6 -1 -0.32
    -4 -6 -1 0.21
    -4 -6 -1 0.06
    -4 6 -1 0.36
    4 6 1 0.16
    -6 -6 -1 0.75
    -6 -6 -1 1.46
    -6 -6 -1 0.93
    -6 -6 -1 0.7
    -6 -6 -1 0.63
    -6 -6 -1 0.72
    6 -6 1 1.39
    6 6 1 1.36
    -6 6 -1 0.52
    -8 -6 -1 34
    -8 -6 -1 33.11
    -8 -6 -1 34.48
    8 -6 1 33.97
    -8 -6 -1 33.49
    -8 6 -1 32.63
    8 6 1 33.69
    -10 -6 -1 5.87
    -10 -6 -1 7.39
    -10 -6 -1 5.04
    -10 -6 -1 6.7
    10 6 1 6.76
    -10 6 -1 6.71
    -12 -6 -1 -0.14
    -12 -6 -1 -0.5
    -12 -6 -1 0.13
    -12 -6 -1 0.74
    -12 6 -1 0.2
    12 6 1 0.48
    -14 -6 -1 3.79
    -14 -6 -1 3.54
    14 6 1 3.47
    -14 6 -1 3.93
    -13 -7 1 2.64
    13 7 -1 3.03
    -11 -7 1 1.29
    -11 -7 1 -0.38
    -11 -7 1 0.44
    11 7 -1 0.6
    -11 7 1 0.83
    -9 -7 1 0.53
    -9 -7 1 0.53
    -9 -7 1 1
    -9 -7 1 0.97
    -9 7 1 0.85
    9 7 -1 0.46
    -7 -7 1 1.64
    -7 -7 1 1.63
    -7 -7 1 2.62
    -7 -7 1 0.94
    7 7 -1 1.52
    -7 7 1 2.15
    -5 -7 1 1.03
    5 -7 -1 1.3
    -5 -7 1 1.01
    -5 -7 1 0.98
    -5 -7 1 1.13
    -5 -7 1 0.22
    5 7 -1 1.09
    -5 7 1 1.44
    -3 -7 1 1.72
    3 -7 -1 1.65
    -3 -7 1 1.86
    -3 -7 1 1.87
    -3 7 1 2.47
    3 7 -1 2.38
    1 -7 -1 9.26
    -1 -7 1 9.65
    -1 7 1 8.37
    1 7 -1 9.3
    1 -7 1 0.21
    -1 -7 -1 0.12
    1 7 1 -0.39
    -1 7 -1 0.16
    -3 -7 -1 11.7
    -3 -7 -1 11.08
    3 -7 1 11.86
    -3 -7 -1 10.92
    3 7 1 12.05
    -3 7 -1 10.75
    5 -7 1 0.19
    -5 -7 -1 0.53
    -5 -7 -1 0.4
    -5 -7 -1 0.21
    -5 -7 -1 0.15
    -5 -7 -1 0.14
    -5 -7 -1 0.53
    5 7 1 0.13
    -5 7 -1 0.68
    -7 -7 -1 3.36
    -7 -7 -1 3.39
    -7 -7 -1 4.74
    -7 -7 -1 4.41
    7 7 1 4.51
    -7 7 -1 4.66
    -9 -7 -1 10.59
    -9 -7 -1 11.35
    -9 -7 -1 12.42
    -9 -7 -1 11.87
    9 7 1 10.4
    -9 7 -1 12.32
    -11 -7 -1 -0.04
    -11 -7 -1 -0.34
    -11 -7 -1 -0.45
    11 7 1 0.04
    -11 7 -1 -0.22
    -13 -7 -1 4.62
    -13 -7 -1 2.61
    13 7 1 5.59
    -13 7 -1 3.89
    -10 -8 1 1.96
    -10 8 1 3.16
    10 8 -1 2.89
    -8 8 1 0.66
    8 8 -1 0.51
    -6 -8 1 8.21
    -6 8 1 7.98
    6 8 -1 7.89
    -4 -8 1 9.23
    -4 -8 1 8.08
    4 8 -1 8.71
    -4 8 1 9.33
    -2 -8 1 0.48
    -2 -8 1 -0.12
    -2 8 1 -0.08
    2 8 -1 -0.21
    0 8 1 10.21
    0 8 -1 9.09
    -2 -8 -1 3.43
    2 8 1 4.18
    -2 8 -1 2.88
    -4 -8 -1 2.63
    -4 -8 -1 1.77
    -4 8 -1 2.41
    4 8 1 2.61
    -6 -8 -1 0.49
    -6 -8 -1 -0.23
    6 8 1 -0.21
    -6 8 -1 0.35
    -8 -8 -1 -0.04
    -8 -8 -1 -0.19
    -8 8 -1 -0.02
    8 8 1 0
    -10 -8 -1 0.63
    -10 -8 -1 0.47
    10 8 1 0.45
    -10 8 -1 0.87
    -9 9 1 4.17
    9 9 -1 2.54
    7 9 -1 4.02
    -7 9 1 2.58
    -5 9 1 4.96
    5 9 -1 6.64
    -3 -9 1 5.89
    -3 9 1 6.01
    3 9 -1 4.74
    -1 -9 1 0.83
    1 9 -1 0.56
    -1 9 1 0.53
    1 9 1 0.27
    -1 9 -1 1.3
    -3 -9 -1 2.76
    3 9 1 3.52
    -3 9 -1 3.55
    5 9 1 -0.05
    -5 9 -1 -0.51
    7 9 1 1.05
    -7 9 -1 0.3
    9 9 1 3.89
    -9 9 -1 3.79
    4 10 -1 4.91
    -4 10 1 6.24
    -2 -10 1 0.11
    2 10 -1 0.91
    -2 10 1 0.23
    0 -10 1 0.49
    0 10 -1 0.56
    0 10 1 0.18
    -2 10 -1 2.62
    2 10 1 1.75
    -4 10 -1 1.48
    4 10 1 3.03
    -18 0 2 -0.11
    18 0 -2 -0.24
    -18 0 2 0.54
    -16 0 2 -0.35
    16 0 -2 -0.33
    -16 0 2 -0.23
    -16 0 2 0.77
    -16 0 2 0.05
    14 0 -2 1.06
    -14 0 2 1.26
    -14 0 2 1.17
    -14 0 2 1.63
    -14 0 2 0.68
    -12 0 2 0.79
    -12 0 2 1.02
    -12 0 2 0.75
    -12 0 2 1.1
    12 0 -2 0.7
    10 0 -2 4.6
    -10 0 2 4.56
    -10 0 2 3.87
    10 0 -2 3.68
    -10 0 2 4.03
    -10 0 2 3.45
    -10 0 2 3.37
    10 0 -2 4.32
    -10 0 2 4.4
    -8 0 2 5.17
    -8 0 2 4.99
    -8 0 2 6.19
    8 0 -2 5.51
    8 0 -2 5.56
    -8 0 2 5.61
    -8 0 2 6.13
    8 0 -2 5.49
    -8 0 2 5.7
    -6 0 2 1.85
    -6 0 2 2.16
    -6 0 2 1.69
    6 0 -2 2.01
    6 0 -2 1.81
    6 0 -2 1.53
    -6 0 2 1.93
    -6 0 2 1.66
    -6 0 2 1.54
    -4 0 2 9.84
    4 0 -2 9.74
    -4 0 2 10.29
    -4 0 2 9.47
    4 0 -2 9.56
    -4 0 2 9.74
    4 0 -2 9.87
    2 0 -2 426.8
    2 0 -2 414.03
    -2 0 2 417.05
    2 0 -2 423.02
    -2 0 2 423.19
    -2 0 2 427.82
    -2 0 2 429.44
    2 0 -2 414.21
    -2 0 2 409.58
    -2 0 2 418.09
    2 0 -2 430.65
    -2 0 2 407.1
    2 0 -2 427.89
    -2 0 -2 199.63
    2 0 2 196.12
    -2 0 -2 207.88
    2 0 2 194.25
    -2 0 -2 206.22
    2 0 2 197.97
    2 0 2 205.77
    2 0 2 195.05
    4 0 2 62.37
    -4 0 -2 61.81
    -4 0 -2 61.29
    4 0 2 60.58
    4 0 2 59.5
    4 0 2 63.21
    -4 0 -2 61.51
    -4 0 -2 65.19
    4 0 2 64.1
    4 0 2 61.26
    -6 0 -2 58.81
    6 0 2 59.46
    -6 0 -2 58.38
    6 0 2 57.88
    -6 0 -2 56.72
    6 0 2 58.84
    -6 0 -2 59.79
    -6 0 -2 58.48
    8 0 2 0.07
    -8 0 -2 -0.08
    -8 0 -2 0.24
    -8 0 -2 -0.11
    8 0 2 0.15
    -8 0 -2 0.17
    8 0 2 -0.14
    -8 0 -2 0.02
    8 0 2 0.24
    10 0 2 1.82
    -10 0 -2 2.53
    10 0 2 3.21
    -10 0 -2 2.64
    -10 0 -2 2.82
    10 0 2 2.62
    -10 0 -2 2.98
    -10 0 -2 1.91
    -12 0 -2 7.84
    12 0 2 7.29
    -12 0 -2 5.67
    -12 0 -2 4.65
    -14 0 -2 6.28
    14 0 2 4.39
    -14 0 -2 4.55
    -14 0 -2 4.23
    -16 0 -2 7.03
    -16 0 -2 6.45
    -18 0 -2 -0.09
    -18 0 -2 0.5
    17 -1 -2 0.99
    -17 -1 2 -0.16
    -17 -1 2 -0.25
    -17 1 2 0.28
    -17 1 2 0.15
    17 1 -2 -0.02
    -17 1 2 0.3
    -15 -1 2 2.66
    -15 -1 2 1.89
    -15 -1 2 1.93
    -15 -1 2 1.84
    15 -1 -2 2.39
    -15 1 2 2.19
    -15 1 2 2.11
    -15 1 2 1.87
    -15 1 2 2.23
    15 1 -2 2.48
    -13 -1 2 15.25
    13 -1 -2 15.98
    -13 -1 2 15.68
    -13 -1 2 14.89
    -13 -1 2 15.7
    -13 -1 2 14.09
    13 1 -2 16
    -13 1 2 15.25
    -13 1 2 14.49
    -13 1 2 13.99
    -13 1 2 13.26
    -11 -1 2 0.16
    11 -1 -2 -0.03
    -11 -1 2 0.14
    -11 -1 2 -0.06
    -11 -1 2 0.1
    -11 1 2 -0.37
    -11 1 2 0.02
    11 1 -2 -0.12
    11 1 -2 -0.07
    -11 1 2 -0.03
    -9 -1 2 1.15
    9 -1 -2 1.78
    -9 -1 2 1.64
    9 -1 -2 1.47
    -9 -1 2 1.3
    -9 -1 2 1.34
    -9 -1 2 1.43
    -9 -1 2 1.32
    -9 1 2 1.06
    9 1 -2 1.67
    -9 1 2 1.47
    -9 1 2 1.39
    9 1 -2 1.22
    -9 1 2 1.27
    -9 1 2 1.39
    9 1 -2 1.36
    -7 -1 2 2.59
    -7 -1 2 2.94
    -7 -1 2 3.02
    -7 -1 2 3.14
    7 -1 -2 3.02
    7 -1 -2 3.58
    -7 1 2 3.15
    7 1 -2 2.52
    -7 1 2 2.64
    -7 1 2 3.25
    -7 1 2 3.48
    7 1 -2 2.48
    -7 1 2 3.43
    7 1 -2 2.97
    -5 -1 2 4.37
    -5 -1 2 4.79
    5 -1 -2 4.75
    -5 -1 2 4.96
    -5 -1 2 4.76
    -5 -1 2 5.43
    5 -1 -2 5.11
    -5 1 2 4.67
    -5 1 2 5.62
    5 1 -2 4.63
    -5 1 2 4.55
    5 1 -2 4.65
    -5 1 2 4.84
    5 1 -2 4.77
    3 -1 -2 0.23
    3 -1 -2 0.25
    3 -1 -2 0.45
    -3 -1 2 0.08
    -3 -1 2 0.47
    -3 -1 2 0.46
    -3 -1 2 0.32
    -3 -1 2 0.17
    -3 -1 2 0.25
    -3 -1 2 0.17
    -3 -1 2 -0.01
    -3 -1 2 0.24
    3 1 -2 0.25
    -3 1 2 0.3
    -3 1 2 0.2
    3 1 -2 0.39
    3 1 -2 0.25
    -3 1 2 0.06
    3 1 -2 0.07
    -3 1 2 0.39
    -3 1 2 0.25
    3 1 -2 0.13
    3 1 -2 0.27
    1 -1 -2 16.91
    1 -1 -2 16.98
    -1 -1 2 17.18
    -1 -1 2 17.37
    1 -1 -2 17.34
    -1 -1 2 16.86
    -1 -1 2 16.91
    -1 -1 2 16.33
    1 -1 -2 17.39
    -1 -1 2 16.18
    -1 1 2 17.27
    1 1 -2 18.19
    1 1 -2 16.6
    1 1 -2 17.58
    1 1 -2 16.82
    1 1 -2 16.05
    1 1 -2 16.89
    -1 1 2 16.26
    -1 1 2 17.31
    1 -1 2 16.17
    1 -1 2 15.49
    -1 -1 -2 15.73
    -1 -1 -2 15.55
    -1 -1 -2 15.2
    -1 -1 -2 14.74
    -1 -1 -2 15.72
    -1 1 -2 15.47
    1 1 2 15.47
    -1 1 -2 15.13
    1 1 2 15.22
    1 1 2 15.85
    3 -1 2 0.54
    -3 -1 -2 0.5
    -3 -1 -2 0.64
    -3 -1 -2 0.47
    3 -1 2 0.68
    -3 -1 -2 0.62
    -3 -1 -2 0.44
    -3 -1 -2 0.56
    3 -1 2 0.35
    3 1 2 0.69
    3 1 2 0.48
    -3 1 -2 0.42
    3 1 2 0.62
    -3 1 -2 0.49
    3 1 2 0.72
    -5 -1 -2 99.49
    -5 -1 -2 99.57
    -5 -1 -2 98.3
    5 -1 2 94.91
    -5 -1 -2 96.36
    -5 -1 -2 96.74
    5 -1 2 95
    -5 -1 -2 96.22
    -5 1 -2 98.44
    5 1 2 97.83
    5 1 2 95.18
    5 1 2 98.81
    5 1 2 95.21
    -5 1 -2 95.26
    -5 1 -2 97.75
    5 1 2 99.33
    5 1 2 101.05
    7 -1 2 88.94
    -7 -1 -2 87.29
    7 -1 2 84.47
    -7 -1 -2 87.49
    -7 -1 -2 83.32
    -7 -1 -2 85.83
    -7 -1 -2 86.02
    -7 1 -2 83.92
    7 1 2 84.53
    7 1 2 87.52
    -7 1 -2 84.91
    -7 1 -2 86.43
    7 1 2 86.44
    -9 -1 -2 0.93
    -9 -1 -2 1.07
    -9 -1 -2 0.54
    9 -1 2 1.49
    -9 -1 -2 1.39
    9 -1 2 1.38
    -9 -1 -2 1.66
    -9 1 -2 1.23
    -9 1 -2 0.95
    9 1 2 0.85
    -9 1 -2 1.45
    9 1 2 1.94
    9 1 2 1.42
    -9 1 -2 1.41
    11 -1 2 2.96
    -11 -1 -2 3.08
    -11 -1 -2 2.33
    -11 -1 -2 3.16
    -11 -1 -2 3.79
    -11 1 -2 2.78
    -11 1 -2 2.86
    -11 1 -2 3.17
    11 1 2 2.87
    11 1 2 2.85
    -11 1 -2 2.92
    -13 -1 -2 6.16
    -13 -1 -2 4.58
    13 -1 2 6.45
    -13 -1 -2 6.99
    -13 1 -2 4.99
    -13 1 -2 6.71
    13 1 2 4.98
    -13 1 -2 4.74
    -15 -1 -2 2.58
    15 -1 2 0.49
    -15 -1 -2 1.68
    -15 -1 -2 2.05
    -15 1 -2 1.12
    -15 1 -2 2.11
    15 1 2 1.54
    -15 1 -2 0.79
    -17 -1 -2 1.03
    -17 -1 -2 1.8
    -17 1 -2 1.53
    -17 1 -2 1.26
    -18 -2 2 -0.14
    -18 -2 2 -0.26
    -18 2 2 0.16
    -18 2 2 -0.28
    18 2 -2 -0.05
    -16 -2 2 0.39
    16 -2 -2 0.9
    -16 -2 2 0.24
    -16 -2 2 0.55
    -16 -2 2 0.58
    -16 2 2 0.87
    16 2 -2 0.95
    -16 2 2 0.07
    -14 -2 2 14.69
    -14 -2 2 15.37
    -14 -2 2 14.24
    -14 -2 2 14.65
    14 -2 -2 14.67
    -14 2 2 14.64
    -14 2 2 16.51
    14 2 -2 15.43
    -14 2 2 15.4
    -14 2 2 13.55
    -12 -2 2 26.21
    -12 -2 2 29.49
    -12 -2 2 29.17
    -12 -2 2 26.14
    -12 -2 2 27.87
    12 -2 -2 30.34
    -12 2 2 27.86
    -12 2 2 26.98
    -12 2 2 27.64
    12 2 -2 28.81
    -12 2 2 27.35
    10 -2 -2 1.04
    -10 -2 2 0.59
    -10 -2 2 0.59
    -10 -2 2 0.63
    -10 -2 2 0.32
    10 -2 -2 0.56
    -10 2 2 0.44
    -10 2 2 0.61
    10 2 -2 0.24
    10 2 -2 0.89
    -10 2 2 0.65
    10 2 -2 0.63
    -8 -2 2 0.29
    -8 -2 2 -0.07
    -8 -2 2 0.05
    -8 -2 2 -0.09
    8 -2 -2 0.09
    8 -2 -2 -0.1
    -8 -2 2 -0.01
    -8 -2 2 0.11
    -8 -2 2 0.3
    8 2 -2 -0.09
    8 2 -2 0.28
    -8 2 2 0.18
    8 2 -2 0.01
    -8 2 2 0.16
    -8 2 2 -0.23
    -8 2 2 -0.13
    -6 -2 2 11.75
    -6 -2 2 12.42
    -6 -2 2 12.71
    -6 -2 2 11.84
    -6 -2 2 12.57
    6 -2 -2 12.39
    -6 -2 2 10.86
    -6 -2 2 13.05
    -6 -2 2 11.58
    6 -2 -2 12.64
    6 2 -2 12.44
    6 2 -2 11.77
    -6 2 2 12.32
    -6 2 2 12.27
    -6 2 2 12.31
    -6 2 2 11.78
    6 2 -2 11.38
    -4 -2 2 5.94
    -4 -2 2 6.63
    -4 -2 2 6.22
    -4 -2 2 6.19
    -4 -2 2 6.58
    4 -2 -2 5.9
    -4 -2 2 6.34
    -4 -2 2 6.1
    4 -2 -2 6.24
    -4 -2 2 6.16
    4 -2 -2 6.97
    -4 -2 2 6.88
    -4 2 2 6.53
    4 2 -2 6.12
    -4 2 2 5.29
    4 2 -2 7.22
    -4 2 2 6.11
    4 2 -2 5.85
    -4 2 2 6.5
    4 2 -2 5.47
    2 -2 -2 16.61
    2 -2 -2 16.38
    2 -2 -2 17.3
    -2 -2 2 16.85
    -2 -2 2 16.51
    2 -2 -2 15.94
    -2 -2 2 16.8
    -2 -2 2 15.84
    -2 -2 2 17.94
    -2 -2 2 16.31
    -2 -2 2 17.11
    -2 2 2 16.43
    -2 2 2 16.86
    2 2 -2 16.46
    2 2 -2 16.99
    -2 2 2 16.43
    2 2 -2 16.73
    2 2 -2 15.53
    -2 2 2 16.86
    2 2 -2 16.11
    0 -2 -2 1.52
    0 -2 2 1.61
    0 -2 2 1.63
    0 -2 -2 1.73
    0 -2 -2 1.75
    0 -2 -2 1.64
    0 -2 2 1.38
    0 -2 2 1.49
    0 -2 -2 1.56
    0 2 -2 1.53
    0 2 2 1.87
    0 2 -2 1.82
    0 2 2 1.94
    0 2 -2 1.47
    0 2 -2 1.77
    0 2 2 1.27
    0 2 2 1.45
    0 2 2 1.67
    -2 -2 -2 29.72
    -2 -2 -2 29.28
    2 -2 2 28.79
    2 -2 2 29.97
    -2 -2 -2 28.33
    -2 -2 -2 29.29
    -2 -2 -2 30.11
    -2 -2 -2 28.94
    2 -2 2 29.02
    -2 2 -2 29.18
    2 2 2 29.69
    2 2 2 30.1
    2 2 2 29.34
    -2 2 -2 30.59
    2 2 2 29.28
    -2 2 -2 29.14
    4 -2 2 129.13
    -4 -2 -2 135.01
    -4 -2 -2 135.93
    -4 -2 -2 135.56
    -4 -2 -2 130.62
    4 -2 2 134.6
    -4 -2 -2 131.78
    4 -2 2 138.51
    -4 -2 -2 134.51
    4 2 2 135.56
    4 2 2 131.02
    -4 2 -2 133.58
    4 2 2 129.98
    -4 2 -2 139.81
    -4 2 -2 137.07
    4 2 2 134.26
    -6 -2 -2 37.09
    6 -2 2 35.72
    6 -2 2 35.8
    6 -2 2 36.42
    -6 -2 -2 35.12
    -6 -2 -2 36.05
    -6 -2 -2 36.09
    -6 -2 -2 35.38
    6 -2 2 34.62
    -6 -2 -2 34.37
    -6 -2 -2 36.06
    6 2 2 37.77
    6 2 2 36.68
    6 2 2 33.96
    -6 2 -2 36.16
    -6 2 -2 34.65
    -6 2 -2 35.27
    8 -2 2 7.28
    -8 -2 -2 7.54
    -8 -2 -2 6.47
    -8 -2 -2 7.59
    8 -2 2 7.8
    -8 -2 -2 7.07
    -8 -2 -2 6.18
    -8 -2 -2 6.96
    8 -2 2 6.69
    -8 -2 -2 7.06
    8 2 2 6.91
    8 2 2 7.25
    -8 2 -2 7.27
    -8 2 -2 6.65
    -8 2 -2 6.74
    -8 2 -2 6.74
    8 2 2 7.99
    -10 -2 -2 0.67
    -10 -2 -2 0.42
    -10 -2 -2 1.43
    10 -2 2 0.5
    10 -2 2 0.75
    -10 -2 -2 0.85
    -10 2 -2 0.45
    -10 2 -2 0.42
    10 2 2 0.91
    10 2 2 0.71
    -10 2 -2 0.48
    -12 -2 -2 -0.55
    12 -2 2 0.23
    -12 -2 -2 0.29
    12 -2 2 -0.11
    -12 -2 -2 0.4
    -12 2 -2 0.65
    -12 2 -2 0.37
    12 2 2 0.58
    -14 -2 -2 5.76
    -14 -2 -2 5.64
    14 -2 2 4.72
    -14 -2 -2 5.76
    -14 2 -2 5.39
    14 2 2 6.39
    -14 2 -2 5.95
    -14 2 -2 5.78
    -16 -2 -2 1.19
    -16 -2 -2 0.6
    -16 2 -2 0.63
    16 2 2 1.37
    -16 2 -2 0.91
    -16 2 -2 0.07
    -18 -2 -2 0.68
    -18 -2 -2 0.83
    -18 2 -2 0.28
    -18 2 -2 0.07
    -17 -3 2 0.89
    -17 -3 2 0.48
    -17 3 2 -0.02
    -17 3 2 1.2
    17 3 -2 0.66
    -15 -3 2 -0.17
    -15 -3 2 0.22
    -15 -3 2 0.61
    15 -3 -2 0.12
    -15 -3 2 0.01
    -15 3 2 0.09
    -15 3 2 0.92
    15 3 -2 0.3
    -13 -3 2 10.67
    -13 -3 2 11.22
    -13 -3 2 12.27
    13 -3 -2 10.56
    13 -3 -2 10.78
    -13 -3 2 12.64
    13 3 -2 11.62
    -13 3 2 13.3
    -13 3 2 11.68
    -13 3 2 9.68
    -11 -3 2 4.39
    -11 -3 2 3.44
    -11 -3 2 3.7
    -11 -3 2 4.39
    -11 -3 2 4.17
    11 -3 -2 3.39
    -11 3 2 4.02
    -11 3 2 4.09
    11 3 -2 4.56
    -11 3 2 4.12
    -9 -3 2 1.58
    -9 -3 2 1.26
    -9 -3 2 1.74
    -9 -3 2 1.86
    9 -3 -2 1.89
    -9 -3 2 1.28
    -9 -3 2 1.13
    -9 -3 2 0.9
    9 -3 -2 1.35
    -9 3 2 1.14
    9 3 -2 1.2
    -9 3 2 1.4
    9 3 -2 1.21
    9 3 -2 1.74
    -9 3 2 0.89
    -9 3 2 0.92
    -7 -3 2 12.28
    -7 -3 2 13.65
    -7 -3 2 11.79
    7 -3 -2 12.24
    -7 -3 2 12.44
    -7 -3 2 12.97
    7 -3 -2 11.66
    -7 -3 2 12.31
    7 -3 -2 12.99
    -7 -3 2 11.33
    -7 -3 2 12.36
    -7 -3 2 12.36
    -7 3 2 13.14
    7 3 -2 12.21
    -7 3 2 12.2
    7 3 -2 12
    -7 3 2 11.67
    7 3 -2 11.28
    -7 3 2 12.97
    -5 -3 2 3.34
    -5 -3 2 3.2
    -5 -3 2 2.99
    5 -3 -2 3.15
    -5 -3 2 3.07
    -5 -3 2 2.98
    -5 -3 2 2.88
    5 -3 -2 3.11
    5 -3 -2 2.92
    -5 -3 2 2.99
    -5 -3 2 3.2
    5 -3 -2 2.68
    5 3 -2 2.5
    -5 3 2 3.22
    5 3 -2 2.86
    -5 3 2 3.02
    5 3 -2 3
    -5 3 2 3.08
    -5 3 2 2.94
    5 3 -2 3.29
    -5 3 2 3.08
    3 -3 -2 4.47
    -3 -3 2 4.75
    -3 -3 2 4.49
    -3 -3 2 5.06
    3 -3 -2 4.65
    -3 -3 2 4.74
    -3 -3 2 4.35
    -3 -3 2 4.38
    3 -3 -2 4.88
    -3 -3 2 4.43
    -3 3 2 4.85
    3 3 -2 4.28
    3 3 -2 4.43
    -3 3 2 4.75
    -3 3 2 4.59
    -3 3 2 5.14
    3 3 -2 4.39
    3 3 -2 4.16
    1 -3 -2 1.85
    -1 -3 2 2.04
    1 -3 -2 1.49
    -1 -3 2 1.82
    -1 -3 2 1.63
    1 -3 -2 1.57
    1 -3 -2 1.45
    1 -3 -2 1.73
    -1 3 2 1.99
    1 3 -2 1.94
    -1 3 2 1.59
    1 3 -2 1.99
    1 3 -2 2.02
    -1 3 2 1.98
    1 -3 2 0.81
    -1 -3 -2 0.81
    1 -3 2 0.62
    -1 -3 -2 1.02
    -1 -3 -2 1.03
    -1 -3 -2 0.86
    -1 -3 -2 0.97
    1 -3 2 1.2
    1 -3 2 0.83
    1 3 2 0.87
    -1 3 -2 0.69
    -1 3 -2 0.92
    -1 3 -2 0.73
    1 3 2 1.13
    1 3 2 0.98
    1 3 2 0.79
    -3 -3 -2 49.91
    3 -3 2 46.04
    -3 -3 -2 49.93
    -3 -3 -2 48.72
    3 -3 2 48.91
    -3 -3 -2 49.66
    -3 -3 -2 50.63
    -3 -3 -2 50.33
    3 -3 2 47.6
    3 3 2 50.31
    -3 3 -2 49.61
    -3 3 -2 50.14
    -3 3 -2 51.4
    -3 3 -2 49.89
    3 3 2 49.93
    3 3 2 48.76
    3 3 2 50.23
    -3 3 -2 49.79
    5 -3 2 98.62
    -5 -3 -2 96.15
    -5 -3 -2 96.87
    -5 -3 -2 99.1
    5 -3 2 96.58
    -5 -3 -2 94.81
    -5 -3 -2 97.14
    5 -3 2 101.66
    -5 -3 -2 96.89
    -5 3 -2 96.79
    -5 3 -2 99.65
    -5 3 -2 97.24
    5 3 2 98.05
    5 3 2 97.54
    5 3 2 97.17
    7 -3 2 3.55
    -7 -3 -2 4.14
    -7 -3 -2 3.86
    7 -3 2 3.82
    -7 -3 -2 3.97
    -7 -3 -2 4.46
    7 -3 2 4.24
    -7 -3 -2 3.64
    7 -3 2 4.3
    -7 -3 -2 3.49
    7 3 2 3.96
    -7 3 -2 3.5
    -7 3 -2 2.89
    -7 3 -2 3.54
    7 3 2 4.02
    7 3 2 3.46
    -9 -3 -2 2.59
    9 -3 2 2.6
    -9 -3 -2 2.88
    9 -3 2 2.65
    -9 -3 -2 3.16
    -9 -3 -2 3.02
    -9 -3 -2 2.45
    -9 3 -2 2.55
    -9 3 -2 3.41
    -9 3 -2 2.76
    -9 3 -2 2.55
    9 3 2 2.86
    9 3 2 2.23
    9 3 2 2.69
    11 -3 2 0.64
    11 -3 2 0.9
    -11 -3 -2 1.03
    -11 -3 -2 1.37
    -11 -3 -2 0.86
    -11 -3 -2 1.08
    -11 3 -2 1.31
    11 3 2 1.35
    -13 -3 -2 14.49
    13 -3 2 12.4
    -13 -3 -2 11.96
    -13 -3 -2 13.33
    -13 3 -2 12.41
    13 3 2 10.83
    -15 -3 -2 2.12
    15 -3 2 1.54
    -15 -3 -2 1.9
    15 3 2 2.71
    -15 3 -2 2.31
    -17 -3 -2 -0.22
    -17 -3 -2 0.46
    -17 3 -2 0.22
    -16 -4 2 1.87
    -16 -4 2 2.2
    -16 4 2 1.3
    16 4 -2 2.19
    -14 -4 2 0.44
    -14 -4 2 0.26
    14 -4 -2 0.95
    -14 -4 2 -0.06
    -14 4 2 0.54
    14 4 -2 0.42
    -14 4 2 0.39
    -12 -4 2 0.04
    -12 -4 2 0.05
    -12 -4 2 0.16
    12 -4 -2 0.43
    -12 4 2 -0.05
    -12 4 2 0.5
    12 4 -2 0.15
    -10 -4 2 -0.02
    -10 -4 2 0
    -10 -4 2 0.1
    -10 -4 2 -0.03
    10 -4 -2 -0.04
    -10 -4 2 0.23
    10 -4 -2 -0.03
    -10 4 2 0.04
    10 4 -2 -0.01
    -10 4 2 0.13
    -8 -4 2 5.37
    -8 -4 2 4.26
    -8 -4 2 5.77
    8 -4 -2 6.1
    8 -4 -2 5.32
    -8 -4 2 5.73
    -8 -4 2 3.91
    -8 4 2 5.9
    -8 4 2 6
    8 4 -2 5.56
    8 4 -2 5.77
    -8 4 2 4.34
    -8 4 2 5.56
    -6 -4 2 21.71
    6 -4 -2 22.28
    6 -4 -2 20.78
    -6 -4 2 21.64
    6 -4 -2 22.43
    -6 -4 2 22.44
    -6 -4 2 21.94
    -6 -4 2 20.95
    -6 -4 2 22.07
    6 -4 -2 19.68
    -6 -4 2 20.46
    -6 -4 2 20.06
    -6 4 2 21.13
    -6 4 2 21.58
    6 4 -2 20.95
    -6 4 2 22.98
    -6 4 2 22.91
    6 4 -2 22.3
    6 4 -2 20.53
    4 -4 -2 22.59
    4 -4 -2 25.09
    4 -4 -2 24.01
    -4 -4 2 23.91
    -4 -4 2 24.16
    -4 -4 2 23.92
    4 -4 -2 24.38
    -4 -4 2 25.04
    -4 -4 2 25.14
    -4 -4 2 24.52
    -4 -4 2 24.75
    -4 4 2 23.67
    4 4 -2 23.49
    -4 4 2 24.12
    4 4 -2 24.86
    4 4 -2 24.94
    -4 4 2 26.01
    4 4 -2 24.11
    -2 -4 2 17.83
    -2 -4 2 18.17
    -2 -4 2 17.78
    2 -4 -2 17.68
    2 -4 -2 19.37
    -2 -4 2 18.1
    2 -4 -2 19.12
    -2 -4 2 16.9
    2 -4 -2 17.65
    2 -4 -2 18.66
    -2 4 2 17.15
    -2 4 2 17.05
    -2 4 2 18.55
    2 4 -2 17.21
    2 4 -2 17.72
    2 4 -2 18.92
    2 4 -2 17.55
    0 -4 -2 0.41
    0 -4 -2 0.21
    0 -4 -2 0.14
    0 -4 2 0.45
    0 -4 -2 0.29
    0 -4 -2 0.34
    0 -4 2 0.47
    0 -4 2 0.33
    0 -4 2 0.47
    0 4 2 0.35
    0 4 2 0.5
    0 4 -2 0.49
    0 4 2 0.59
    0 4 2 0.41
    0 4 2 0.51
    0 4 -2 0.13
    0 4 -2 0.32
    -2 -4 -2 1.16
    -2 -4 -2 1.17
    -2 -4 -2 1.17
    -2 -4 -2 1.4
    2 -4 2 1.58
    2 -4 2 1.06
    2 -4 2 1.07
    2 -4 2 1.32
    -2 -4 -2 1.44
    -2 4 -2 1.17
    -2 4 -2 0.97
    -2 4 -2 1.61
    2 4 2 1.47
    2 4 2 0.86
    -2 4 -2 1.36
    -2 4 -2 1.59
    2 4 2 1.19
    2 4 2 1.4
    4 -4 2 0.74
    4 -4 2 0.91
    -4 -4 -2 1.28
    -4 -4 -2 1.15
    -4 -4 -2 0.82
    -4 -4 -2 0.57
    -4 -4 -2 1.2
    4 -4 2 1.09
    -4 -4 -2 0.71
    4 4 2 0.78
    4 4 2 1.13
    -4 4 -2 0.9
    -4 4 -2 1.06
    4 4 2 0.8
    -4 4 -2 0.92
    -4 4 -2 0.69
    4 4 2 0.46
    -6 -4 -2 0.6
    -6 -4 -2 0.56
    6 -4 2 0.38
    -6 -4 -2 0.47
    -6 -4 -2 0.08
    6 -4 2 0.55
    6 -4 2 0.09
    -6 -4 -2 0.22
    -6 -4 -2 0.5
    6 -4 2 0.36
    -6 -4 -2 0.59
    -6 4 -2 0.52
    -6 4 -2 0.49
    6 4 2 0.71
    6 4 2 0.22
    -6 4 -2 0.56
    6 4 2 0.84
    -6 4 -2 0.03
    -8 -4 -2 0.03
    -8 -4 -2 0.36
    8 -4 2 -0.01
    -8 -4 -2 -0.01
    -8 -4 -2 0.52
    8 -4 2 0.41
    -8 4 -2 0.12
    8 4 2 0.06
    -8 4 -2 0.48
    -8 4 -2 0.06
    -8 4 -2 0.24
    8 4 2 0.4
    10 -4 2 0.07
    -10 -4 -2 -0.05
    -10 -4 -2 -0.2
    -10 -4 -2 0.3
    10 -4 2 0.28
    -10 -4 -2 0.18
    10 4 2 0.37
    -10 4 -2 0.57
    -12 -4 -2 1.23
    -12 -4 -2 0.94
    12 4 2 0.53
    -12 4 -2 0.76
    -14 -4 -2 0.2
    -14 -4 -2 0.52
    -14 -4 -2 0.64
    -14 4 -2 0.84
    14 4 2 0.6
    -16 -4 -2 0.9
    -16 -4 -2 1.48
    16 4 2 1.5
    -16 4 -2 0.87
    -15 -5 2 2.06
    -15 -5 2 3.05
    -15 5 2 2.45
    15 5 -2 2.74
    -13 -5 2 0.69
    -13 -5 2 -0.12
    -13 -5 2 0.65
    13 5 -2 0.57
    -13 5 2 0.66
    -13 5 2 0.82
    -11 -5 2 0.39
    -11 -5 2 0.69
    11 -5 -2 0.71
    -11 -5 2 0.39
    -11 -5 2 0.6
    -11 5 2 0.37
    -11 5 2 0.64
    11 5 -2 -0.08
    9 -5 -2 0.16
    -9 -5 2 0.61
    -9 -5 2 0.52
    -9 -5 2 -0.01
    -9 -5 2 0.35
    -9 -5 2 0.33
    -9 5 2 0.14
    9 5 -2 0.72
    -9 5 2 0.47
    -7 -5 2 0.3
    7 -5 -2 1.07
    -7 -5 2 0.92
    -7 -5 2 0.28
    -7 -5 2 0.38
    -7 -5 2 0.39
    -7 -5 2 0.5
    -7 5 2 0.78
    -7 5 2 0.21
    -7 5 2 0.82
    7 5 -2 0.11
    7 5 -2 1.02
    -7 5 2 -0.11
    -5 -5 2 1.82
    -5 -5 2 2.4
    -5 -5 2 2.42
    5 -5 -2 1.84
    5 -5 -2 2.33
    5 -5 -2 1.9
    -5 -5 2 2.29
    -5 -5 2 1.61
    5 -5 -2 2.37
    -5 -5 2 3.08
    -5 -5 2 1.88
    5 5 -2 2.62
    -5 5 2 1.92
    5 5 -2 2.26
    5 5 -2 1.9
    -5 5 2 2.1
    -5 5 2 2.57
    -3 -5 2 5.89
    3 -5 -2 6.74
    -3 -5 2 4.78
    -3 -5 2 5.75
    3 -5 -2 5.57
    -3 -5 2 5.16
    3 -5 -2 6.97
    3 -5 -2 5.47
    -3 -5 2 5.64
    -3 -5 2 6.01
    3 5 -2 5.58
    -3 5 2 6.3
    -3 5 2 5.82
    -3 5 2 4.6
    3 5 -2 5.62
    3 5 -2 5.49
    3 5 -2 5.21
    1 -5 -2 9.12
    1 -5 -2 9.37
    1 -5 -2 9.28
    -1 -5 2 8.32
    -1 -5 2 9.65
    1 -5 -2 9.43
    1 -5 -2 8.27
    -1 -5 2 8.17
    1 5 -2 9.11
    -1 5 2 8.86
    1 5 -2 9.07
    1 5 -2 8.03
    -1 5 2 8.76
    1 5 -2 9
    -1 5 2 9.3
    -1 5 2 8.54
    1 -5 2 15.3
    -1 -5 -2 13.94
    -1 -5 -2 14.98
    1 -5 2 15.6
    1 -5 2 13.92
    1 -5 2 14.31
    -1 -5 -2 14.86
    -1 -5 -2 15.24
    -1 -5 -2 14.97
    1 5 2 15.78
    1 5 2 14.69
    -1 5 -2 14.07
    1 5 2 14.27
    -1 5 -2 14.82
    1 5 2 14.65
    -1 5 -2 14.74
    -1 5 -2 14.99
    1 5 2 16.28
    -3 -5 -2 -0.15
    3 -5 2 -0.03
    3 -5 2 -0.18
    -3 -5 -2 -0.06
    -3 -5 -2 0.19
    -3 -5 -2 0.09
    -3 -5 -2 -0.09
    3 -5 2 -0.08
    -3 -5 -2 -0.04
    3 -5 2 -0.06
    -3 5 -2 -0.07
    -3 5 -2 -0.04
    3 5 2 -0.03
    3 5 2 -0.06
    -3 5 -2 -0.07
    3 5 2 0.1
    3 5 2 -0.25
    -5 -5 -2 23.24
    -5 -5 -2 22.7
    5 -5 2 24.04
    -5 -5 -2 21.21
    -5 -5 -2 22.86
    5 -5 2 22.57
    5 5 2 23.14
    5 5 2 22.09
    -5 5 -2 22.89
    5 5 2 22.45
    -5 5 -2 22.7
    -5 5 -2 21.94
    -7 -5 -2 0.77
    -7 -5 -2 0.56
    7 -5 2 0.97
    7 -5 2 0.92
    -7 -5 -2 0.6
    -7 -5 -2 0.85
    -7 5 -2 1.09
    -7 5 -2 0.61
    7 5 2 0.68
    -9 -5 -2 1.64
    -9 -5 -2 1.41
    -9 -5 -2 1.5
    -9 -5 -2 1.96
    9 5 2 1.02
    -9 5 -2 1.66
    -11 -5 -2 0.94
    -11 -5 -2 1.81
    -11 -5 -2 1.15
    -11 -5 -2 0.83
    -11 5 -2 1.44
    11 5 2 0.97
    -13 -5 -2 -0.32
    -13 -5 -2 0.58
    -13 -5 -2 0.2
    -13 5 -2 -0.33
    13 5 2 0.02
    -15 -5 -2 2.51
    -15 -5 -2 3.2
    -15 5 -2 3.85
    15 5 2 2.68
    -14 -6 2 0.51
    -14 6 2 0.16
    14 6 -2 -0.14
    -12 -6 2 0.27
    -12 -6 2 0.12
    -12 -6 2 0.03
    -12 -6 2 0.27
    12 6 -2 0.57
    -12 6 2 -0.15
    -12 6 2 0.17
    -10 -6 2 0.71
    -10 -6 2 0.31
    -10 -6 2 0.74
    -10 -6 2 0.5
    10 6 -2 0.78
    -10 6 2 0.58
    -10 6 2 1.09
    -8 -6 2 3.35
    -8 -6 2 2.82
    8 -6 -2 3.95
    -8 -6 2 4.01
    -8 -6 2 3.98
    8 6 -2 3.76
    -8 6 2 3.3
    -8 6 2 2.86
    -6 -6 2 1.12
    -6 -6 2 1.37
    -6 -6 2 2.32
    6 -6 -2 1.28
    -6 -6 2 1.13
    -6 -6 2 1.82
    6 -6 -2 1.67
    6 -6 -2 1.29
    -6 -6 2 1.23
    -6 6 2 1.82
    6 6 -2 1.46
    -6 6 2 1.65
    -4 -6 2 7.53
    -4 -6 2 8.66
    4 -6 -2 7.09
    4 -6 -2 7.55
    -4 -6 2 7.22
    -4 -6 2 7.95
    4 -6 -2 8.18
    4 6 -2 8.75
    -4 6 2 7.49
    4 6 -2 8.09
    -4 6 2 8.23
    -2 -6 2 5.49
    -2 -6 2 5.47
    2 -6 -2 4.55
    2 -6 -2 4.61
    2 -6 -2 4.92
    -2 6 2 4.25
    2 6 -2 4.9
    -2 6 2 4.63
    2 6 -2 4.51
    -2 6 2 3.95
    0 -6 2 0.01
    0 -6 -2 -0.07
    0 -6 -2 0.01
    0 -6 2 0.07
    0 -6 -2 0.06
    0 -6 -2 0.31
    0 6 2 -0.08
    0 6 2 0.24
    0 6 2 -0.2
    0 6 -2 0.11
    2 -6 2 0.23
    -2 -6 -2 0.29
    -2 -6 -2 0.2
    2 -6 2 0.04
    -2 -6 -2 0
    -2 -6 -2 0.4
    2 6 2 0.41
    -2 6 -2 0.33
    2 6 2 -0.18
    2 6 2 -0.09
    2 6 2 0.1
    -4 -6 -2 -0.14
    4 -6 2 -0.07
    -4 -6 -2 0.04
    -4 -6 -2 0.55
    -4 -6 -2 0.11
    -4 -6 -2 0.09
    4 6 2 0.4
    -4 6 -2 0.1
    -6 -6 -2 6.83
    -6 -6 -2 6.12
    6 -6 2 5.9
    -6 -6 -2 6.1
    -6 -6 -2 6.24
    -6 -6 -2 5.78
    -6 -6 -2 6.28
    6 6 2 7.71
    -6 6 -2 5.19
    -8 -6 -2 31.06
    -8 -6 -2 30.73
    -8 -6 -2 32.88
    -8 -6 -2 31.76
    -8 -6 -2 31.88
    8 -6 2 32.51
    -8 6 -2 31.1
    8 6 2 31.62
    -10 -6 -2 10.89
    -10 -6 -2 11.1
    -10 -6 -2 10.32
    -10 -6 -2 10.06
    -10 6 -2 11.75
    10 6 2 11.38
    -12 -6 -2 0.69
    -12 -6 -2 0.57
    -12 -6 -2 1.01
    -12 -6 -2 0.94
    12 6 2 1.16
    -12 6 -2 1.42
    -14 -6 -2 5.21
    -14 -6 -2 5.89
    -14 6 -2 4.81
    14 6 2 5.21
    -13 -7 2 8.35
    13 7 -2 7.39
    -11 -7 2 3.89
    -11 -7 2 2.79
    -11 7 2 3.31
    11 7 -2 3.3
    -9 -7 2 5.41
    -9 -7 2 5.6
    -9 -7 2 3.94
    -9 7 2 5.8
    9 7 -2 5.24
    -7 -7 2 5.53
    -7 -7 2 4.42
    -7 -7 2 4.91
    -7 7 2 4.83
    7 7 -2 4.23
    -5 -7 2 0.45
    -5 -7 2 0.44
    -5 -7 2 0.07
    5 7 -2 0.01
    -5 7 2 0.39
    -3 -7 2 0.81
    -3 -7 2 0.34
    3 -7 -2 0.56
    -3 -7 2 1.15
    3 -7 -2 0.75
    -3 7 2 0.97
    3 7 -2 0.26
    1 -7 -2 4.36
    -1 -7 2 4.85
    1 -7 -2 4.67
    1 7 -2 5.34
    -1 7 2 5.31
    1 -7 2 17.16
    -1 -7 -2 19.74
    -1 -7 -2 17.34
    -1 -7 -2 18.01
    1 7 2 18.58
    -1 7 -2 20.04
    3 -7 2 4.82
    -3 -7 -2 5.19
    -3 -7 -2 5.21
    -3 -7 -2 4.74
    -3 7 -2 4.4
    3 7 2 5.45
    -5 -7 -2 0.32
    -5 -7 -2 0
    5 -7 2 0.05
    -5 -7 -2 -0.23
    -5 -7 -2 0.07
    -5 -7 -2 -0.13
    5 7 2 0.36
    -5 7 -2 0.16
    -7 -7 -2 14.57
    -7 -7 -2 14.7
    -7 -7 -2 14.64
    -7 -7 -2 15.54
    -7 7 -2 14.99
    7 7 2 15.41
    -9 -7 -2 2.9
    -9 -7 -2 4.06
    -9 -7 -2 4.63
    -9 -7 -2 2.44
    -9 7 -2 3
    9 7 2 4.74
    -11 -7 -2 -0.39
    -11 -7 -2 -0.41
    -11 -7 -2 0.38
    -11 7 -2 0.54
    11 7 2 0.32
    -13 -7 -2 3.58
    -13 -7 -2 3.84
    -13 7 -2 3.3
    13 7 2 4.03
    12 8 -2 0.35
    -10 -8 2 3.1
    -10 -8 2 2.65
    -10 8 2 3.57
    10 8 -2 2.28
    -8 8 2 1.5
    8 8 -2 0.93
    -6 -8 2 4.73
    -6 8 2 4.27
    6 8 -2 5.43
    -4 -8 2 11.12
    -4 -8 2 12.21
    -4 8 2 10.62
    4 8 -2 12.17
    -2 -8 2 0.37
    -2 -8 2 0.18
    2 8 -2 0.24
    -2 8 2 -0.33
    0 8 2 3.2
    0 8 -2 3.12
    -2 -8 -2 21.61
    2 8 2 21.47
    -2 8 -2 21.15
    -4 -8 -2 0.31
    -4 -8 -2 0.12
    -4 8 -2 0.19
    4 8 2 0.32
    -6 -8 -2 0.43
    -6 -8 -2 0.39
    -6 8 -2 0.25
    6 8 2 1.44
    -8 -8 -2 0.41
    -8 -8 -2 0.03
    -8 8 -2 0.89
    8 8 2 -0.16
    -10 -8 -2 0.11
    -10 -8 -2 0.45
    -10 8 -2 0.86
    10 8 2 0.2
    9 9 -2 -0.37
    -9 9 2 0.21
    -7 9 2 4.4
    7 9 -2 2.9
    5 9 -2 5.95
    -5 9 2 3.36
    -3 -9 2 0.21
    3 9 -2 0.83
    -3 9 2 0.42
    -1 -9 2 0.23
    1 9 -2 0.78
    -1 9 2 0.6
    1 -9 2 2.75
    1 9 2 3.43
    -1 9 -2 1.9
    -3 9 -2 0.34
    3 9 2 0.21
    5 9 2 0.44
    -5 9 -2 0.76
    7 9 2 2.35
    -7 9 -2 1.14
    9 9 2 0.89
    -9 9 -2 0.24
    4 10 -2 1.43
    -4 10 2 0.52
    -2 -10 2 0.9
    2 10 -2 -0.14
    -2 10 2 -0.35
    0 -10 2 0.55
    0 10 -2 -0.33
    0 10 2 0.04
    -2 10 -2 -0.06
    2 10 2 0.16
    -4 10 -2 -0.97
    4 10 2 0.4
    -18 0 3 0.04
    -18 0 3 0.37
    18 0 -3 0.05
    16 0 -3 -0.36
    -16 0 3 -0.08
    -16 0 3 -0.12
    -16 0 3 -0.46
    -16 0 3 -0.02
    -14 0 3 0.03
    -14 0 3 -0.07
    14 0 -3 -0.42
    -14 0 3 0
    -14 0 3 -0.12
    -12 0 3 0.25
    -12 0 3 -0.01
    12 0 -3 0.28
    -12 0 3 0.04
    -12 0 3 -0.47
    -12 0 3 0.04
    -10 0 3 0.05
    10 0 -3 0.26
    -10 0 3 -0.12
    -10 0 3 0.34
    10 0 -3 -0.16
    -10 0 3 0.12
    -10 0 3 0.12
    10 0 -3 0.12
    -10 0 3 -0.05
    -10 0 3 0.32
    8 0 -3 -0.06
    -8 0 3 -0.04
    8 0 -3 0.08
    8 0 -3 0.02
    -8 0 3 0.2
    -8 0 3 -0.08
    -8 0 3 0.07
    -8 0 3 0.07
    -8 0 3 0.02
    -6 0 3 0.05
    6 0 -3 -0.06
    -6 0 3 -0.27
    -6 0 3 0.28
    -6 0 3 -0.18
    -6 0 3 0.01
    -6 0 3 0.1
    -6 0 3 -0.28
    -6 0 3 0.1
    6 0 -3 -0.02
    6 0 -3 -0.18
    4 0 -3 -0.12
    -4 0 3 0.27
    -4 0 3 -0.03
    -4 0 3 -0.09
    4 0 -3 0.2
    -4 0 3 0.14
    -4 0 3 0.11
    4 0 -3 -0.08
    -4 0 3 0.18
    -4 0 3 0.01
    2 0 -3 -0.3
    -2 0 3 -0.06
    2 0 -3 -0.15
    2 0 -3 -0.27
    2 0 -3 -0.31
    -2 0 3 -0.05
    -2 0 3 -0.17
    2 0 -3 -0.1
    -2 0 3 -0.08
    2 0 -3 -0.2
    -2 0 3 -0.1
    0 0 -3 -0.08
    0 0 3 0
    0 0 3 -0.03
    0 0 -3 -0.02
    0 0 -3 -0.04
    0 0 3 0
    -2 0 -3 0.06
    2 0 3 -0.06
    2 0 3 0.04
    2 0 3 0
    2 0 3 -0.15
    2 0 3 0.02
    2 0 3 -0.06
    -2 0 -3 -0.1
    2 0 3 0.04
    2 0 3 -0.02
    -2 0 -3 -0.06
    4 0 3 0.12
    4 0 3 0.08
    -4 0 -3 0.09
    4 0 3 0.09
    4 0 3 0.01
    4 0 3 0.03
    4 0 3 -0.26
    -4 0 -3 0.1
    -4 0 -3 -0.07
    4 0 3 -0.11
    -6 0 -3 -0.08
    -6 0 -3 0.09
    6 0 3 0.18
    -6 0 -3 -0.02
    6 0 3 -0.03
    6 0 3 -0.05
    -6 0 -3 0.01
    6 0 3 -0.07
    6 0 3 0
    -6 0 -3 0.05
    6 0 3 0.11
    8 0 3 -0.01
    -8 0 -3 -0.05
    -8 0 -3 0.03
    -8 0 -3 -0.06
    8 0 3 -0.16
    8 0 3 -0.12
    -8 0 -3 0.36
    8 0 3 -0.18
    -8 0 -3 0.17
    -10 0 -3 0.06
    10 0 3 -0.25
    -10 0 -3 -0.24
    10 0 3 -0.16
    -10 0 -3 -0.15
    -10 0 -3 0.14
    -10 0 -3 -0.26
    12 0 3 0.01
    -12 0 -3 -0.12
    -12 0 -3 -0.01
    -12 0 -3 0.38
    -14 0 -3 0.77
    -14 0 -3 -0.17
    14 0 3 0.11
    -14 0 -3 -0.17
    -16 0 -3 0.28
    -16 0 -3 0.31
    -18 0 -3 -0.08
    -18 0 -3 -0.3
    -17 -1 3 0.5
    17 -1 -3 -0.08
    -17 -1 3 -0.34
    -17 1 3 -0.23
    17 1 -3 0.44
    -17 1 3 0.9
    -15 -1 3 0.2
    -15 -1 3 -0.23
    -15 -1 3 1.15
    -15 -1 3 0.25
    15 -1 -3 0.3
    -15 1 3 0.41
    -15 1 3 0.01
    -15 1 3 0.11
    15 1 -3 0.33
    -15 1 3 0.17
    -13 -1 3 4.91
    -13 -1 3 4.42
    13 -1 -3 6.25
    -13 -1 3 6.64
    -13 -1 3 6.06
    -13 -1 3 4.9
    -13 1 3 5.75
    -13 1 3 5.19
    -13 1 3 5.14
    -13 1 3 4.08
    13 1 -3 4.9
    -13 1 3 5.79
    -11 -1 3 0.18
    -11 -1 3 0.02
    11 -1 -3 -0.54
    -11 -1 3 -0.38
    -11 -1 3 0.29
    -11 -1 3 -0.02
    -11 1 3 0.13
    -11 1 3 0.06
    -11 1 3 0.23
    -11 1 3 0.08
    11 1 -3 0.35
    -11 1 3 -0.07
    11 1 -3 -0.21
    -9 -1 3 14.68
    -9 -1 3 15.77
    -9 -1 3 15.27
    -9 -1 3 15.59
    -9 -1 3 14.56
    -9 -1 3 15.81
    9 -1 -3 16.64
    9 -1 -3 16.27
    -9 1 3 14.07
    9 1 -3 15.18
    -9 1 3 16.44
    9 1 -3 15.88
    -9 1 3 16.19
    -9 1 3 15.1
    -9 1 3 16.27
    9 1 -3 15.14
    -7 -1 3 29.02
    7 -1 -3 27.93
    -7 -1 3 29.08
    -7 -1 3 28.3
    -7 -1 3 28.94
    -7 -1 3 27.13
    -7 -1 3 28.08
    7 -1 -3 27.29
    -7 -1 3 26.99
    -7 1 3 28.1
    -7 1 3 27.3
    7 1 -3 28.72
    7 1 -3 27.88
    -7 1 3 26.23
    -7 1 3 28.91
    7 1 -3 28.46
    -7 1 3 27.36
    -5 -1 3 3.18
    -5 -1 3 3.58
    -5 -1 3 3.34
    -5 -1 3 3.9
    -5 -1 3 2.71
    -5 -1 3 3.24
    5 -1 -3 3.3
    5 -1 -3 2.98
    -5 -1 3 2.69
    -5 -1 3 3.3
    5 -1 -3 3.23
    5 1 -3 2.85
    -5 1 3 2.44
    5 1 -3 3.08
    -5 1 3 3.06
    -5 1 3 3.1
    -5 1 3 3.29
    5 1 -3 3.13
    -5 1 3 2.88
    -5 1 3 2.95
    -3 -1 3 5.63
    -3 -1 3 6.18
    -3 -1 3 5.47
    3 -1 -3 5.98
    3 -1 -3 5.89
    -3 -1 3 6.27
    -3 -1 3 6.12
    -3 -1 3 5.87
    -3 -1 3 6.03
    -3 -1 3 5.65
    -3 -1 3 5.61
    -3 -1 3 6.01
    3 -1 -3 5.37
    3 1 -3 6.07
    -3 1 3 6.18
    -3 1 3 5.86
    3 1 -3 6.22
    3 1 -3 5.07
    -3 1 3 5.85
    3 1 -3 5.71
    -3 1 3 5.73
    -3 1 3 5.64
    3 1 -3 6.09
    -3 1 3 6.15
    1 -1 -3 17.79
    -1 -1 3 17.6
    -1 -1 3 17.6
    1 -1 -3 18.28
    -1 -1 3 17.62
    -1 -1 3 17
    -1 -1 3 17.59
    1 1 -3 18.17
    1 1 -3 16.53
    -1 1 3 18.91
    -1 1 3 17.47
    -1 1 3 18.2
    1 1 -3 16.66
    1 1 -3 17.03
    1 1 -3 16.76
    1 1 -3 18.77
    -1 1 3 18.52
    1 1 -3 18.35
    -1 1 3 17.79
    -1 -1 -3 160.1
    -1 -1 -3 158.13
    -1 -1 -3 164.94
    -1 -1 -3 162.52
    -1 -1 -3 168.6
    -1 -1 -3 165.27
    1 -1 3 160.46
    1 -1 3 165.69
    1 -1 3 174.32
    1 1 3 166.05
    1 1 3 156.16
    -1 1 -3 169.43
    1 1 3 158.72
    1 1 3 166.18
    -1 1 -3 156.06
    1 1 3 161
    -3 -1 -3 15.24
    -3 -1 -3 15.29
    3 -1 3 16.28
    -3 -1 -3 15.8
    -3 -1 -3 14.68
    -3 -1 -3 16.26
    -3 -1 -3 15.09
    3 -1 3 15.05
    3 -1 3 15.67
    -3 -1 -3 16.1
    3 -1 3 15.04
    3 1 3 15.35
    -3 1 -3 15.7
    3 1 3 15.19
    3 1 3 15.73
    3 1 3 15.59
    3 1 3 15.23
    5 -1 3 53.04
    -5 -1 -3 52.2
    -5 -1 -3 51.35
    -5 -1 -3 50.95
    -5 -1 -3 51.84
    -5 -1 -3 51.05
    -5 -1 -3 50.54
    5 -1 3 50.6
    5 -1 3 51.85
    -5 1 -3 48.57
    5 1 3 49.46
    5 1 3 49.37
    -5 1 -3 51.62
    5 1 3 51.65
    5 1 3 50.48
    5 1 3 51.76
    -5 1 -3 52.47
    -7 -1 -3 0.57
    7 -1 3 0.57
    -7 -1 -3 0.3
    -7 -1 -3 0.29
    -7 -1 -3 0.12
    7 -1 3 0.58
    -7 -1 -3 0.55
    7 -1 3 0.4
    7 1 3 0.39
    7 1 3 0.8
    -7 1 -3 0.48
    7 1 3 0.34
    -7 1 -3 0.77
    -7 1 -3 0.23
    7 1 3 0.57
    -9 -1 -3 1.61
    -9 -1 -3 0.82
    -9 -1 -3 0.27
    -9 -1 -3 0.6
    9 -1 3 0.91
    9 -1 3 1.12
    -9 -1 -3 1.01
    9 1 3 0.94
    -9 1 -3 0.79
    9 1 3 0.88
    9 1 3 0.99
    -9 1 -3 1.21
    -9 1 -3 0.86
    -9 1 -3 1.17
    11 -1 3 4.34
    -11 -1 -3 4.16
    -11 -1 -3 3.59
    -11 -1 -3 3.21
    -11 -1 -3 3.98
    11 1 3 4.72
    -11 1 -3 4.05
    -11 1 -3 3.76
    11 1 3 4.85
    -11 1 -3 3.86
    -13 -1 -3 0.33
    -13 -1 -3 0.32
    -13 -1 -3 0.16
    13 -1 3 0.12
    13 -1 3 0.46
    13 1 3 0.77
    -13 1 -3 0.35
    -13 1 -3 0.1
    -13 1 -3 0.36
    15 -1 3 0.21
    -15 -1 -3 0.2
    -15 -1 -3 -0.03
    -15 1 -3 0.39
    -15 1 -3 0.6
    15 1 3 0.13
    -15 1 -3 -0.07
    -17 -1 -3 0.56
    -17 -1 -3 -0.15
    -17 1 -3 0.15
    -17 1 -3 0.55
    -18 -2 3 1.43
    -18 2 3 1.41
    -18 2 3 1.86
    18 2 -3 1.25
    -16 -2 3 0.18
    -16 -2 3 -0.11
    16 -2 -3 -0.04
    -16 -2 3 -0.78
    -16 -2 3 -0.11
    -16 2 3 -0.45
    -16 2 3 0.41
    16 2 -3 0.26
    -14 -2 3 22.44
    14 -2 -3 21.79
    -14 -2 3 22.11
    -14 -2 3 22.68
    -14 -2 3 19.46
    -14 2 3 21
    -14 2 3 22.18
    14 2 -3 21.86
    -14 2 3 20.7
    -14 2 3 22.48
    -12 -2 3 10.58
    12 -2 -3 12.18
    -12 -2 3 11.5
    -12 -2 3 10.24
    -12 -2 3 11.6
    -12 -2 3 11.78
    -12 2 3 11.77
    -12 2 3 10.6
    -12 2 3 11.96
    12 2 -3 11.9
    -12 2 3 11.09
    -12 2 3 10.22
    -10 -2 3 -0.02
    -10 -2 3 0.19
    -10 -2 3 0.21
    10 -2 -3 0.21
    -10 -2 3 -0.11
    10 -2 -3 -0.06
    -10 -2 3 0.05
    -10 -2 3 0.2
    -10 2 3 -0.14
    10 2 -3 -0.06
    -10 2 3 0.48
    10 2 -3 -0.46
    -10 2 3 0.07
    -10 2 3 -0.05
    -10 2 3 -0.03
    -8 -2 3 -0.17
    -8 -2 3 0.05
    8 -2 -3 0.1
    8 -2 -3 0.25
    -8 -2 3 0.2
    -8 -2 3 0.14
    -8 -2 3 0.06
    -8 -2 3 0.04
    -8 -2 3 -0.2
    -8 2 3 -0.03
    8 2 -3 0.21
    -8 2 3 -0.12
    -8 2 3 -0.01
    -8 2 3 0.11
    -8 2 3 0.02
    8 2 -3 0.39
    -8 2 3 -0.12
    8 2 -3 0.37
    -6 -2 3 0.61
    -6 -2 3 0.33
    -6 -2 3 0.53
    -6 -2 3 0.33
    -6 -2 3 0.41
    6 -2 -3 0.75
    -6 -2 3 0.66
    -6 -2 3 0.6
    -6 -2 3 0.45
    6 -2 -3 0.69
    6 -2 -3 0.5
    -6 -2 3 0.56
    6 2 -3 0.75
    -6 2 3 0.34
    6 2 -3 0.44
    -6 2 3 0.06
    -6 2 3 0.52
    -6 2 3 0.4
    -6 2 3 0.61
    6 2 -3 0.38
    -4 -2 3 2.41
    4 -2 -3 2.54
    -4 -2 3 2.1
    -4 -2 3 2.66
    4 -2 -3 2.41
    -4 -2 3 2.17
    4 -2 -3 2.25
    -4 -2 3 2.4
    -4 -2 3 2.15
    -4 -2 3 2.23
    -4 -2 3 2.47
    -4 -2 3 2.48
    -4 2 3 2.46
    4 2 -3 2.15
    -4 2 3 2.37
    -4 2 3 2.23
    -4 2 3 2.53
    4 2 -3 2.2
    4 2 -3 2.2
    4 2 -3 2.53
    -4 2 3 2.05
    -2 -2 3 1.54
    2 -2 -3 1.64
    -2 -2 3 1.42
    2 -2 -3 1.38
    -2 -2 3 1.31
    -2 -2 3 1.17
    2 -2 -3 1.33
    -2 -2 3 1.43
    -2 -2 3 1.33
    2 -2 -3 1.21
    2 2 -3 1.82
    -2 2 3 1.41
    2 2 -3 1.59
    -2 2 3 1.25
    2 2 -3 1.41
    2 2 -3 1.2
    2 2 -3 1.68
    -2 2 3 1.74
    2 2 -3 1.4
    0 -2 -3 0.1
    0 -2 -3 -0.04
    0 -2 -3 0.07
    0 -2 -3 0.04
    0 -2 3 0.03
    0 -2 3 0.03
    0 -2 -3 0.14
    0 -2 3 0.03
    0 2 -3 0
    0 2 3 0.01
    0 2 3 -0.12
    0 2 -3 0.11
    0 2 3 0.01
    0 2 3 -0.12
    0 2 3 -0.07
    -2 -2 -3 4.22
    -2 -2 -3 4.81
    -2 -2 -3 4.38
    -2 -2 -3 4.5
    2 -2 3 4.41
    -2 -2 -3 4.51
    2 -2 3 4.27
    -2 -2 -3 5.17
    2 2 3 4.42
    -2 2 -3 4.3
    -2 2 -3 4.96
    2 2 3 4.19
    2 2 3 5.43
    2 2 3 4.5
    -2 2 -3 4.22
    -4 -2 -3 23.13
    -4 -2 -3 21.92
    -4 -2 -3 23.33
    -4 -2 -3 23.76
    -4 -2 -3 23.02
    4 -2 3 23.17
    4 -2 3 24.14
    4 -2 3 22.74
    4 -2 3 22.93
    -4 -2 -3 22.56
    -4 2 -3 22.85
    4 2 3 22.39
    -4 2 -3 22.43
    4 2 3 23.61
    4 2 3 22.88
    4 2 3 22.05
    -4 2 -3 22.73
    6 -2 3 6.48
    -6 -2 -3 6.45
    6 -2 3 7.09
    -6 -2 -3 6.96
    -6 -2 -3 6.76
    6 -2 3 6.6
    -6 -2 -3 6.94
    -6 -2 -3 5.96
    -6 -2 -3 6.89
    -6 -2 -3 5.95
    6 2 3 6.57
    -6 2 -3 6.33
    -6 2 -3 6.46
    -6 2 -3 6.63
    6 2 3 5.59
    -6 2 -3 7.43
    6 2 3 6.58
    -8 -2 -3 4.08
    -8 -2 -3 3.76
    8 -2 3 3.86
    8 -2 3 3.09
    -8 -2 -3 3.75
    -8 -2 -3 3.53
    -8 -2 -3 4.44
    8 -2 3 3.82
    8 -2 3 3.45
    -8 -2 -3 3.48
    8 2 3 3.16
    -8 2 -3 3.51
    8 2 3 4.01
    8 2 3 3.32
    8 2 3 4.17
    -8 2 -3 2.79
    -8 2 -3 3.91
    -8 2 -3 3.66
    10 -2 3 30.11
    -10 -2 -3 30.46
    -10 -2 -3 32.2
    10 -2 3 30.51
    -10 -2 -3 32.08
    -10 -2 -3 28.96
    10 2 3 31.62
    -10 2 -3 29.35
    -10 2 -3 29.16
    10 2 3 28.94
    -10 2 -3 31.91
    -12 -2 -3 2.16
    12 -2 3 1.65
    12 -2 3 1.97
    -12 -2 -3 1.81
    -12 -2 -3 2.14
    -12 2 -3 2.42
    12 2 3 1.79
    -14 -2 -3 9.17
    -14 -2 -3 10.29
    14 -2 3 9.64
    14 2 3 9.4
    -14 2 -3 9.18
    -14 2 -3 9.38
    -16 -2 -3 0.06
    -16 -2 -3 -0.2
    -16 2 -3 -0.6
    -16 2 -3 0.35
    -18 -2 -3 -0.15
    -17 -3 3 1.38
    -17 -3 3 1.43
    -17 3 3 1.06
    17 3 -3 0.5
    -17 3 3 2.46
    -15 -3 3 5.43
    -15 -3 3 6.52
    15 -3 -3 6.49
    -15 -3 3 5.95
    -15 -3 3 6.47
    -15 3 3 6.27
    15 3 -3 7.38
    -15 3 3 7.12
    13 -3 -3 18.13
    -13 -3 3 17.27
    -13 -3 3 16.12
    -13 -3 3 15.71
    -13 -3 3 17.77
    -13 3 3 16.59
    13 3 -3 17.32
    -13 3 3 16.58
    -13 3 3 17.41
    -11 -3 3 0.8
    -11 -3 3 0.99
    11 -3 -3 0.6
    -11 -3 3 0.48
    -11 -3 3 0.99
    -11 -3 3 0.78
    -11 3 3 0.83
    -11 3 3 0.77
    -11 3 3 0.59
    11 3 -3 1.02
    -11 3 3 0.69
    -9 -3 3 9.63
    9 -3 -3 9.01
    -9 -3 3 9.46
    -9 -3 3 8.27
    -9 -3 3 8.51
    -9 -3 3 10.96
    -9 -3 3 9.4
    -9 -3 3 10.44
    9 -3 -3 9.87
    -9 3 3 9.45
    9 3 -3 9.22
    -9 3 3 9.64
    -9 3 3 8.91
    9 3 -3 10.44
    -9 3 3 8.78
    -9 3 3 9.12
    9 3 -3 10.5
    7 -3 -3 93.66
    -7 -3 3 97.38
    -7 -3 3 93.47
    -7 -3 3 92.89
    -7 -3 3 95.46
    -7 -3 3 94.36
    -7 -3 3 96.38
    -7 -3 3 98.16
    -7 -3 3 97.3
    7 -3 -3 92.63
    -7 -3 3 94.09
    -7 3 3 92.58
    7 3 -3 95.58
    7 3 -3 94.96
    -7 3 3 95.11
    -7 3 3 90.29
    -7 3 3 92.47
    -7 3 3 92.2
    7 3 -3 93.62
    -5 -3 3 23.27
    -5 -3 3 21.51
    5 -3 -3 23.36
    5 -3 -3 22.59
    5 -3 -3 22.44
    -5 -3 3 22.96
    5 -3 -3 21.84
    -5 -3 3 21.39
    -5 -3 3 22.22
    -5 -3 3 22.84
    -5 -3 3 21.08
    -5 -3 3 22.67
    -5 3 3 20.62
    5 3 -3 21.61
    -5 3 3 22.33
    5 3 -3 21.6
    5 3 -3 21.5
    5 3 -3 23.02
    -5 3 3 22.59
    -5 3 3 22.38
    -5 3 3 22.22
    -3 -3 3 4.08
    3 -3 -3 3.63
    -3 -3 3 3.72
    -3 -3 3 3.66
    3 -3 -3 4.2
    -3 -3 3 4.78
    3 -3 -3 3.75
    -3 -3 3 4.01
    3 -3 -3 4.12
    -3 -3 3 4.35
    -3 -3 3 3.62
    3 3 -3 3.74
    3 3 -3 4.38
    3 3 -3 3.99
    -3 3 3 4.29
    -3 3 3 3.85
    3 3 -3 3.74
    -3 3 3 4.16
    -1 -3 3 9.47
    1 -3 -3 9.33
    1 -3 -3 9.26
    1 -3 -3 9.41
    -1 -3 3 9
    1 -3 -3 9.62
    -1 -3 3 9.8
    1 -3 -3 9.1
    -1 3 3 8.34
    -1 3 3 9.9
    1 3 -3 10.01
    1 3 -3 9.06
    -1 3 3 9.42
    1 3 -3 9.2
    -1 3 3 9.12
    1 -3 3 26.72
    1 -3 3 26.53
    -1 -3 -3 27.33
    -1 -3 -3 27.17
    -1 -3 -3 27.3
    -1 -3 -3 26.43
    1 -3 3 26.68
    -1 -3 -3 27.36
    1 -3 3 26.88
    -1 3 -3 26.46
    1 3 3 26.87
    -1 3 -3 26.81
    1 3 3 26.86
    1 3 3 26.32
    -1 3 -3 26.57
    1 3 3 25.94
    1 3 3 26.08
    -3 -3 -3 54.25
    3 -3 3 53.11
    3 -3 3 54.05
    3 -3 3 53.98
    -3 -3 -3 53.92
    -3 -3 -3 54.26
    -3 -3 -3 52.06
    -3 -3 -3 53.5
    -3 -3 -3 53.27
    -3 3 -3 52.56
    -3 3 -3 51.63
    3 3 3 52.82
    3 3 3 51.37
    3 3 3 53.5
    -3 3 -3 53.97
    3 3 3 52.99
    -3 3 -3 54.07
    5 -3 3 0.53
    -5 -3 -3 0.72
    5 -3 3 0.46
    -5 -3 -3 0.81
    5 -3 3 0.78
    -5 -3 -3 0.62
    -5 -3 -3 0.77
    5 -3 3 0.48
    -5 -3 -3 0.42
    -5 -3 -3 0.97
    5 3 3 0.41
    -5 3 -3 0.29
    -5 3 -3 0.42
    -5 3 -3 0.76
    5 3 3 0.68
    5 3 3 0.87
    -7 -3 -3 1.17
    7 -3 3 0.81
    -7 -3 -3 0.64
    -7 -3 -3 0.69
    -7 -3 -3 0.98
    7 -3 3 1.19
    -7 -3 -3 0.74
    7 -3 3 0.91
    -7 -3 -3 1.07
    7 3 3 0.43
    7 3 3 1.3
    -7 3 -3 1.11
    7 3 3 0.67
    -7 3 -3 0.64
    -7 3 -3 0.76
    9 -3 3 1.71
    -9 -3 -3 1.97
    -9 -3 -3 1.46
    -9 -3 -3 1.22
    -9 -3 -3 1.7
    9 -3 3 1.8
    -9 3 -3 1.08
    -9 3 -3 1.36
    -9 3 -3 2.17
    -9 3 -3 1.27
    9 3 3 1.14
    9 3 3 1.41
    -11 -3 -3 0.75
    11 -3 3 0.69
    -11 -3 -3 0.37
    -11 -3 -3 0.46
    11 -3 3 0.19
    11 3 3 0.19
    13 -3 3 9.89
    -13 -3 -3 10.17
    -13 -3 -3 10.14
    -13 -3 -3 9.52
    13 3 3 10.35
    -15 -3 -3 1.5
    15 -3 3 1.56
    -15 -3 -3 2.33
    15 3 3 0.99
    -15 3 -3 2.12
    -17 -3 -3 2.19
    -17 -3 -3 3.45
    -17 3 -3 2.33
    -16 -4 3 5.9
    -16 -4 3 5.57
    16 4 -3 6.57
    -16 4 3 5.5
    -14 -4 3 0.46
    -14 -4 3 0.7
    14 -4 -3 0.79
    -14 -4 3 0.39
    -14 4 3 0.78
    14 4 -3 0.19
    -14 4 3 0.15
    -12 -4 3 0.34
    12 -4 -3 0.22
    -12 -4 3 -0.19
    -12 -4 3 0.18
    -12 4 3 0.29
    -12 4 3 0.29
    12 4 -3 -0.36
    -10 -4 3 3.23
    -10 -4 3 3.38
    -10 -4 3 2.84
    10 -4 -3 3.54
    -10 -4 3 2.97
    -10 -4 3 3.11
    10 4 -3 3.28
    -10 4 3 3.14
    -10 4 3 4.08
    -8 -4 3 10.68
    -8 -4 3 11.19
    -8 -4 3 11.42
    -8 -4 3 10.95
    8 -4 -3 10.97
    -8 -4 3 9.85
    -8 -4 3 11.18
    8 -4 -3 11.62
    8 4 -3 11.38
    8 4 -3 11.56
    -8 4 3 10.24
    -8 4 3 11.87
    -8 4 3 11.49
    -8 4 3 9.92
    -6 -4 3 0.59
    6 -4 -3 0.11
    -6 -4 3 0.79
    -6 -4 3 0.93
    -6 -4 3 0.91
    6 -4 -3 0.5
    6 -4 -3 0.82
    -6 -4 3 0.83
    -6 -4 3 0.76
    -6 -4 3 0.87
    6 -4 -3 0.54
    -6 4 3 0.72
    -6 4 3 0.67
    6 4 -3 0.48
    6 4 -3 0.74
    -6 4 3 0.7
    6 4 -3 0.78
    6 4 -3 0.32
    -6 4 3 0.9
    4 -4 -3 12.21
    -4 -4 3 12.71
    -4 -4 3 13.08
    -4 -4 3 12.22
    4 -4 -3 13.03
    4 -4 -3 13.08
    -4 -4 3 11.71
    4 -4 -3 12.71
    -4 -4 3 12.43
    -4 -4 3 13.15
    -4 -4 3 11.55
    -4 4 3 12.76
    4 4 -3 12.71
    4 4 -3 12.56
    -4 4 3 11.84
    -4 4 3 11.73
    4 4 -3 11.68
    4 4 -3 12.8
    -2 -4 3 2.2
    2 -4 -3 1.76
    2 -4 -3 1.86
    2 -4 -3 2.33
    -2 -4 3 1.81
    2 -4 -3 1.78
    -2 -4 3 1.81
    -2 -4 3 1.68
    -2 -4 3 2.02
    2 -4 -3 1.57
    2 4 -3 2.07
    2 4 -3 1.43
    -2 4 3 1.69
    2 4 -3 1.57
    2 4 -3 1.63
    -2 4 3 1.82
    -2 4 3 1.78
    0 -4 -3 8.1
    0 -4 3 7.01
    0 -4 3 7.34
    0 -4 -3 7.37
    0 -4 3 7.42
    0 -4 -3 7.72
    0 -4 3 8.46
    0 -4 -3 7.5
    0 -4 -3 7.81
    0 4 -3 8.06
    0 4 3 7.28
    0 4 3 7.18
    0 4 3 8.11
    0 4 3 7.05
    0 4 3 7.35
    0 4 -3 7.32
    0 4 -3 7
    2 -4 3 7.47
    -2 -4 -3 6.96
    2 -4 3 7.25
    2 -4 3 7.36
    -2 -4 -3 6.94
    -2 -4 -3 7.43
    -2 -4 -3 6.85
    -2 -4 -3 7.33
    -2 4 -3 7.7
    -2 4 -3 7.18
    -2 4 -3 7.22
    2 4 3 7.48
    -2 4 -3 7.1
    2 4 3 7.75
    2 4 3 7.01
    2 4 3 7.1
    -2 4 -3 7.56
    -4 -4 -3 37.23
    -4 -4 -3 36.61
    -4 -4 -3 35.77
    -4 -4 -3 36.08
    -4 -4 -3 37.26
    4 -4 3 35.58
    -4 -4 -3 35.86
    4 -4 3 35.37
    4 -4 3 35.69
    4 4 3 36.91
    4 4 3 35.38
    -4 4 -3 37.26
    -4 4 -3 36.84
    -4 4 -3 36.75
    4 4 3 35.35
    4 4 3 33.93
    -4 4 -3 35.87
    -4 4 -3 36.77
    -6 -4 -3 6.2
    6 -4 3 5.86
    -6 -4 -3 8.03
    -6 -4 -3 6.81
    6 -4 3 6.39
    -6 -4 -3 6.32
    -6 -4 -3 6.82
    6 -4 3 6.82
    -6 -4 -3 5.94
    -6 4 -3 7.21
    6 4 3 6.83
    -6 4 -3 6.28
    6 4 3 6.93
    -6 4 -3 6.47
    -6 4 -3 7.55
    6 4 3 7.26
    8 -4 3 7.38
    8 -4 3 7.33
    -8 -4 -3 7.93
    -8 -4 -3 8.19
    -8 -4 -3 7.95
    -8 -4 -3 7.86
    -8 4 -3 7.37
    8 4 3 6.86
    -8 4 -3 8.46
    8 4 3 7.55
    -10 -4 -3 0.33
    10 -4 3 0.28
    -10 -4 -3 0.34
    -10 -4 -3 0.23
    -10 -4 -3 0.14
    10 4 3 0.17
    -10 4 -3 0.24
    12 -4 3 1.1
    -12 -4 -3 2.01
    -12 -4 -3 1.4
    12 4 3 0.94
    -12 4 -3 1.82
    -14 -4 -3 1
    -14 -4 -3 0.7
    14 4 3 1.2
    -14 4 -3 0.23
    -16 -4 -3 0.48
    -16 -4 -3 -0.4
    -16 4 -3 0.56
    -15 -5 3 0.13
    15 5 -3 -0.21
    -15 5 3 -0.01
    13 -5 -3 1.47
    -13 -5 3 1.68
    -13 -5 3 1.17
    -13 -5 3 2.4
    -13 5 3 1.88
    13 5 -3 1.48
    -11 -5 3 1.69
    -11 -5 3 0.48
    11 -5 -3 0.64
    -11 -5 3 0.84
    -11 -5 3 0.87
    -11 5 3 0.77
    -11 5 3 0.94
    11 5 -3 1.17
    -9 -5 3 0.3
    -9 -5 3 0.58
    -9 -5 3 0.31
    -9 -5 3 0.65
    9 -5 -3 0.87
    -9 -5 3 0.57
    -9 5 3 0.54
    9 5 -3 1.26
    -9 5 3 0.77
    -7 -5 3 0.14
    -7 -5 3 0.07
    -7 -5 3 -0.27
    7 -5 -3 0.12
    -7 -5 3 0.06
    -7 -5 3 0.19
    -7 -5 3 0.08
    -7 5 3 -0.2
    -7 5 3 -0.18
    -7 5 3 0.15
    7 5 -3 0.21
    -5 -5 3 6.97
    -5 -5 3 7.73
    -5 -5 3 7.7
    5 -5 -3 7.26
    -5 -5 3 7.59
    -5 -5 3 6.45
    5 -5 -3 7.6
    -5 -5 3 7.83
    5 -5 -3 7.32
    5 -5 -3 7.15
    -5 -5 3 7.25
    5 5 -3 7.54
    -5 5 3 7.25
    5 5 -3 7.09
    5 5 -3 7.23
    -5 5 3 7.24
    -5 5 3 7.15
    5 5 -3 7.72
    -3 -5 3 19.52
    -3 -5 3 19.55
    3 -5 -3 19.2
    -3 -5 3 19.86
    -3 -5 3 20.57
    3 -5 -3 21.17
    3 -5 -3 20.38
    -3 -5 3 18.92
    3 -5 -3 20.04
    -3 5 3 19.98
    3 5 -3 19.23
    3 5 -3 19.39
    -3 5 3 18.58
    3 5 -3 19.11
    -3 5 3 19.8
    3 5 -3 19.28
    1 -5 -3 3.25
    1 -5 -3 3.96
    1 -5 -3 3.48
    -1 -5 3 3.47
    1 -5 -3 3.61
    -1 -5 3 3.76
    1 -5 -3 3.55
    -1 -5 3 3.54
    -1 5 3 4.52
    1 5 -3 3.49
    1 5 -3 4.16
    -1 5 3 2.9
    -1 5 3 3.66
    1 5 -3 4.04
    -1 5 3 3.53
    1 5 -3 3.04
    1 -5 3 25.43
    -1 -5 -3 23.66
    -1 -5 -3 25.13
    -1 -5 -3 23.53
    1 -5 3 24.92
    -1 -5 -3 26.87
    1 -5 3 24.86
    1 -5 3 24.38
    -1 -5 -3 23.77
    1 5 3 24.82
    1 5 3 23.18
    -1 5 -3 26.43
    1 5 3 24.44
    1 5 3 24.36
    -1 5 -3 24.32
    -1 5 -3 24.21
    1 5 3 24.75
    -3 -5 -3 6.65
    3 -5 3 6.64
    -3 -5 -3 6.71
    -3 -5 -3 7.17
    3 -5 3 6.67
    3 -5 3 6.89
    -3 -5 -3 5.52
    3 5 3 6.13
    3 5 3 7.1
    3 5 3 7.72
    -3 5 -3 6.86
    3 5 3 6.15
    -3 5 -3 5.85
    -3 5 -3 6.38
    -5 -5 -3 2.45
    -5 -5 -3 3.12
    5 -5 3 3.15
    -5 -5 -3 2.37
    5 -5 3 2.6
    -5 -5 -3 2.99
    5 5 3 2.68
    -5 5 -3 3.15
    -5 5 -3 2.91
    5 5 3 3.21
    -5 5 -3 2.28
    5 5 3 2.66
    -7 -5 -3 -0.11
    -7 -5 -3 0.19
    7 -5 3 0.14
    -7 -5 -3 -0.24
    -7 -5 -3 -0.21
    7 5 3 0.44
    -7 5 -3 0.06
    -7 5 -3 0.21
    -9 -5 -3 0.78
    -9 -5 -3 1.58
    -9 -5 -3 1.2
    -9 5 -3 1.48
    9 5 3 1.6
    -11 -5 -3 0.42
    -11 -5 -3 0.16
    -11 -5 -3 -0.16
    -11 5 -3 -0.01
    11 5 3 0.68
    -13 -5 -3 6.27
    -13 -5 -3 5.6
    -13 -5 -3 4.98
    13 5 3 5.65
    -13 5 -3 5.49
    -15 -5 -3 2.72
    -15 -5 -3 2.44
    -15 5 -3 3.14
    -14 -6 3 2.98
    -14 6 3 3.68
    14 6 -3 1.88
    -12 -6 3 0.3
    -12 -6 3 -0.19
    -12 -6 3 0.21
    -12 6 3 -0.16
    -12 6 3 0.52
    12 6 -3 0.26
    -10 -6 3 -0.66
    -10 -6 3 0.08
    -10 -6 3 0.58
    -10 -6 3 -0.75
    10 -6 -3 0.38
    10 6 -3 -0.11
    -10 6 3 0.2
    -10 6 3 -0.41
    8 -6 -3 3.8
    -8 -6 3 3.92
    -8 -6 3 3.78
    -8 -6 3 3.85
    -8 -6 3 4.17
    -8 6 3 3.84
    8 6 -3 4.08
    -8 6 3 4.38
    -6 -6 3 0.52
    6 -6 -3 1.03
    -6 -6 3 0.83
    -6 -6 3 0.19
    6 -6 -3 1.6
    -6 -6 3 1
    -6 -6 3 0.62
    -6 6 3 0.62
    6 6 -3 0.71
    -6 6 3 1.46
    4 -6 -3 5.97
    4 -6 -3 6.54
    -4 -6 3 5.38
    -4 -6 3 5.53
    -4 -6 3 4.92
    4 -6 -3 5.04
    -4 -6 3 5.77
    4 6 -3 6.29
    -4 6 3 6.12
    -4 6 3 6.93
    2 -6 -3 4.72
    2 -6 -3 5.75
    -2 -6 3 5.07
    2 -6 -3 5.41
    -2 -6 3 5.55
    -2 -6 3 5.09
    -2 6 3 5.74
    2 6 -3 3.66
    -2 6 3 5.51
    2 6 -3 5.26
    -2 6 3 4.74
    0 -6 -3 0.9
    0 -6 -3 1.07
    0 -6 3 1.07
    0 -6 -3 0.91
    0 -6 -3 1.19
    0 6 3 0.6
    0 6 3 0.68
    0 6 3 0.48
    0 6 -3 1.15
    -2 -6 -3 -0.02
    -2 -6 -3 0.08
    -2 -6 -3 -0.16
    -2 -6 -3 0.23
    2 -6 3 0.29
    -2 6 -3 0.27
    2 6 3 0.22
    2 6 3 -0.08
    2 6 3 -0.03
    -4 -6 -3 0.57
    -4 -6 -3 0.11
    -4 -6 -3 -0.01
    4 -6 3 0.44
    -4 -6 -3 -0.04
    -4 -6 -3 0.14
    -4 6 -3 -0.13
    4 6 3 0.46
    -6 -6 -3 9.03
    -6 -6 -3 7.59
    6 -6 3 7.92
    -6 -6 -3 9.45
    -6 -6 -3 9.33
    -6 -6 -3 9.45
    6 6 3 9.91
    -6 6 -3 11.18
    -8 -6 -3 0.03
    -8 -6 -3 0
    8 -6 3 -0.02
    -8 -6 -3 -0.37
    -8 -6 -3 0.36
    -8 6 -3 0.03
    8 6 3 -0.08
    -10 -6 -3 19.47
    -10 -6 -3 20.91
    -10 -6 -3 19.64
    -10 -6 -3 21.36
    -10 6 -3 16.81
    10 6 3 22.44
    -12 -6 -3 1.31
    -12 -6 -3 0.82
    -12 -6 -3 0.96
    -12 -6 -3 0.84
    -12 6 -3 1.3
    12 6 3 0.72
    -14 -6 -3 0.59
    -14 -6 -3 0.31
    -14 6 -3 -0.19
    14 6 3 1.06
    -13 -7 3 2.34
    13 7 -3 2.33
    -13 7 3 2.77
    -11 -7 3 3.44
    -11 -7 3 4.18
    -11 7 3 3.88
    11 7 -3 4.03
    -11 7 3 3.69
    -9 -7 3 1.57
    -9 -7 3 1.44
    -9 -7 3 0.87
    -9 7 3 0.84
    9 7 -3 0.88
    -9 7 3 0.67
    -7 -7 3 1.99
    -7 -7 3 1.88
    -7 -7 3 2.22
    -7 7 3 0.7
    7 7 -3 1.92
    -7 7 3 1.12
    -5 -7 3 4.3
    5 -7 -3 4.97
    -5 -7 3 3.79
    -5 -7 3 4.39
    -5 7 3 4.63
    5 7 -3 3.19
    -5 7 3 4.45
    -3 -7 3 0.76
    3 -7 -3 0.11
    -3 -7 3 -0.22
    -3 7 3 0.78
    -3 7 3 0.64
    3 7 -3 0.4
    -1 -7 3 2.6
    -1 -7 3 2.32
    -1 -7 3 2.51
    1 -7 -3 2.6
    1 -7 -3 3.18
    1 7 -3 3.03
    -1 7 3 1.87
    -1 7 3 3.22
    -1 -7 -3 17.19
    1 -7 3 18.28
    -1 -7 -3 19.52
    -1 -7 -3 19.99
    1 7 3 19.97
    -1 7 -3 18.26
    3 -7 3 0.82
    -3 -7 -3 0.67
    -3 -7 -3 0.67
    -3 -7 -3 1.12
    3 7 3 0.73
    -3 7 -3 0.55
    -5 -7 -3 -0.74
    -5 -7 -3 0.11
    -5 -7 -3 0.16
    -5 -7 -3 0.13
    -5 7 -3 -0.17
    5 7 3 -0.15
    -7 -7 -3 11.79
    -7 -7 -3 10.6
    -7 -7 -3 10.08
    -7 -7 -3 10.08
    7 7 3 11.41
    -7 7 -3 9.41
    -9 -7 -3 7.56
    -9 -7 -3 8.88
    -9 -7 -3 6.23
    -9 -7 -3 7.28
    -9 7 -3 7.36
    9 7 3 7.98
    -11 -7 -3 0.62
    -11 -7 -3 0.55
    -11 -7 -3 0.26
    11 7 3 0.45
    -11 7 -3 0.21
    -13 -7 -3 -0.18
    13 -7 3 -0.48
    -13 -7 -3 0.68
    -13 7 -3 -0.45
    13 7 3 -0.34
    -10 -8 3 0.39
    10 8 -3 0.62
    8 8 -3 0.67
    -8 8 3 0.04
    -6 -8 3 0.96
    -6 8 3 1.32
    6 8 -3 1.21
    -4 -8 3 12.06
    -4 -8 3 11.24
    -4 8 3 12.35
    4 8 -3 11.85
    -2 -8 3 0.86
    -2 -8 3 0.96
    -2 8 3 0.99
    2 8 -3 0.6
    0 -8 3 29.23
    0 -8 3 26.62
    0 8 3 28
    0 8 -3 29.14
    -2 -8 -3 10.07
    -2 -8 -3 8.78
    -2 8 -3 8.54
    2 8 3 10.36
    -4 -8 -3 2.45
    -4 -8 -3 1.34
    -4 8 -3 1.86
    4 8 3 2.39
    -6 -8 -3 0.25
    -6 -8 -3 0.02
    6 8 3 -0.5
    -6 8 -3 0.38
    -8 -8 -3 1.62
    -8 -8 -3 1.33
    8 8 3 1.8
    -8 8 -3 0.99
    -10 -8 -3 0.47
    -10 -8 -3 0.27
    -10 8 -3 0.59
    10 8 3 1.07
    9 9 -3 3.69
    -7 9 3 3.87
    7 9 -3 2.62
    -5 9 3 14.32
    5 9 -3 11.03
    -3 -9 3 4.14
    3 9 -3 2.72
    -3 9 3 3.51
    -1 -9 3 0.84
    -1 9 3 0.64
    1 9 -3 0.33
    1 -9 3 4.66
    1 9 3 4.36
    -1 9 -3 4.02
    3 -9 3 0.06
    3 9 3 -0.07
    -3 9 -3 -0.26
    5 -9 3 2.28
    5 9 3 1.56
    -5 9 -3 0.58
    -7 -9 -3 6.19
    7 9 3 5.91
    -7 9 -3 4.61
    -9 -9 -3 3.27
    9 9 3 3.2
    -9 9 -3 2.72
    4 10 -3 1.47
    -4 10 3 2.16
    -2 -10 3 3.33
    -2 10 3 4.79
    2 10 -3 4.16
    0 -10 3 0.76
    0 10 3 0.92
    0 10 -3 0.84
    -2 10 -3 0.11
    2 10 3 0.23
    4 10 3 0.14
    -4 10 -3 0.35
    -18 0 4 1.07
    18 0 -4 0.67
    -16 0 4 11.55
    16 0 -4 11.02
    -16 0 4 10.45
    -16 0 4 11.4
    -16 0 4 10.7
    -14 0 4 1.2
    -14 0 4 1.27
    -14 0 4 0.87
    14 0 -4 1.17
    -14 0 4 2.05
    -14 0 4 1.4
    -12 0 4 -0.07
    -12 0 4 -0.16
    -12 0 4 0.37
    -12 0 4 -0.01
    -12 0 4 -0.11
    12 0 -4 0.11
    -10 0 4 47.02
    -10 0 4 44.96
    -10 0 4 45.66
    -10 0 4 45.54
    -10 0 4 45.1
    10 0 -4 46.88
    10 0 -4 45.15
    -10 0 4 42.98
    -8 0 4 86.32
    -8 0 4 86.97
    8 0 -4 85.66
    -8 0 4 87.85
    8 0 -4 85.65
    -8 0 4 86.72
    -8 0 4 73.79
    8 0 -4 86.47
    -8 0 4 85.58
    -8 0 4 83.09
    -6 0 4 1.25
    -6 0 4 0.73
    6 0 -4 0.69
    -6 0 4 0.77
    -6 0 4 1.5
    -6 0 4 1.1
    6 0 -4 0.93
    -6 0 4 0.93
    -6 0 4 1.16
    -6 0 4 1.02
    6 0 -4 1.01
    -4 0 4 5.24
    -4 0 4 5.13
    4 0 -4 5.83
    -4 0 4 5.23
    4 0 -4 5
    -4 0 4 4.75
    4 0 -4 5.23
    -4 0 4 5.52
    -4 0 4 6.11
    4 0 -4 5.5
    4 0 -4 5.5
    -4 0 4 5.49
    -4 0 4 4.84
    2 0 -4 26.01
    -2 0 4 24.68
    2 0 -4 26.12
    -2 0 4 25.38
    2 0 -4 25.47
    -2 0 4 26.32
    -2 0 4 26.83
    -2 0 4 24.57
    2 0 -4 25.59
    2 0 -4 26.88
    2 0 -4 25.61
    0 0 -4 598.42
    0 0 -4 607.63
    0 0 -4 600.92
    0 0 4 596.94
    0 0 4 612.18
    0 0 -4 594.72
    0 0 -4 600.44
    0 0 4 582.16
    2 0 4 32.75
    -2 0 -4 29.1
    2 0 4 32.14
    2 0 4 31.26
    2 0 4 30.55
    -2 0 -4 32.74
    -2 0 -4 30.75
    -2 0 -4 30.99
    -2 0 -4 31.61
    2 0 4 29.85
    4 0 4 0.82
    4 0 4 1.08
    4 0 4 0.66
    4 0 4 0.96
    -4 0 -4 0.84
    4 0 4 1
    4 0 4 0.7
    -4 0 -4 0.37
    -4 0 -4 0.97
    4 0 4 0.72
    4 0 4 0.74
    -4 0 -4 0.6
    -6 0 -4 7.7
    6 0 4 7.09
    -6 0 -4 6.94
    -6 0 -4 7.05
    6 0 4 7.17
    6 0 4 7.5
    6 0 4 6.55
    -6 0 -4 7.58
    6 0 4 7.23
    6 0 4 7.84
    6 0 4 6.75
    -6 0 -4 7.4
    8 0 4 7.78
    -8 0 -4 8.26
    8 0 4 7.88
    -8 0 -4 8.71
    8 0 4 8.43
    -8 0 -4 7.02
    -8 0 -4 8.43
    8 0 4 7.31
    8 0 4 7.65
    -8 0 -4 7.71
    -10 0 -4 11.96
    10 0 4 12.35
    -10 0 -4 14.68
    -10 0 -4 12.12
    -10 0 -4 12.1
    -10 0 -4 13.17
    -12 0 -4 0.59
    -12 0 -4 0.88
    -12 0 -4 0.18
    12 0 4 0.68
    -14 0 -4 0.04
    -14 0 -4 -0.22
    -14 0 -4 0.22
    -16 0 -4 2.52
    -18 0 -4 8.19
    -18 0 -4 7.71
    -17 -1 4 0.97
    -17 -1 4 1
    17 -1 -4 0.95
    -17 1 4 0.89
    -17 1 4 -0.08
    17 1 -4 0.58
    -15 -1 4 3.71
    -15 -1 4 3.05
    15 -1 -4 4.3
    -15 -1 4 3.26
    -15 -1 4 3.58
    -15 1 4 2.56
    -15 1 4 4.57
    -15 1 4 3.17
    15 1 -4 3.29
    -15 1 4 3.4
    -13 -1 4 0.88
    -13 -1 4 1.49
    13 -1 -4 1.05
    -13 -1 4 1.33
    -13 -1 4 1.45
    -13 -1 4 1.22
    -13 1 4 0.94
    -13 1 4 1.31
    -13 1 4 1.02
    -13 1 4 0.62
    -13 1 4 1.01
    13 1 -4 0.84
    -11 -1 4 0.39
    -11 -1 4 0.42
    -11 -1 4 0.45
    11 -1 -4 0.03
    -11 -1 4 0.37
    -11 -1 4 0.65
    -11 1 4 0.74
    -11 1 4 0.1
    11 1 -4 0.72
    11 1 -4 0.79
    -11 1 4 0
    -11 1 4 0.36
    -11 1 4 0.67
    -9 -1 4 -0.13
    -9 -1 4 0.29
    -9 -1 4 0
    -9 -1 4 0.2
    -9 -1 4 -0.18
    9 -1 -4 0.06
    -9 -1 4 0.19
    -9 -1 4 0.32
    9 -1 -4 0.41
    -9 1 4 0.06
    -9 1 4 -0.12
    -9 1 4 -0.15
    -9 1 4 -0.08
    -9 1 4 0.24
    -9 1 4 0
    9 1 -4 0.03
    -9 1 4 0.07
    9 1 -4 0.61
    9 1 -4 0.03
    -7 -1 4 0.71
    -7 -1 4 0.69
    -7 -1 4 0.72
    -7 -1 4 0.66
    7 -1 -4 0.64
    -7 -1 4 1.1
    -7 -1 4 0.57
    -7 -1 4 0.67
    -7 -1 4 0.53
    7 -1 -4 0.35
    -7 1 4 0.46
    7 1 -4 0.48
    7 1 -4 0.56
    -7 1 4 0.27
    -7 1 4 0.52
    -7 1 4 0.73
    -7 1 4 0.45
    -7 1 4 0.39
    7 1 -4 0.54
    -5 -1 4 4.87
    -5 -1 4 4.5
    -5 -1 4 4.51
    -5 -1 4 5.51
    -5 -1 4 4.68
    -5 -1 4 4.73
    -5 -1 4 4.72
    -5 -1 4 5.01
    5 -1 -4 4.71
    -5 -1 4 4.95
    5 -1 -4 4.75
    5 -1 -4 4.76
    -5 1 4 5.23
    5 1 -4 4.25
    -5 1 4 4.72
    -5 1 4 4.68
    -5 1 4 4.67
    5 1 -4 4.4
    -5 1 4 5.19
    5 1 -4 4.52
    -5 1 4 4.8
    -3 -1 4 0.03
    -3 -1 4 -0.12
    3 -1 -4 -0.09
    3 -1 -4 -0.05
    -3 -1 4 -0.02
    -3 -1 4 0
    -3 -1 4 -0.01
    -3 -1 4 -0.03
    3 -1 -4 0.22
    -3 -1 4 -0.04
    3 -1 -4 -0.06
    -3 -1 4 0.04
    -3 -1 4 -0.03
    -3 -1 4 0.07
    -3 1 4 -0.03
    -3 1 4 -0.08
    -3 1 4 -0.18
    3 1 -4 -0.01
    3 1 -4 0.02
    3 1 -4 0.03
    -3 1 4 -0.03
    -3 1 4 0.01
    3 1 -4 -0.03
    3 1 -4 -0.1
    -3 1 4 0.03
    3 1 -4 0.17
    -1 -1 4 0.03
    1 -1 -4 -0.12
    1 -1 -4 -0.04
    -1 -1 4 0.02
    -1 -1 4 0.12
    -1 1 4 0.01
    1 1 -4 -0.14
    1 1 -4 -0.01
    -1 1 4 0.03
    1 1 -4 -0.05
    -1 1 4 0.03
    1 1 -4 0.04
    -1 1 4 0.01
    1 1 -4 0.05
    -1 1 4 -0.06
    1 1 -4 0.02
    -1 -1 -4 0.11
    1 -1 4 -0.1
    -1 -1 -4 0.07
    -1 -1 -4 0.03
    1 -1 4 0.09
    1 -1 4 -0.02
    -1 -1 -4 0
    -1 -1 -4 0.03
    1 -1 4 0.02
    1 1 4 0.15
    1 1 4 0.16
    1 1 4 0.07
    -1 1 -4 -0.03
    1 1 4 -0.04
    1 1 4 0.14
    1 1 4 0.13
    -1 1 -4 0.2
    3 -1 4 0.23
    -3 -1 -4 -0.01
    3 -1 4 -0.03
    -3 -1 -4 -0.08
    3 -1 4 0
    -3 -1 -4 0.08
    -3 -1 -4 0.1
    -3 -1 -4 -0.03
    3 -1 4 -0.05
    -3 -1 -4 0.24
    -3 -1 -4 -0.02
    3 -1 4 0.01
    -3 1 -4 0.02
    3 1 4 0.04
    3 1 4 0.06
    -3 1 -4 -0.01
    3 1 4 -0.02
    3 1 4 0.01
    3 1 4 -0.16
    3 1 4 -0.02
    5 -1 4 1.11
    -5 -1 -4 1.41
    -5 -1 -4 1.24
    5 -1 4 1.57
    -5 -1 -4 1.36
    5 -1 4 1.06
    -5 -1 -4 1.16
    -5 -1 -4 1.08
    -5 -1 -4 1.16
    5 -1 4 1.7
    5 -1 4 1.51
    -5 1 -4 1.19
    5 1 4 1.76
    -5 1 -4 1.14
    -5 1 -4 1.56
    5 1 4 1.35
    5 1 4 1.24
    5 1 4 1.23
    5 1 4 1.22
    -7 -1 -4 41.53
    -7 -1 -4 41.59
    -7 -1 -4 41.67
    7 -1 4 42.28
    -7 -1 -4 40.63
    7 -1 4 43.47
    7 -1 4 41.83
    -7 -1 -4 41.48
    7 -1 4 41.52
    -7 1 -4 42.97
    -7 1 -4 40.8
    -7 1 -4 42.29
    7 1 4 40.38
    7 1 4 40.61
    7 1 4 44.26
    7 1 4 42.57
    9 -1 4 108.32
    -9 -1 -4 106.84
    -9 -1 -4 105.28
    -9 -1 -4 109.07
    -9 -1 -4 105.1
    9 -1 4 109.48
    9 -1 4 106.16
    -9 -1 -4 104.49
    9 -1 4 106.7
    -9 1 -4 103.49
    9 1 4 102.71
    9 1 4 108.93
    -9 1 -4 107.07
    9 1 4 107.59
    -9 1 -4 104.67
    -11 -1 -4 10.79
    11 -1 4 9.18
    -11 -1 -4 11.35
    11 -1 4 12.07
    -11 -1 -4 11.76
    -11 1 -4 10.38
    -11 1 -4 10.08
    11 1 4 10.18
    -11 1 -4 12.15
    11 1 4 10.97
    13 -1 4 0.58
    -13 -1 -4 1.1
    -13 -1 -4 0.6
    -13 -1 -4 1.07
    -13 1 -4 0.79
    13 1 4 0.71
    -13 1 -4 0.69
    -15 -1 -4 0.12
    15 -1 4 -0.09
    -15 -1 -4 0.56
    -15 1 -4 0.03
    -15 1 -4 0.32
    -17 -1 -4 0.26
    -17 -1 -4 0.61
    -17 1 -4 -0.29
    -18 -2 4 0.48
    18 2 -4 0.83
    -18 2 4 1.57
    -18 2 4 1.18
    -16 -2 4 0.77
    -16 -2 4 0.26
    -16 -2 4 0.14
    16 -2 -4 1.5
    -16 -2 4 1.04
    16 2 -4 0.9
    -16 2 4 0.36
    -16 2 4 0.51
    -14 -2 4 10.17
    -14 -2 4 9.01
    -14 -2 4 8.42
    14 -2 -4 10.1
    -14 -2 4 8.98
    -14 2 4 8.57
    -14 2 4 9.85
    14 2 -4 10.02
    -14 2 4 11.08
    -14 2 4 10.16
    12 -2 -4 -0.16
    -12 -2 4 -0.16
    -12 -2 4 0.29
    -12 -2 4 0.37
    -12 -2 4 0.14
    -12 -2 4 0.24
    -12 2 4 -0.15
    -12 2 4 -0.01
    -12 2 4 -0.45
    -12 2 4 -0.16
    12 2 -4 -0.17
    -12 2 4 -0.22
    -10 -2 4 2.7
    -10 -2 4 3.08
    -10 -2 4 1.97
    -10 -2 4 2.43
    10 -2 -4 2.49
    10 -2 -4 2.14
    -10 -2 4 2.34
    -10 -2 4 2.94
    -10 -2 4 1.8
    -10 2 4 1.9
    -10 2 4 2.45
    -10 2 4 2.44
    -10 2 4 2.49
    -10 2 4 2.5
    10 2 -4 1.75
    10 2 -4 2.15
    -8 -2 4 77.88
    -8 -2 4 78.37
    -8 -2 4 82.17
    -8 -2 4 78.88
    -8 -2 4 79.03
    -8 -2 4 80.4
    8 -2 -4 79.93
    -8 -2 4 81.59
    8 -2 -4 77.58
    -8 -2 4 79.97
    -8 2 4 82.55
    -8 2 4 83.08
    -8 2 4 79.87
    -8 2 4 78.75
    -8 2 4 78.75
    -8 2 4 80.37
    -8 2 4 81.83
    8 2 -4 82.6
    8 2 -4 80.81
    8 2 -4 81.31
    -6 -2 4 22.52
    -6 -2 4 22.53
    -6 -2 4 22.09
    -6 -2 4 22.74
    -6 -2 4 21.18
    -6 -2 4 21.96
    6 -2 -4 24.11
    6 -2 -4 23.47
    -6 -2 4 23.69
    6 -2 -4 23.39
    -6 -2 4 23.63
    -6 -2 4 22.68
    6 2 -4 22.78
    -6 2 4 24.24
    6 2 -4 23
    -6 2 4 23.05
    -6 2 4 24.05
    -6 2 4 22.19
    -6 2 4 22.76
    6 2 -4 22.48
    -6 2 4 22.43
    -4 -2 4 1.53
    -4 -2 4 1.26
    4 -2 -4 0.96
    -4 -2 4 1.39
    -4 -2 4 1.32
    4 -2 -4 1.4
    -4 -2 4 1.2
    -4 -2 4 1.16
    4 -2 -4 1.07
    -4 -2 4 1.35
    -4 -2 4 1.1
    4 2 -4 1.68
    -4 2 4 1.18
    -4 2 4 1.19
    4 2 -4 1.42
    4 2 -4 1.25
    -4 2 4 1.2
    -4 2 4 0.96
    -4 2 4 1.23
    4 2 -4 1.16
    -4 2 4 1.39
    2 -2 -4 69.48
    -2 -2 4 66.72
    -2 -2 4 70.86
    -2 -2 4 67.61
    2 -2 -4 71.33
    2 -2 -4 67.45
    2 -2 -4 68.42
    -2 -2 4 66.91
    -2 -2 4 70.24
    2 -2 -4 67.77
    -2 -2 4 70.47
    2 2 -4 66.58
    2 2 -4 69.2
    -2 2 4 69.72
    2 2 -4 65.77
    -2 2 4 68.43
    2 2 -4 69.33
    2 2 -4 69.41
    -2 2 4 68.87
    2 2 -4 69.01
    0 -2 4 85.84
    0 -2 -4 84.41
    0 -2 -4 88.74
    0 -2 -4 83.26
    0 -2 -4 86.85
    0 -2 -4 86.47
    0 -2 4 86.54
    0 -2 -4 87.29
    0 -2 4 85.37
    0 2 4 88.1
    0 2 4 86.9
    0 2 4 87.38
    0 2 -4 85.19
    0 2 -4 87.93
    0 2 4 87.31
    0 2 4 89.03
    0 2 -4 88.71
    2 -2 4 53.25
    -2 -2 -4 52.16
    2 -2 4 51.75
    -2 -2 -4 52.06
    2 -2 4 52.62
    -2 -2 -4 49.49
    -2 -2 -4 51.79
    -2 -2 -4 53.19
    -2 -2 -4 52.07
    2 2 4 53.11
    -2 2 -4 51.61
    -2 2 -4 50.83
    2 2 4 51.51
    2 2 4 52.99
    -4 -2 -4 2.52
    4 -2 4 3.08
    -4 -2 -4 2.99
    4 -2 4 2.89
    -4 -2 -4 2.68
    4 -2 4 2.73
    -4 -2 -4 2.98
    -4 -2 -4 2.61
    4 -2 4 2.74
    -4 -2 -4 2.3
    -4 2 -4 2.58
    4 2 4 2.74
    4 2 4 3.22
    4 2 4 2.98
    4 2 4 3.08
    6 -2 4 0.68
    -6 -2 -4 0.57
    -6 -2 -4 0.71
    -6 -2 -4 0.75
    6 -2 4 0.63
    -6 -2 -4 0.51
    6 -2 4 0.42
    -6 -2 -4 0.57
    -6 -2 -4 0.9
    6 -2 4 0.56
    -6 -2 -4 0.41
    6 2 4 0.86
    6 2 4 0.64
    -6 2 -4 0.61
    6 2 4 0.65
    6 2 4 0.44
    6 2 4 0.65
    -6 2 -4 0.76
    -6 2 -4 0.3
    -8 -2 -4 1.25
    -8 -2 -4 1.45
    8 -2 4 1.26
    -8 -2 -4 1.58
    8 -2 4 1.28
    -8 -2 -4 1
    -8 -2 -4 0.87
    -8 -2 -4 1.59
    8 -2 4 1.57
    8 2 4 1.29
    8 2 4 1.06
    -8 2 -4 1.39
    -8 2 -4 1.53
    8 2 4 1.2
    8 2 4 1.25
    -8 2 -4 1.72
    -8 2 -4 1.64
    10 -2 4 3.46
    10 -2 4 4.51
    -10 -2 -4 3.71
    -10 -2 -4 3.51
    -10 -2 -4 2.97
    -10 -2 -4 3.37
    10 -2 4 3.53
    10 2 4 4.91
    -10 2 -4 3.98
    10 2 4 2.94
    -12 -2 -4 4.1
    -12 -2 -4 4.6
    12 -2 4 4.03
    -12 -2 -4 4.39
    12 2 4 3.6
    -12 2 -4 4.53
    14 -2 4 0.01
    -14 -2 -4 -0.15
    -14 -2 -4 -0.12
    -14 2 -4 0.54
    -14 2 -4 0.72
    14 2 4 -0.26
    -16 -2 -4 13.63
    -16 -2 -4 11.05
    -16 2 -4 9.87
    -17 3 4 2.5
    -17 3 4 2.67
    17 3 -4 2.71
    15 -3 -4 0.45
    -15 -3 4 0.57
    -15 -3 4 -0.07
    -15 -3 4 -0.27
    -15 -3 4 0.16
    -15 3 4 0.02
    15 3 -4 0.47
    -13 -3 4 3.49
    -13 -3 4 2.77
    13 -3 -4 3.46
    -13 -3 4 3.82
    -13 -3 4 3.38
    -13 3 4 2.74
    -13 3 4 3.08
    13 3 -4 3.1
    11 -3 -4 0.32
    -11 -3 4 0.49
    -11 -3 4 0.53
    -11 -3 4 0.04
    -11 -3 4 -0.06
    -11 -3 4 0.38
    11 3 -4 -0.18
    -11 3 4 0.31
    -11 3 4 0.3
    -11 3 4 0.56
    -11 3 4 0.05
    -9 -3 4 0.34
    -9 -3 4 0.4
    -9 -3 4 -0.2
    9 -3 -4 0.26
    -9 -3 4 0.35
    -9 -3 4 0.4
    -9 -3 4 0.36
    9 -3 -4 0.48
    9 3 -4 0.27
    -9 3 4 0.41
    9 3 -4 0.27
    -9 3 4 -0.18
    -9 3 4 0.22
    -9 3 4 -0.05
    -9 3 4 -0.08
    -7 -3 4 2.54
    -7 -3 4 2
    -7 -3 4 2.48
    -7 -3 4 2.33
    -7 -3 4 2.48
    7 -3 -4 2.39
    7 -3 -4 2.15
    7 -3 -4 2.3
    -7 -3 4 2.73
    -7 -3 4 2.03
    -7 -3 4 2.58
    -7 -3 4 1.88
    7 3 -4 1.98
    -7 3 4 1.62
    7 3 -4 2.2
    -7 3 4 2.65
    -7 3 4 2.51
    -7 3 4 2.64
    -7 3 4 2.19
    7 3 -4 2.17
    -5 -3 4 6.89
    -5 -3 4 6.9
    -5 -3 4 6.83
    5 -3 -4 7.52
    -5 -3 4 7.09
    5 -3 -4 7.85
    5 -3 -4 7.78
    -5 -3 4 7.45
    -5 -3 4 7
    -5 -3 4 7.21
    -5 3 4 7.16
    5 3 -4 6.74
    5 3 -4 7.13
    -5 3 4 7.11
    -5 3 4 7.31
    5 3 -4 7.87
    5 3 -4 7.91
    -5 3 4 6.8
    3 -3 -4 16.45
    3 -3 -4 15.46
    -3 -3 4 15.24
    -3 -3 4 16.53
    -3 -3 4 15.35
    3 -3 -4 15.85
    -3 -3 4 16.1
    3 -3 -4 16.62
    -3 -3 4 16.4
    -3 -3 4 15.69
    3 3 -4 15.45
    3 3 -4 16.72
    -3 3 4 15.43
    3 3 -4 15.99
    3 3 -4 16.61
    -3 3 4 16
    -3 3 4 17.45
    1 -3 -4 4.74
    -1 -3 4 4.8
    -1 -3 4 5.36
    -1 -3 4 5.17
    1 -3 -4 4.75
    1 -3 -4 5.21
    1 -3 -4 5.07
    -1 -3 4 4.92
    -1 3 4 4.63
    1 3 -4 4.33
    -1 3 4 4.71
    -1 3 4 5.06
    -1 3 4 5.17
    1 3 -4 3.96
    1 3 -4 4.41
    -1 -3 -4 78.16
    -1 -3 -4 79.71
    -1 -3 -4 80.64
    -1 -3 -4 80.22
    1 -3 4 77.23
    -1 -3 -4 77.14
    -1 -3 -4 77.43
    1 -3 4 77.72
    1 3 4 76.1
    -1 3 -4 78.33
    -1 3 -4 78.29
    1 3 4 77.08
    1 3 4 78.77
    -1 3 -4 81.03
    -1 3 -4 77.47
    1 3 4 78.02
    1 3 4 77.78
    3 -3 4 1.23
    3 -3 4 1.31
    -3 -3 -4 1.39
    -3 -3 -4 1.47
    -3 -3 -4 1.93
    -3 -3 -4 1.2
    -3 -3 -4 1.53
    -3 -3 -4 1.36
    3 -3 4 1.37
    -3 3 -4 1.52
    3 3 4 1.35
    -3 3 -4 1.2
    -3 3 -4 1.05
    3 3 4 1.28
    3 3 4 1.39
    3 3 4 0.82
    -5 -3 -4 -0.11
    -5 -3 -4 0.1
    -5 -3 -4 -0.02
    5 -3 4 -0.06
    -5 -3 -4 -0.05
    5 -3 4 0.3
    5 -3 4 -0.07
    -5 -3 -4 -0.13
    -5 -3 -4 0.13
    5 3 4 0.14
    5 3 4 0.02
    5 3 4 0.12
    -5 3 -4 -0.06
    -5 3 -4 0
    -5 3 -4 -0.02
    7 -3 4 12.77
    -7 -3 -4 12.53
    -7 -3 -4 13.52
    7 -3 4 13.02
    -7 -3 -4 12.99
    7 -3 4 13.04
    -7 -3 -4 13.04
    -7 -3 -4 13.59
    -7 -3 -4 13.69
    7 -3 4 12.87
    -7 3 -4 13.22
    7 3 4 11.92
    7 3 4 12.6
    -7 3 -4 13.12
    7 3 4 13.14
    -7 3 -4 13.01
    -9 -3 -4 1.49
    -9 -3 -4 1.97
    9 -3 4 1.74
    -9 -3 -4 1.73
    -9 -3 -4 2.03
    9 -3 4 1.41
    9 3 4 1.79
    9 3 4 1.14
    -9 3 -4 1.59
    -9 3 -4 1.63
    -11 -3 -4 0.22
    -11 -3 -4 -0.1
    -11 -3 -4 0.08
    11 -3 4 0.15
    11 3 4 0.45
    -13 -3 -4 9.26
    13 -3 4 9.71
    -13 -3 -4 9.66
    13 3 4 8.57
    -15 -3 -4 4.41
    -15 -3 -4 3.52
    15 -3 4 3.32
    -15 3 -4 2.92
    -15 3 -4 2.86
    -17 -3 -4 1.8
    -17 -3 -4 0.6
    -17 3 -4 1.12
    16 4 -4 0.31
    -16 4 4 -0.2
    -14 -4 4 -0.14
    14 -4 -4 0.17
    -14 -4 4 -0.25
    -14 4 4 -0.08
    14 4 -4 -0.21
    -14 4 4 -0.08
    12 -4 -4 1.57
    -12 -4 4 1.21
    -12 -4 4 1.56
    -12 -4 4 0.76
    -12 4 4 0.69
    -12 4 4 0.78
    12 4 -4 0.91
    -10 -4 4 7.32
    -10 -4 4 8.62
    -10 -4 4 7.54
    -10 -4 4 8.9
    -10 -4 4 7.78
    10 -4 -4 7.28
    -10 4 4 8.85
    -10 4 4 6.91
    -10 4 4 7.81
    10 4 -4 9.31
    -8 -4 4 22.97
    -8 -4 4 24.46
    -8 -4 4 23.66
    8 -4 -4 23.69
    -8 -4 4 24.34
    8 -4 -4 22.93
    -8 -4 4 23.3
    -8 -4 4 23.29
    8 4 -4 23.41
    -8 4 4 24.31
    8 4 -4 23.23
    -8 4 4 23.65
    -8 4 4 21.62
    6 -4 -4 19.43
    -6 -4 4 19.1
    6 -4 -4 18.85
    -6 -4 4 18.31
    -6 -4 4 18.39
    -6 -4 4 19.5
    -6 -4 4 18
    -6 -4 4 17.18
    -6 -4 4 18.24
    6 -4 -4 18.27
    6 -4 -4 16.9
    -6 4 4 18.11
    -6 4 4 17.51
    6 4 -4 18.2
    6 4 -4 18.14
    6 4 -4 18.48
    6 4 -4 17.44
    -6 4 4 17.91
    -6 4 4 17.75
    4 -4 -4 19.44
    4 -4 -4 20.02
    -4 -4 4 19.07
    -4 -4 4 19.25
    4 -4 -4 19.92
    -4 -4 4 19.99
    4 -4 -4 18.94
    -4 -4 4 17.96
    -4 -4 4 19.86
    -4 -4 4 19.21
    -4 4 4 19.55
    4 4 -4 19.67
    -4 4 4 19.59
    4 4 -4 19.45
    4 4 -4 18.82
    -4 4 4 18.79
    4 4 -4 17.66
    2 -4 -4 6.41
    -2 -4 4 6.27
    2 -4 -4 6.5
    2 -4 -4 7.59
    -2 -4 4 6.61
    2 -4 -4 6.52
    -2 -4 4 5.88
    2 -4 -4 7.61
    -2 -4 4 6.82
    2 4 -4 6.09
    2 4 -4 6.97
    -2 4 4 6.07
    -2 4 4 6.22
    -2 4 4 7.24
    2 4 -4 6.13
    2 4 -4 6.03
    -2 4 4 6.91
    0 -4 -4 0.77
    0 -4 -4 0.42
    0 -4 -4 0.48
    0 -4 4 0.6
    0 -4 4 0.75
    0 -4 -4 0.54
    0 -4 4 0.67
    0 4 4 0.46
    0 4 4 0.53
    0 4 -4 0.53
    0 4 4 0.49
    0 4 -4 0.71
    0 4 4 0.81
    0 4 4 0.54
    0 4 -4 0.76
    2 -4 4 1.9
    -2 -4 -4 1.98
    2 -4 4 2.19
    -2 -4 -4 2.16
    -2 -4 -4 2.34
    -2 -4 -4 2.57
    -2 -4 -4 2.64
    2 -4 4 2.04
    -2 4 -4 1.79
    2 4 4 2.28
    -2 4 -4 2.46
    2 4 4 2.31
    2 4 4 2.25
    -2 4 -4 2.48
    2 4 4 2.12
    2 4 4 2.42
    -4 -4 -4 7.82
    4 -4 4 8.69
    -4 -4 -4 8.05
    -4 -4 -4 7.92
    -4 -4 -4 8.1
    -4 -4 -4 7.5
    4 -4 4 8.52
    -4 -4 -4 7.91
    4 -4 4 8.2
    4 4 4 8.21
    -4 4 -4 8.89
    -4 4 -4 8.01
    4 4 4 6.88
    4 4 4 7.85
    -4 4 -4 8.14
    -4 4 -4 8.87
    6 -4 4 31.36
    -6 -4 -4 31.94
    -6 -4 -4 33.82
    -6 -4 -4 31.73
    -6 -4 -4 31.06
    -6 -4 -4 31.69
    6 -4 4 32.18
    6 -4 4 30.61
    -6 -4 -4 31.78
    -6 4 -4 31.72
    6 4 4 32
    -6 4 -4 33.35
    -6 4 -4 30.78
    6 4 4 30.92
    6 4 4 31.09
    -8 -4 -4 10.4
    -8 -4 -4 10.39
    -8 -4 -4 10.06
    -8 -4 -4 10.68
    8 -4 4 10.32
    8 4 4 10.79
    -8 4 -4 10.3
    8 4 4 10
    -10 -4 -4 1.65
    10 -4 4 1.1
    -10 -4 -4 2.12
    -10 -4 -4 1.63
    10 4 4 1.6
    12 -4 4 0.05
    -12 -4 -4 0.24
    -12 -4 -4 0.15
    12 -4 4 0.02
    12 4 4 0.01
    -14 -4 -4 0.38
    -14 -4 -4 0.22
    14 4 4 0.09
    -14 4 -4 0.02
    -16 -4 -4 -0.32
    -16 -4 -4 0.67
    -16 4 -4 0.27
    -15 -5 4 1.65
    -15 5 4 0.81
    15 5 -4 1.6
    -13 -5 4 7.14
    13 -5 -4 7.71
    -13 -5 4 7
    -13 5 4 6.78
    13 5 -4 7.47
    -11 -5 4 9.23
    -11 -5 4 9.36
    -11 -5 4 7.65
    11 -5 -4 8.89
    11 5 -4 9.35
    -11 5 4 9
    -11 5 4 8.99
    -9 -5 4 0.96
    -9 -5 4 0.84
    -9 -5 4 0.95
    9 -5 -4 0.62
    -9 -5 4 1
    -9 -5 4 1.32
    -9 5 4 0.93
    -9 5 4 1.59
    9 5 -4 1.08
    -7 -5 4 0.24
    -7 -5 4 0.72
    -7 -5 4 0.21
    7 -5 -4 0.16
    -7 -5 4 0.29
    -7 -5 4 0.16
    -7 5 4 0.2
    -7 5 4 -0.23
    7 5 -4 -0.03
    -7 5 4 0.19
    5 -5 -4 4.83
    5 -5 -4 6.43
    -5 -5 4 5.02
    -5 -5 4 4.49
    -5 -5 4 5.66
    -5 -5 4 4.8
    5 -5 -4 4.89
    5 -5 -4 4.62
    -5 -5 4 5.25
    -5 -5 4 5.78
    5 5 -4 5.26
    5 5 -4 4.05
    -5 5 4 5.41
    -5 5 4 4.64
    5 5 -4 5.59
    -5 5 4 4.89
    -3 -5 4 3.3
    3 -5 -4 2.65
    3 -5 -4 2.69
    -3 -5 4 2.98
    -3 -5 4 3.08
    3 -5 -4 3.09
    -3 -5 4 3.35
    -3 -5 4 3.04
    3 -5 -4 2.48
    3 5 -4 3.18
    -3 5 4 2.82
    3 5 -4 3.35
    -3 5 4 2.84
    -3 5 4 3.35
    3 5 -4 3.22
    3 5 -4 2.72
    -1 -5 4 9.06
    -1 -5 4 8.97
    1 -5 -4 9.16
    -1 -5 4 7.94
    1 -5 -4 8.87
    -1 -5 4 9.56
    1 -5 -4 9.62
    -1 -5 4 9.66
    1 -5 -4 9.29
    1 -5 -4 9.04
    -1 5 4 8.99
    -1 5 4 9.23
    1 5 -4 9.34
    1 5 -4 7.55
    -1 5 4 9.45
    1 5 -4 9.21
    1 5 -4 10.25
    -1 5 4 9.54
    -1 -5 -4 41.01
    1 -5 4 38.52
    -1 -5 -4 40.93
    -1 -5 -4 41.27
    -1 -5 -4 41.73
    1 -5 4 41.3
    -1 -5 -4 39.7
    1 5 4 42.55
    -1 5 -4 39.18
    1 5 4 40.32
    1 5 4 39.73
    1 5 4 40.27
    1 5 4 42.29
    -1 5 -4 38.68
    3 -5 4 0.75
    -3 -5 -4 1.1
    3 -5 4 1.36
    -3 -5 -4 0.83
    -3 -5 -4 1.57
    -3 -5 -4 1.54
    -3 -5 -4 1.12
    3 5 4 1.44
    3 5 4 1.33
    3 5 4 1.13
    3 5 4 1.36
    -3 5 -4 1.26
    -3 5 -4 1.1
    -5 -5 -4 4.33
    -5 -5 -4 3.99
    5 -5 4 3.79
    -5 -5 -4 4.26
    -5 -5 -4 3.31
    -5 5 -4 4.27
    -5 5 -4 3.24
    5 5 4 4.37
    5 5 4 4.07
    -7 -5 -4 4.8
    -7 -5 -4 5.47
    -7 -5 -4 5.17
    -7 -5 -4 5.24
    7 -5 4 5.31
    -7 5 -4 6.01
    7 5 4 5.95
    -7 5 -4 5.95
    -9 -5 -4 9.46
    -9 -5 -4 10.6
    -9 -5 -4 9.91
    9 5 4 10.18
    -9 5 -4 10.42
    -11 -5 -4 2.51
    -11 -5 -4 3.61
    -11 -5 -4 3.6
    11 5 4 3.98
    -11 5 -4 3.47
    13 -5 4 0.62
    -13 -5 -4 0.74
    -13 -5 -4 1.23
    -13 5 -4 0.28
    13 5 4 1.01
    -15 -5 -4 1.66
    -15 -5 -4 1.85
    -15 5 -4 1.87
    -14 -6 4 0.18
    14 6 -4 -0.12
    -14 6 4 -0.21
    -12 -6 4 7.04
    -12 -6 4 6.05
    -12 6 4 6.52
    12 6 -4 7.63
    10 -6 -4 0.03
    -10 -6 4 0.91
    -10 -6 4 0.31
    -10 -6 4 -0.03
    10 6 -4 0.29
    -10 6 4 -0.03
    -10 6 4 0.02
    -8 -6 4 10.64
    -8 -6 4 12.11
    -8 -6 4 10.43
    8 -6 -4 12.41
    -8 6 4 12.18
    8 6 -4 11.6
    -8 6 4 11.07
    -6 -6 4 2.67
    -6 -6 4 1.32
    -6 -6 4 1.94
    -6 -6 4 2.28
    6 -6 -4 2.02
    -6 -6 4 1.96
    -6 6 4 2.22
    -6 6 4 1.94
    6 6 -4 2.41
    4 -6 -4 1.33
    -4 -6 4 1
    -4 -6 4 1.09
    -4 -6 4 1.72
    -4 -6 4 0.75
    4 -6 -4 1.37
    4 -6 -4 0.91
    -4 6 4 1
    -4 6 4 1.37
    4 6 -4 1.11
    -4 6 4 1.35
    2 -6 -4 0.46
    2 -6 -4 0.1
    -2 -6 4 0.31
    -2 -6 4 0.62
    -2 -6 4 0.17
    2 -6 -4 0.29
    2 -6 -4 -0.25
    -2 6 4 0.1
    -2 6 4 0.44
    2 6 -4 0.45
    -2 6 4 0.26
    0 -6 4 0.19
    0 -6 -4 0.45
    0 -6 -4 0.43
    0 -6 4 0.4
    0 -6 -4 0.77
    0 -6 -4 0.25
    0 6 4 0.14
    0 6 4 0.37
    0 6 4 0
    0 6 -4 0.39
    -2 -6 -4 0.2
    -2 -6 -4 0
    -2 -6 -4 -0.09
    2 -6 4 0.08
    -2 -6 -4 -0.23
    2 6 4 0.4
    2 6 4 0.07
    -2 6 -4 -0.01
    2 6 4 -0.14
    -4 -6 -4 0.5
    -4 -6 -4 0.42
    -4 -6 -4 0.24
    4 -6 4 0.12
    -4 -6 -4 -0.07
    -4 -6 -4 0.4
    4 6 4 0.13
    -4 6 -4 0.41
    -6 -6 -4 0.96
    -6 -6 -4 0.39
    6 -6 4 1.1
    -6 -6 -4 0.41
    -6 -6 -4 1
    6 6 4 0.84
    -6 6 -4 0.51
    -8 -6 -4 5.7
    -8 -6 -4 5.29
    -8 -6 -4 5.23
    -8 6 -4 4.91
    8 6 4 5.83
    -10 -6 -4 0.1
    -10 -6 -4 0.51
    -10 -6 -4 0.4
    -10 -6 -4 0.18
    -10 6 -4 0.44
    10 6 4 0.28
    -12 -6 -4 0.92
    -12 -6 -4 1.86
    -12 -6 -4 1.08
    12 -6 4 0.23
    -12 -6 -4 1.69
    12 6 4 0.92
    -12 6 -4 2.22
    -14 -6 -4 0.18
    -14 -6 -4 0.06
    -14 6 -4 0.73
    -13 -7 4 -0.21
    13 7 -4 0.15
    -13 7 4 -0.16
    -11 -7 4 1.43
    -11 -7 4 0.73
    -11 7 4 0.81
    11 7 -4 0.69
    -9 -7 4 0.21
    -9 -7 4 0.53
    -9 -7 4 0.42
    -9 7 4 0.22
    9 7 -4 0.36
    -9 7 4 0.07
    -7 -7 4 -0.01
    7 -7 -4 -0.01
    -7 -7 4 0.28
    -7 7 4 0.1
    7 7 -4 -0.27
    -7 7 4 -0.28
    5 -7 -4 3.98
    -5 -7 4 4.14
    -5 -7 4 4.1
    -5 7 4 5.25
    -5 7 4 4.22
    5 7 -4 4.5
    3 -7 -4 0.68
    -3 -7 4 -0.1
    -3 -7 4 -0.1
    -3 7 4 -0.13
    -3 7 4 -0.15
    3 7 -4 -0.11
    -1 -7 4 11.72
    -1 -7 4 11.03
    1 -7 -4 11.72
    1 7 -4 10.65
    -1 7 4 9.75
    -1 7 4 11.03
    1 -7 4 4.98
    -1 -7 -4 5.66
    -1 -7 -4 6.68
    -1 7 -4 4.17
    1 7 4 5.52
    1 7 4 4.97
    -3 -7 -4 0.68
    -3 -7 -4 0.65
    3 7 4 0.57
    3 7 4 0.35
    -3 7 -4 0
    -5 -7 -4 0.74
    -5 -7 -4 0.41
    -5 -7 -4 1.23
    -5 -7 -4 1
    -5 7 -4 1.34
    5 7 4 0.97
    -7 -7 -4 1.17
    -7 -7 -4 0.58
    -7 -7 -4 0.88
    -7 -7 -4 1.02
    7 7 4 1.18
    -7 7 -4 0.89
    -9 -7 -4 14.33
    -9 -7 -4 14.34
    -9 -7 -4 14.36
    9 7 4 13.86
    -11 -7 -4 0.22
    11 -7 4 0.84
    -11 -7 -4 -0.17
    -11 -7 -4 -0.16
    11 7 4 0.81
    -11 7 -4 0.57
    13 -7 4 -0.01
    -13 -7 -4 0.03
    -13 -7 -4 1.07
    -13 7 -4 -0.33
    -10 -8 4 1.72
    10 8 -4 1.32
    8 8 -4 1.02
    -8 8 4 1.35
    -6 -8 4 17.17
    6 8 -4 15.06
    -6 8 4 15.5
    -4 -8 4 8.98
    -4 -8 4 9.54
    4 8 -4 7.84
    -4 8 4 9.06
    -2 -8 4 4.62
    -2 -8 4 5.57
    2 8 -4 5.19
    -2 8 4 5.07
    0 -8 4 17.05
    0 -8 4 17.92
    0 8 4 17.67
    0 8 -4 16.04
    2 -8 4 0.64
    -2 -8 -4 1.12
    2 8 4 0.81
    -2 8 -4 1.16
    -4 -8 -4 3.45
    4 -8 4 1.75
    -4 -8 -4 3.71
    -4 8 -4 2.45
    4 8 4 2.7
    -6 -8 -4 0.93
    -6 -8 -4 1.9
    6 8 4 2.16
    -6 8 -4 1.65
    -8 -8 -4 0.01
    -8 -8 -4 0.57
    8 -8 4 0.03
    -8 8 -4 0.36
    8 8 4 0.45
    10 -8 4 -0.54
    -10 -8 -4 -0.51
    -10 -8 -4 0.35
    10 8 4 0.17
    -10 8 -4 0.62
    9 9 -4 0.12
    7 9 -4 1.3
    -5 9 4 16.47
    3 9 -4 8.72
    -3 9 4 8.93
    -1 -9 4 -0.09
    1 9 -4 0
    -1 9 4 0.26
    1 -9 4 -0.03
    -1 9 -4 0.1
    1 9 4 0.22
    3 -9 4 0.14
    3 9 4 0.31
    -3 9 -4 0.07
    5 -9 4 -0.05
    -5 -9 -4 0.38
    -5 9 -4 0.41
    5 9 4 -0.02
    -7 -9 -4 2.1
    -7 9 -4 2.66
    7 9 4 2.58
    -9 9 -4 2.05
    9 9 4 2.69
    4 10 -4 -0.31
    -2 -10 4 -0.03
    -2 10 4 0.7
    2 10 -4 0.8
    0 -10 4 -0.26
    0 10 -4 -0.03
    0 10 4 0.24
    2 10 4 -0.32
    -2 10 -4 0.32
    4 10 4 2.02
    -4 10 -4 1.75
    -18 0 5 0.08
    18 0 -5 0.55
    -16 0 5 -0.13
    16 0 -5 0.36
    -16 0 5 -0.02
    -16 0 5 0.07
    -16 0 5 0.2
    -14 0 5 0.17
    -14 0 5 0.14
    14 0 -5 0.25
    -14 0 5 0.42
    -14 0 5 0.11
    -12 0 5 0.1
    -12 0 5 -0.04
    -12 0 5 0.03
    -12 0 5 -0.12
    12 0 -5 -0.01
    -12 0 5 0.03
    10 0 -5 -0.43
    -10 0 5 0.07
    -10 0 5 -0.59
    -10 0 5 -0.14
    10 0 -5 0.28
    -10 0 5 0.04
    -10 0 5 0.27
    -10 0 5 0.17
    -10 0 5 -0.03
    -8 0 5 0.26
    8 0 -5 0.49
    -8 0 5 0.05
    -8 0 5 -0.14
    -8 0 5 0.05
    -8 0 5 -0.24
    -8 0 5 -0.2
    -8 0 5 -0.06
    -8 0 5 -0.13
    8 0 -5 -0.11
    8 0 -5 -0.05
    -8 0 5 -0.23
    -6 0 5 0.35
    -6 0 5 0.51
    -6 0 5 0.31
    -6 0 5 0.37
    -6 0 5 0.25
    6 0 -5 0.4
    6 0 -5 0.4
    -6 0 5 -0.01
    -6 0 5 0.2
    -6 0 5 0.18
    -6 0 5 0.2
    6 0 -5 0.43
    4 0 -5 0.1
    4 0 -5 -0.03
    4 0 -5 -0.01
    -4 0 5 -0.19
    4 0 -5 0.49
    -4 0 5 -0.27
    -4 0 5 0.01
    -4 0 5 -0.12
    -4 0 5 -0.07
    -4 0 5 -0.09
    2 0 -5 -0.09
    2 0 -5 -0.04
    2 0 -5 0.04
    -2 0 5 -0.21
    -2 0 5 -0.05
    -2 0 5 -0.1
    2 0 -5 0.01
    2 0 -5 -0.01
    -2 0 5 -0.08
    2 0 -5 -0.08
    0 0 5 -0.12
    0 0 -5 0
    0 0 -5 0.02
    0 0 -5 -0.08
    0 0 5 -0.04
    0 0 5 -0.09
    0 0 -5 -0.04
    0 0 -5 -0.29
    -2 0 -5 -0.05
    2 0 5 0.03
    2 0 5 -0.04
    -2 0 -5 0.06
    -2 0 -5 -0.05
    2 0 5 0.07
    -2 0 -5 0.1
    2 0 5 -0.11
    2 0 5 -0.04
    4 0 5 -0.08
    4 0 5 0.07
    4 0 5 -0.06
    4 0 5 -0.06
    -4 0 -5 -0.15
    4 0 5 -0.12
    4 0 5 -0.14
    4 0 5 0
    -4 0 -5 -0.1
    -4 0 -5 -0.09
    4 0 5 -0.02
    6 0 5 -0.01
    -6 0 -5 -0.1
    -6 0 -5 0.01
    6 0 5 0.1
    6 0 5 0.11
    6 0 5 -0.04
    6 0 5 -0.17
    -6 0 -5 -0.08
    -6 0 -5 0.27
    6 0 5 0.01
    6 0 5 0.04
    -6 0 -5 -0.03
    6 0 5 0.1
    -8 0 -5 0.01
    8 0 5 0.02
    8 0 5 0.07
    -8 0 -5 -0.13
    -8 0 -5 0
    8 0 5 0.24
    8 0 5 -0.02
    -8 0 -5 -0.28
    -8 0 -5 -0.09
    8 0 5 -0.08
    -10 0 -5 -0.03
    -10 0 -5 0.04
    10 0 5 0.08
    -10 0 -5 -0.14
    -10 0 -5 0.07
    -10 0 -5 0.05
    -12 0 -5 0.06
    12 0 5 -0.22
    -12 0 -5 -0.12
    -14 0 -5 0
    14 0 5 -0.21
    -14 0 -5 -0.11
    -16 0 -5 -0.05
    -18 0 -5 0.55
    -17 -1 5 3.33
    17 -1 -5 3.24
    -17 1 5 3.34
    -17 1 5 4.54
    17 1 -5 3.05
    -15 -1 5 0.04
    15 -1 -5 -0.18
    -15 -1 5 0.1
    -15 -1 5 -0.15
    -15 -1 5 0.2
    -15 1 5 0.73
    -15 1 5 0.19
    -15 1 5 0.35
    -15 1 5 -0.29
    15 1 -5 0.19
    -13 -1 5 -0.28
    -13 -1 5 0.21
    13 -1 -5 0.31
    -13 -1 5 0.05
    -13 -1 5 -0.12
    -13 -1 5 0.44
    -13 1 5 -0.04
    -13 1 5 0.05
    13 1 -5 -0.16
    -13 1 5 -0.02
    -13 1 5 -0.15
    -13 1 5 -0.32
    -11 -1 5 3.48
    -11 -1 5 3.7
    -11 -1 5 2.73
    11 -1 -5 3.16
    11 -1 -5 2.93
    -11 -1 5 2.82
    -11 -1 5 2.74
    -11 1 5 2.87
    -11 1 5 2.42
    -11 1 5 2.66
    11 1 -5 3.34
    -11 1 5 3.02
    -11 1 5 2.42
    11 1 -5 2.54
    -11 1 5 3.1
    9 -1 -5 41.85
    -9 -1 5 42.29
    -9 -1 5 42.88
    -9 -1 5 45.19
    -9 -1 5 44.52
    -9 -1 5 43.22
    -9 -1 5 42.81
    -9 -1 5 40.61
    -9 -1 5 44.33
    9 -1 -5 44.17
    9 1 -5 40.85
    -9 1 5 43.72
    -9 1 5 42.56
    -9 1 5 46.5
    9 1 -5 45.21
    -9 1 5 42.09
    9 1 -5 42.08
    -9 1 5 42.81
    -9 1 5 43.58
    -9 1 5 43.11
    -7 -1 5 2.38
    -7 -1 5 2.37
    -7 -1 5 3.27
    -7 -1 5 2.8
    -7 -1 5 2.76
    -7 -1 5 2.81
    -7 -1 5 2.66
    7 -1 -5 2.73
    7 -1 -5 2.61
    -7 -1 5 2.77
    -7 1 5 2.33
    7 1 -5 2.58
    -7 1 5 2.58
    -7 1 5 2.38
    7 1 -5 2.66
    -7 1 5 2.61
    -7 1 5 2.23
    -7 1 5 2.58
    -7 1 5 2.77
    7 1 -5 2.45
    -7 1 5 2.84
    5 -1 -5 0.75
    -5 -1 5 0.64
    -5 -1 5 0.47
    -5 -1 5 0.36
    -5 -1 5 0.41
    -5 -1 5 0.29
    -5 -1 5 0.52
    -5 -1 5 0.59
    -5 -1 5 1
    5 -1 -5 0.66
    5 -1 -5 0.12
    -5 1 5 0.61
    5 1 -5 0.55
    -5 1 5 0.64
    -5 1 5 0.66
    -5 1 5 0.83
    -5 1 5 0.46
    -5 1 5 0.76
    5 1 -5 0.42
    -5 1 5 0.55
    5 1 -5 0.77
    -5 1 5 0.57
    3 -1 -5 45.5
    -3 -1 5 48.45
    3 -1 -5 48.31
    -3 -1 5 45.02
    -3 -1 5 46.8
    -3 -1 5 46.89
    -3 -1 5 48.43
    -3 -1 5 45.66
    -3 -1 5 48.03
    3 -1 -5 47.09
    -3 -1 5 48.96
    3 -1 -5 46.09
    -3 -1 5 47.33
    3 1 -5 47.32
    -3 1 5 47.17
    -3 1 5 48.73
    3 1 -5 48.03
    3 1 -5 48.79
    3 1 -5 46.65
    -3 1 5 46.55
    -3 1 5 47.88
    3 1 -5 47.18
    -3 1 5 48.06
    3 1 -5 46.28
    3 1 -5 48.26
    -1 -1 5 0.02
    1 -1 -5 0.1
    1 -1 -5 0.1
    1 -1 -5 0.16
    -1 -1 5 0.14
    1 -1 -5 0.21
    -1 -1 5 0.06
    -1 1 5 0.19
    1 1 -5 0.19
    -1 1 5 0.41
    1 1 -5 0.25
    1 1 -5 0.14
    1 1 -5 0.04
    1 1 -5 0.02
    1 -1 5 0.06
    -1 -1 -5 0.13
    1 -1 5 0.05
    -1 -1 -5 0.03
    -1 -1 -5 -0.06
    -1 -1 -5 0.07
    1 -1 5 -0.22
    1 -1 5 0.06
    -1 -1 -5 -0.04
    1 1 5 0.07
    1 1 5 -0.02
    1 1 5 0.08
    1 1 5 -0.01
    -1 1 -5 0.19
    1 1 5 0.12
    1 1 5 0.21
    -1 1 -5 0.02
    -3 -1 -5 1.03
    -3 -1 -5 0.82
    3 -1 5 1.24
    -3 -1 -5 0.98
    3 -1 5 0.98
    -3 -1 -5 0.85
    3 -1 5 0.97
    3 -1 5 0.9
    3 1 5 0.87
    3 1 5 0.91
    3 1 5 0.78
    3 1 5 0.98
    -3 1 -5 0.86
    3 1 5 1.27
    -3 1 -5 0.78
    5 -1 5 2.93
    -5 -1 -5 2.76
    -5 -1 -5 3.95
    5 -1 5 3.15
    5 -1 5 3.16
    -5 -1 -5 3.15
    -5 -1 -5 2.73
    -5 -1 -5 3
    -5 -1 -5 3.02
    5 -1 5 3.58
    -5 -1 -5 3.24
    5 -1 5 2.85
    5 1 5 3.47
    5 1 5 3.6
    5 1 5 3.67
    -5 1 -5 3.28
    5 1 5 3.34
    5 1 5 3.22
    -5 1 -5 3.2
    7 -1 5 0.86
    -7 -1 -5 0.76
    -7 -1 -5 0.84
    7 -1 5 1.09
    7 -1 5 1.23
    -7 -1 -5 0.92
    7 -1 5 1.11
    -7 -1 -5 1.23
    -7 -1 -5 0.99
    7 -1 5 1.01
    7 1 5 1.04
    -7 1 -5 1.02
    7 1 5 1.35
    7 1 5 0.96
    -7 1 -5 1.29
    7 1 5 1.16
    -7 1 -5 1.23
    7 1 5 1.19
    9 -1 5 5.58
    -9 -1 -5 3.79
    -9 -1 -5 3.88
    9 -1 5 3.8
    9 -1 5 3.67
    -9 -1 -5 3.56
    -9 -1 -5 3.37
    -9 -1 -5 4.03
    9 -1 5 2.21
    -9 1 -5 4.3
    -9 1 -5 4.08
    9 1 5 4.66
    9 1 5 4.4
    -9 1 -5 3.76
    9 1 5 4.15
    11 -1 5 0.32
    -11 -1 -5 0.3
    11 -1 5 0.7
    -11 -1 -5 0.78
    -11 -1 -5 0.29
    -11 1 -5 0.21
    11 1 5 0.59
    11 1 5 0.38
    -11 1 -5 0
    -13 -1 -5 2.51
    -13 -1 -5 2.03
    -13 -1 -5 1.48
    13 -1 5 1.76
    -13 1 -5 1.11
    -13 1 -5 1.57
    13 1 5 1.39
    -15 -1 -5 6.13
    -15 1 -5 5.18
    -17 -1 -5 1.56
    -17 1 -5 2.23
    18 -2 -5 3.12
    18 2 -5 2.57
    -18 2 5 2.47
    -16 -2 5 0.32
    16 -2 -5 0.21
    -16 -2 5 0.26
    -16 2 5 -0.01
    16 2 -5 -0.24
    -16 2 5 0.29
    14 -2 -5 -0.19
    -14 -2 5 0.02
    -14 -2 5 0.56
    -14 -2 5 -0.01
    -14 -2 5 -0.48
    -14 2 5 0.13
    -14 2 5 -0.07
    -14 2 5 -0.34
    -14 2 5 0.19
    14 2 -5 0.16
    -12 -2 5 0.47
    -12 -2 5 0.54
    12 -2 -5 0.08
    -12 -2 5 0.49
    -12 -2 5 0.39
    -12 -2 5 0.08
    12 2 -5 0.27
    -12 2 5 0.07
    -12 2 5 0.32
    -12 2 5 0.32
    -12 2 5 0.52
    -10 -2 5 0.13
    -10 -2 5 0.06
    -10 -2 5 0.12
    10 -2 -5 0.22
    -10 -2 5 -0.31
    -10 -2 5 -0.04
    -10 -2 5 0.05
    10 -2 -5 -0.08
    10 2 -5 0.13
    10 2 -5 -0.09
    -10 2 5 0.18
    -10 2 5 -0.06
    -10 2 5 0.57
    -10 2 5 -0.15
    -10 2 5 -0.32
    -8 -2 5 -0.14
    -8 -2 5 0.09
    -8 -2 5 0.08
    -8 -2 5 0.05
    8 -2 -5 0.16
    -8 -2 5 -0.17
    8 -2 -5 0.04
    -8 -2 5 0
    -8 -2 5 0.13
    -8 -2 5 -0.12
    -8 2 5 -0.07
    8 2 -5 0.32
    -8 2 5 0.19
    -8 2 5 -0.04
    -8 2 5 0.16
    -8 2 5 0.15
    -8 2 5 0.1
    8 2 -5 -0.09
    -8 2 5 -0.21
    8 2 -5 0.08
    6 -2 -5 0.71
    -6 -2 5 0.37
    -6 -2 5 0.58
    -6 -2 5 0.4
    -6 -2 5 0.74
    6 -2 -5 0.29
    -6 -2 5 0.45
    -6 -2 5 0.24
    -6 -2 5 0.44
    6 -2 -5 0.35
    -6 -2 5 0.54
    -6 -2 5 0.24
    -6 2 5 0.51
    6 2 -5 0.65
    -6 2 5 0.52
    -6 2 5 0.41
    -6 2 5 0.26
    6 2 -5 0.38
    6 2 -5 0.69
    -6 2 5 0.68
    -6 2 5 0.42
    -4 -2 5 9.87
    -4 -2 5 9.68
    4 -2 -5 8.9
    -4 -2 5 8.36
    4 -2 -5 9.24
    4 -2 -5 9.68
    -4 -2 5 10.22
    -4 -2 5 9.66
    4 -2 -5 8.56
    -4 -2 5 9.85
    -4 -2 5 9.77
    -4 -2 5 9.06
    -4 2 5 9.05
    4 2 -5 9.14
    4 2 -5 8.91
    -4 2 5 9.31
    -4 2 5 9.37
    -4 2 5 9.71
    4 2 -5 8.63
    4 2 -5 9.27
    -4 2 5 8.78
    -2 -2 5 71.16
    2 -2 -5 72.4
    2 -2 -5 73.86
    -2 -2 5 72.58
    2 -2 -5 72.26
    -2 -2 5 73.39
    2 -2 -5 71.83
    -2 -2 5 71.46
    -2 -2 5 72.21
    -2 2 5 74.89
    -2 2 5 72.25
    -2 2 5 74.88
    -2 2 5 75.22
    2 2 -5 72.11
    2 2 -5 70.34
    2 2 -5 71.33
    -2 2 5 72.82
    0 -2 5 15.74
    0 -2 -5 16.99
    0 -2 -5 17.03
    0 -2 -5 15.94
    0 -2 -5 17.14
    0 -2 -5 16.37
    0 -2 5 17.26
    0 -2 -5 17.05
    0 -2 5 16.58
    0 -2 5 16.08
    0 2 5 16.9
    0 2 5 16.2
    0 2 5 17.25
    0 2 5 17.08
    0 2 5 17.04
    0 2 5 17.03
    0 2 -5 15.52
    0 2 -5 15.98
    2 -2 5 0.81
    -2 -2 -5 0.8
    -2 -2 -5 1.17
    -2 -2 -5 1.09
    -2 -2 -5 0.81
    2 -2 5 0.94
    2 -2 5 0.89
    -2 -2 -5 0.9
    -2 -2 -5 1.05
    2 2 5 0.97
    2 2 5 0.99
    2 2 5 0.74
    -2 2 -5 0.87
    2 2 5 0.77
    -2 2 -5 0.63
    -4 -2 -5 0.25
    4 -2 5 0.53
    4 -2 5 0.52
    -4 -2 -5 0.16
    4 -2 5 0.46
    4 -2 5 0.26
    -4 -2 -5 0.42
    -4 -2 -5 0.43
    -4 -2 -5 0.25
    -4 -2 -5 0.44
    4 2 5 0.37
    4 2 5 0.54
    -4 2 -5 0.48
    4 2 5 0.5
    4 2 5 0.25
    4 2 5 0.53
    -4 2 -5 0.45
    -6 -2 -5 4.2
    6 -2 5 4.13
    6 -2 5 4.24
    6 -2 5 4.26
    -6 -2 -5 3.86
    -6 -2 -5 3.83
    6 -2 5 4
    -6 -2 -5 4.21
    -6 -2 -5 3.57
    -6 -2 -5 3.59
    6 -2 5 3.55
    6 2 5 4.44
    -6 2 -5 4.04
    6 2 5 4.05
    6 2 5 3.59
    -6 2 -5 3.96
    -6 2 -5 4.81
    6 2 5 3.92
    6 2 5 4.26
    -8 -2 -5 73.11
    8 -2 5 74.93
    8 -2 5 73.23
    -8 -2 -5 72.25
    -8 -2 -5 75.1
    -8 -2 -5 76.79
    -8 -2 -5 72.86
    -8 -2 -5 75.17
    8 -2 5 76.41
    8 -2 5 75.21
    8 -2 5 72.34
    8 2 5 75.58
    8 2 5 73.96
    -8 2 -5 73.59
    8 2 5 73.28
    8 2 5 72.37
    -8 2 -5 78.3
    -8 2 -5 74.18
    10 -2 5 17.53
    -10 -2 -5 17.07
    10 -2 5 17.49
    -10 -2 -5 18.5
    -10 -2 -5 16.47
    -10 -2 -5 17.93
    10 -2 5 18.17
    10 2 5 18.14
    10 2 5 17.16
    -10 2 -5 20.08
    12 -2 5 1.16
    -12 -2 -5 2.54
    -12 -2 -5 1.93
    -12 -2 -5 1.55
    -12 2 -5 1.94
    12 2 5 1.68
    -14 -2 -5 0.66
    -14 -2 -5 0.39
    14 -2 5 0.62
    -14 2 -5 0.54
    -14 2 -5 0.5
    -16 -2 -5 0.54
    -16 -2 -5 0.11
    -16 2 -5 0.79
    17 -3 -5 -0.11
    -17 3 5 -0.05
    -17 3 5 0.3
    17 3 -5 0.34
    -15 -3 5 1.06
    15 -3 -5 0.72
    -15 -3 5 0.52
    -15 -3 5 1.01
    -15 3 5 0.49
    15 3 -5 0.94
    13 -3 -5 3.06
    -13 -3 5 1.5
    -13 -3 5 1.94
    -13 -3 5 2.16
    -13 -3 5 2.38
    -13 3 5 2.7
    -13 3 5 1.67
    13 3 -5 2.27
    -11 -3 5 2.66
    -11 -3 5 1.67
    -11 -3 5 3.53
    -11 -3 5 3.35
    -11 -3 5 2.02
    11 -3 -5 2.78
    -11 3 5 2.48
    -11 3 5 2.87
    -11 3 5 3.2
    -11 3 5 2.24
    -11 3 5 3.05
    11 3 -5 2.99
    -9 -3 5 29.89
    -9 -3 5 27.17
    -9 -3 5 29.22
    9 -3 -5 29.76
    -9 -3 5 26.58
    -9 -3 5 28.78
    -9 -3 5 25.73
    -9 -3 5 28.17
    9 -3 -5 28.86
    9 3 -5 29.51
    -9 3 5 27.37
    -9 3 5 29.46
    9 3 -5 28.04
    -9 3 5 28.56
    -9 3 5 28.83
    -7 -3 5 21.71
    -7 -3 5 21.02
    -7 -3 5 22.57
    7 -3 -5 22.22
    -7 -3 5 23.32
    7 -3 -5 20.96
    -7 -3 5 23.02
    -7 -3 5 22.28
    -7 -3 5 22.37
    7 -3 -5 23.37
    -7 -3 5 22.25
    -7 3 5 21.15
    7 3 -5 22.42
    -7 3 5 21.52
    -7 3 5 22.01
    -7 3 5 22.34
    7 3 -5 22.26
    7 3 -5 22.91
    -7 3 5 22.59
    -5 -3 5 3.46
    -5 -3 5 3.27
    -5 -3 5 2.78
    -5 -3 5 3.19
    -5 -3 5 3.56
    -5 -3 5 3.62
    5 -3 -5 3.27
    -5 -3 5 2.97
    5 -3 -5 3.62
    5 -3 -5 3.42
    5 3 -5 3.48
    5 3 -5 2.96
    -5 3 5 3.35
    -5 3 5 2.69
    -5 3 5 3.2
    -5 3 5 3.15
    -5 3 5 3.66
    5 3 -5 3.42
    5 3 -5 3.52
    -3 -3 5 50.57
    3 -3 -5 50.97
    -3 -3 5 50.47
    3 -3 -5 50.83
    -3 -3 5 51.24
    3 -3 -5 51.96
    3 -3 -5 52.39
    -3 -3 5 52.8
    -3 -3 5 50.66
    -3 -3 5 49.7
    -3 -3 5 51.56
    -3 3 5 53.49
    -3 3 5 52.51
    3 3 -5 50.99
    3 3 -5 51.3
    -3 3 5 51.99
    3 3 -5 51.93
    3 3 -5 51.52
    -1 -3 5 108.54
    -1 -3 5 106.77
    -1 -3 5 107.43
    1 -3 -5 106.95
    1 -3 -5 109.08
    -1 -3 5 107.13
    1 -3 -5 106.54
    1 -3 -5 107.57
    1 3 -5 107.12
    -1 3 5 106.33
    1 3 -5 107.16
    -1 3 5 110.67
    -1 3 5 108.43
    1 3 -5 108.97
    -1 3 5 108.91
    -1 -3 -5 65.84
    -1 -3 -5 64.2
    1 -3 5 66.49
    1 -3 5 65.67
    -1 -3 -5 65.89
    -1 -3 -5 66.25
    -1 -3 -5 65.34
    1 -3 5 65.4
    -1 -3 -5 66.3
    1 3 5 64.81
    -1 3 -5 67.47
    -1 3 -5 68.01
    1 3 5 67.62
    1 3 5 67.61
    1 3 5 65.07
    -1 3 -5 65.15
    1 3 5 66.08
    -1 3 -5 66.7
    1 3 5 66.74
    -3 -3 -5 2.29
    3 -3 5 2.12
    -3 -3 -5 2.59
    3 -3 5 1.51
    -3 -3 -5 2.35
    -3 -3 -5 2.67
    -3 -3 -5 2.43
    -3 -3 -5 1.7
    3 -3 5 2.64
    3 -3 5 2.3
    3 3 5 2.99
    -3 3 -5 2.17
    3 3 5 2.29
    -3 3 -5 2.19
    3 3 5 2.38
    -3 3 -5 1.93
    5 -3 5 21.5
    -5 -3 -5 20.2
    -5 -3 -5 20.82
    5 -3 5 20.84
    5 -3 5 21.68
    -5 -3 -5 21.38
    -5 -3 -5 22.13
    -5 -3 -5 19.59
    -5 -3 -5 21.04
    5 3 5 21.1
    5 3 5 21.78
    5 3 5 20.93
    -5 3 -5 20.5
    5 3 5 21.22
    -5 3 -5 21.6
    -7 -3 -5 10.72
    7 -3 5 9.97
    -7 -3 -5 10.61
    -7 -3 -5 9.74
    -7 -3 -5 10.58
    7 -3 5 11.35
    7 -3 5 10.63
    -7 -3 -5 9.18
    -7 -3 -5 11.12
    7 -3 5 10.05
    7 3 5 10.71
    -7 3 -5 10.32
    7 3 5 9.16
    7 3 5 10.13
    -7 3 -5 9.57
    -9 -3 -5 13.34
    -9 -3 -5 13.18
    -9 -3 -5 15.43
    9 -3 5 12.67
    9 -3 5 13.32
    -9 -3 -5 12.41
    9 3 5 14.1
    -9 3 -5 13.6
    9 3 5 13.95
    -9 3 -5 12.55
    11 -3 5 -0.05
    -11 -3 -5 0.2
    11 -3 5 0.1
    -11 -3 -5 0.21
    11 3 5 0.34
    13 -3 5 4.18
    -13 -3 -5 3.64
    -13 -3 -5 4.51
    13 3 5 4.33
    -15 -3 -5 36.07
    -15 -3 -5 34.57
    -15 3 -5 35.69
    -17 -3 -5 10.43
    -17 -3 -5 9.86
    -17 3 -5 7.93
    16 -4 -5 1.4
    16 4 -5 1.09
    -16 4 5 1.2
    -14 -4 5 0.06
    14 -4 -5 0.15
    -14 -4 5 0.71
    14 4 -5 0.14
    -14 4 5 -0.29
    -12 -4 5 0.04
    -12 -4 5 -0.15
    12 -4 -5 0.29
    12 4 -5 0.43
    -12 4 5 0.2
    -10 -4 5 0.52
    -10 -4 5 0.79
    -10 -4 5 0.71
    -10 -4 5 0.6
    10 -4 -5 0.72
    -10 -4 5 0.84
    -10 4 5 1.03
    -10 4 5 1.02
    10 4 -5 0.72
    -10 4 5 1.37
    -8 -4 5 2.81
    -8 -4 5 3.83
    -8 -4 5 3.6
    -8 -4 5 3.07
    -8 -4 5 2.98
    8 -4 -5 2.61
    8 -4 -5 3.22
    -8 -4 5 2.76
    -8 4 5 3.65
    8 4 -5 3.62
    -8 4 5 3.23
    -8 4 5 3.52
    -6 -4 5 4.66
    6 -4 -5 5.13
    -6 -4 5 5.17
    -6 -4 5 4.9
    -6 -4 5 3.97
    -6 -4 5 4.91
    6 -4 -5 5.16
    -6 -4 5 4.21
    6 -4 -5 4.26
    -6 4 5 4.23
    -6 4 5 4.87
    6 4 -5 4.31
    6 4 -5 4.66
    -6 4 5 4.93
    6 4 -5 4.37
    6 4 -5 4.66
    -4 -4 5 14.27
    4 -4 -5 15.75
    4 -4 -5 14.4
    4 -4 -5 16.03
    4 -4 -5 15.93
    -4 -4 5 13.98
    -4 -4 5 14.38
    4 -4 -5 13.56
    -4 -4 5 14.88
    -4 -4 5 14.04
    -4 -4 5 12.44
    -4 4 5 14.53
    4 4 -5 14.59
    4 4 -5 14.76
    4 4 -5 14.38
    -4 4 5 14.7
    4 4 -5 14.79
    -4 4 5 13.22
    -2 -4 5 10.41
    -2 -4 5 10.93
    2 -4 -5 11.73
    2 -4 -5 11.57
    -2 -4 5 10.89
    2 -4 -5 11.07
    2 -4 -5 10.22
    -2 -4 5 10.58
    2 -4 -5 10.9
    2 4 -5 11.32
    2 4 -5 10.68
    -2 4 5 10.93
    -2 4 5 10.74
    2 4 -5 10.23
    2 4 -5 10.87
    -2 4 5 10.82
    -2 4 5 11.7
    0 -4 5 66.07
    0 -4 -5 70.75
    0 -4 -5 72.02
    0 -4 5 68.97
    0 -4 5 68.44
    0 -4 -5 72.26
    0 -4 -5 69.57
    0 4 5 68.3
    0 4 5 68.32
    0 4 5 71.24
    0 4 -5 68.84
    0 4 -5 70.71
    0 4 -5 69.28
    0 4 5 72.1
    0 4 5 70.02
    -2 -4 -5 18.23
    -2 -4 -5 17.8
    -2 -4 -5 17.88
    -2 -4 -5 17.42
    2 -4 5 17.32
    2 -4 5 17.23
    -2 -4 -5 18.87
    -2 -4 -5 17.58
    2 4 5 16.68
    2 4 5 17.88
    -2 4 -5 18.05
    2 4 5 17.31
    2 4 5 18.84
    -2 4 -5 17.34
    -2 4 -5 17.61
    2 4 5 16.78
    -4 -4 -5 7.95
    4 -4 5 8.05
    4 -4 5 7.64
    -4 -4 -5 8.14
    -4 -4 -5 7.96
    4 -4 5 7.54
    -4 -4 -5 7.86
    -4 -4 -5 8.62
    -4 -4 -5 7.96
    4 4 5 7.97
    -4 4 -5 8.4
    -4 4 -5 8.61
    4 4 5 8.68
    4 4 5 7.95
    -4 4 -5 7.21
    -6 -4 -5 74.55
    6 -4 5 73.9
    6 -4 5 69.44
    -6 -4 -5 74.78
    -6 -4 -5 73.29
    -6 -4 -5 71.24
    -6 -4 -5 73.79
    -6 -4 -5 72.01
    6 4 5 74.21
    6 4 5 75.33
    6 4 5 73.45
    -6 4 -5 76.02
    -6 4 -5 71.86
    -8 -4 -5 10.08
    -8 -4 -5 10.51
    8 -4 5 10.96
    -8 -4 -5 9.58
    -8 -4 -5 10.92
    8 4 5 10.92
    8 4 5 10.38
    -10 -4 -5 0.38
    10 -4 5 0.46
    -10 -4 -5 0.04
    10 -4 5 0.29
    -10 -4 -5 -0.14
    10 4 5 0.02
    12 -4 5 0.46
    -12 -4 -5 1.39
    -12 -4 -5 0.54
    12 -4 5 0.16
    12 4 5 0.66
    -14 -4 -5 -0.04
    -14 -4 -5 0.38
    -16 -4 -5 -0.31
    -16 -4 -5 -0.21
    -16 4 -5 0.08
    15 5 -5 0.54
    -15 5 5 0.22
    13 -5 -5 10.31
    -13 -5 5 10.48
    -13 -5 5 10.64
    13 5 -5 11
    -13 5 5 10.19
    -11 -5 5 15.87
    11 -5 -5 17.6
    -11 -5 5 17.6
    -11 -5 5 18.68
    -11 5 5 16.98
    11 5 -5 16.31
    9 -5 -5 -0.03
    -9 -5 5 0.09
    -9 -5 5 -0.15
    -9 -5 5 -0.05
    9 5 -5 -0.06
    -9 5 5 -0.13
    -9 5 5 -0.13
    -7 -5 5 1.62
    -7 -5 5 1.48
    -7 -5 5 1.6
    -7 -5 5 1.81
    7 -5 -5 1.41
    -7 -5 5 1.92
    -7 5 5 2.08
    -7 5 5 2.09
    7 5 -5 1.71
    -7 5 5 2.16
    5 -5 -5 3.86
    5 -5 -5 4.3
    -5 -5 5 5.35
    -5 -5 5 4.31
    -5 -5 5 3.57
    -5 -5 5 4.03
    -5 -5 5 4.28
    5 -5 -5 5
    5 -5 -5 3.62
    -5 -5 5 3.36
    -5 5 5 3.82
    5 5 -5 4.4
    -5 5 5 4.48
    5 5 -5 4.71
    -5 5 5 4.33
    -3 -5 5 0.55
    -3 -5 5 0.57
    3 -5 -5 1.07
    -3 -5 5 0.96
    3 -5 -5 0.73
    3 -5 -5 0.55
    3 -5 -5 1.05
    3 -5 -5 0.8
    -3 -5 5 0.46
    -3 5 5 0.45
    3 5 -5 0.64
    -3 5 5 0.67
    3 5 -5 0.73
    3 5 -5 0.63
    -3 5 5 0.74
    3 5 -5 1.01
    -3 5 5 0.55
    1 -5 -5 0.44
    1 -5 -5 0.28
    -1 -5 5 0.38
    1 -5 -5 0.04
    1 -5 -5 0.26
    -1 -5 5 0.13
    -1 -5 5 0.3
    -1 -5 5 0.21
    1 -5 -5 0.32
    1 5 -5 0.18
    -1 5 5 -0.05
    -1 5 5 -0.07
    1 5 -5 0.27
    -1 5 5 0.63
    -1 5 5 0.19
    1 5 -5 0.1
    -1 -5 -5 7.83
    -1 -5 -5 8.77
    -1 -5 -5 7.21
    1 -5 5 7.63
    1 -5 5 7.95
    -1 -5 -5 7.43
    -1 -5 -5 8.39
    1 -5 5 7.69
    1 5 5 7.92
    1 5 5 8.04
    -1 5 -5 7.94
    1 5 5 8.13
    -1 5 -5 7.41
    1 5 5 7.7
    1 5 5 7.46
    3 -5 5 1.77
    -3 -5 -5 1.51
    -3 -5 -5 1.9
    -3 -5 -5 2.49
    3 -5 5 1.9
    -3 -5 -5 1.45
    -3 -5 -5 1.48
    3 5 5 1.9
    3 5 5 2.17
    3 5 5 1.7
    -3 5 -5 1.94
    3 5 5 1.8
    -3 5 -5 1.6
    3 5 5 1.7
    -5 -5 -5 13.01
    -5 -5 -5 12.1
    -5 -5 -5 13.62
    -5 -5 -5 12.3
    5 -5 5 12.17
    5 5 5 11.77
    -5 5 -5 12.62
    -5 5 -5 11.77
    5 5 5 12.1
    -7 -5 -5 2.6
    -7 -5 -5 1.94
    -7 -5 -5 2.36
    -7 -5 -5 2.34
    7 -5 5 2.76
    7 5 5 3
    -7 5 -5 2.79
    -7 5 -5 2.9
    -9 -5 -5 0.24
    -9 -5 -5 0.41
    -9 -5 -5 0.44
    9 -5 5 0.49
    -9 5 -5 0.39
    9 5 5 0.07
    11 -5 5 2.39
    -11 -5 -5 2.53
    -11 -5 -5 1.66
    -11 -5 -5 2.62
    11 5 5 2.52
    -11 5 -5 2.4
    -13 -5 -5 -0.02
    -13 -5 -5 0.43
    -13 5 -5 0.15
    13 5 5 -0.31
    -15 -5 -5 5.48
    -15 -5 -5 6.34
    -15 5 -5 5.52
    14 6 -5 2.66
    -14 6 5 3.14
    12 -6 -5 10.5
    -12 -6 5 9.26
    -12 -6 5 11.27
    12 6 -5 10.46
    -12 6 5 10.55
    -10 -6 5 1.69
    -10 -6 5 1.15
    -10 -6 5 0.91
    10 -6 -5 1.35
    -10 6 5 1.26
    -10 6 5 1.29
    10 6 -5 0.58
    8 -6 -5 6.75
    -8 -6 5 6.65
    -8 -6 5 6.27
    -8 -6 5 5.05
    -8 6 5 4.38
    8 6 -5 6.74
    -8 6 5 5.81
    -6 -6 5 1.61
    -6 -6 5 1.31
    6 -6 -5 1.82
    -6 -6 5 2.3
    6 6 -5 2.2
    -6 6 5 1.7
    -6 6 5 1.59
    4 -6 -5 0.06
    -4 -6 5 0.13
    -4 -6 5 0.06
    4 -6 -5 0.28
    4 -6 -5 0.25
    -4 -6 5 0.56
    -4 6 5 0.18
    -4 6 5 0.33
    -4 6 5 0.35
    4 6 -5 0.47
    2 -6 -5 0.01
    2 -6 -5 0.47
    2 -6 -5 0.47
    -2 -6 5 0.3
    -2 -6 5 0.57
    2 -6 -5 0.04
    -2 -6 5 0.64
    -2 6 5 -0.09
    -2 6 5 0.84
    2 6 -5 0.45
    -2 6 5 0.16
    0 -6 5 5.72
    0 -6 -5 5.06
    0 -6 -5 4.32
    0 -6 -5 4.14
    0 -6 -5 5.25
    0 -6 5 4.79
    0 6 5 4.7
    0 6 5 4.57
    0 6 5 3.97
    0 6 -5 4.49
    2 -6 5 1.77
    -2 -6 -5 2.36
    -2 -6 -5 1.37
    -2 -6 -5 2.27
    2 -6 5 2.3
    -2 -6 -5 2.41
    -2 6 -5 1.92
    2 6 5 2.46
    2 6 5 2.08
    2 6 5 2.1
    -4 -6 -5 1.65
    -4 -6 -5 1.67
    -4 -6 -5 1.98
    4 -6 5 2
    -4 -6 -5 2.03
    -4 6 -5 2.35
    4 6 5 1.92
    4 6 5 2.88
    6 -6 5 0.59
    -6 -6 -5 0.02
    -6 -6 -5 0.88
    -6 -6 -5 0.53
    6 6 5 0.8
    -6 6 -5 0.27
    -8 -6 -5 26.69
    -8 -6 -5 26.74
    -8 -6 -5 27.57
    -8 6 -5 25.31
    8 6 5 25.83
    -10 -6 -5 1.07
    -10 -6 -5 1.45
    -10 -6 -5 0.93
    10 -6 5 1.05
    -10 6 -5 1.61
    10 6 5 2.26
    -12 -6 -5 -0.22
    -12 -6 -5 1.13
    -12 -6 -5 0.61
    -12 -6 -5 0.32
    12 -6 5 0.18
    12 6 5 1.21
    -12 6 -5 0.73
    -14 -6 -5 1.64
    -14 -6 -5 2.25
    -14 6 -5 1.67
    13 7 -5 5.4
    -13 7 5 5.41
    -11 -7 5 2.3
    -11 -7 5 1.37
    11 7 -5 2.33
    -11 7 5 1.45
    -9 -7 5 0.91
    9 -7 -5 0.83
    -9 -7 5 0.76
    -9 -7 5 1.06
    -9 7 5 0.82
    9 7 -5 0.44
    -9 7 5 0.92
    7 -7 -5 0.39
    -7 -7 5 0.19
    -7 -7 5 0.63
    -7 7 5 0.74
    7 7 -5 0.17
    -7 7 5 -0.17
    -5 -7 5 1.6
    5 -7 -5 1.27
    -5 -7 5 2.11
    -5 7 5 1.91
    5 7 -5 1.83
    -5 7 5 1.39
    -3 -7 5 0.81
    -3 -7 5 0.63
    3 -7 -5 1.29
    -3 7 5 1.05
    -3 7 5 0.72
    3 7 -5 1.27
    -1 -7 5 5.15
    1 -7 -5 5.26
    -1 -7 5 6.39
    1 -7 -5 5.58
    -1 7 5 5.3
    1 7 -5 4.74
    -1 7 5 5.17
    -1 -7 -5 0.12
    -1 -7 -5 -0.12
    1 -7 5 0.1
    -1 7 -5 0.16
    1 7 5 0.17
    1 7 5 0.06
    -3 -7 -5 1.18
    3 -7 5 1.97
    -3 -7 -5 2.32
    -3 7 -5 1.63
    3 7 5 1.97
    3 7 5 1.95
    -5 -7 -5 0.16
    5 -7 5 0.36
    -5 -7 -5 1.51
    -5 -7 -5 0.25
    5 7 5 0.28
    5 7 5 0.18
    -5 7 -5 0.61
    -7 -7 -5 -0.38
    -7 -7 -5 -0.08
    7 -7 5 0.11
    -7 -7 -5 -0.24
    -7 -7 -5 0.52
    -7 7 -5 -0.31
    7 7 5 -0.46
    -9 -7 -5 0.7
    -9 -7 -5 0.75
    -9 -7 -5 0.59
    -9 -7 -5 0.45
    9 -7 5 0.3
    9 7 5 1.46
    -9 7 -5 0.73
    -11 -7 -5 0.76
    11 -7 5 0.93
    -11 -7 -5 0.74
    -11 -7 -5 1.93
    -11 7 -5 0.39
    11 7 5 0.87
    -13 -7 -5 -0.45
    13 -7 5 -0.11
    -13 -7 -5 -0.15
    -13 7 -5 0.06
    -10 8 5 0.33
    10 8 -5 -0.24
    8 8 -5 0.58
    -8 8 5 0.56
    -6 -8 5 7.69
    6 8 -5 5.81
    -6 8 5 7.85
    -6 8 5 6.68
    -4 -8 5 2.04
    -4 -8 5 1.46
    4 8 -5 1.66
    -4 8 5 2.89
    -4 8 5 2.18
    -2 -8 5 3.7
    -2 -8 5 2.88
    -2 8 5 2.99
    2 8 -5 2.22
    -2 8 5 2.59
    0 -8 5 0.08
    0 -8 5 -0.16
    0 8 5 0.06
    0 8 -5 0.01
    0 8 5 -0.1
    -2 -8 -5 1.43
    2 -8 5 1.01
    2 8 5 1.62
    2 8 5 1.12
    -2 8 -5 1.68
    -4 -8 -5 0.73
    4 -8 5 0.77
    -4 -8 -5 1.11
    -4 8 -5 2.36
    4 8 5 0.43
    6 -8 5 -0.03
    -6 -8 -5 0.62
    -6 -8 -5 1.43
    -6 -8 -5 -0.28
    -6 8 -5 0.52
    6 8 5 1.06
    -8 -8 -5 0.68
    8 -8 5 0.26
    -8 -8 -5 -0.18
    -8 8 -5 -0.04
    8 8 5 0.34
    -10 -8 -5 0.77
    -10 -8 -5 0.44
    10 -8 5 0.73
    -10 8 -5 0.39
    9 9 -5 0.56
    7 9 -5 7.09
    5 9 -5 5.31
    -5 9 5 5.27
    -3 -9 5 -0.26
    3 9 -5 -0.53
    -3 9 5 0.2
    -1 -9 5 0.53
    -1 9 5 -0.03
    1 9 -5 0.19
    1 -9 5 0.2
    1 9 5 0.96
    -1 9 -5 0.91
    3 -9 5 0.52
    -3 -9 -5 0.39
    -3 9 -5 0.36
    3 9 5 -0.13
    -5 -9 -5 1
    5 -9 5 0.27
    5 9 5 1.09
    -5 9 -5 0.36
    -7 -9 -5 1.86
    7 9 5 2.44
    -7 9 -5 1.35
    4 10 -5 1.73
    -2 -10 5 2.88
    2 10 -5 2.67
    0 10 -5 0.82
    -2 10 -5 1.61
    -4 10 -5 0.6
    18 0 -6 1.36
    -18 0 6 1
    16 0 -6 2.97
    -16 0 6 3.4
    -16 0 6 3.52
    -14 0 6 24.28
    14 0 -6 22.65
    -14 0 6 21.96
    -14 0 6 21.26
    -14 0 6 22.33
    -12 0 6 11.56
    -12 0 6 11.22
    -12 0 6 11.55
    -12 0 6 10.61
    -12 0 6 9.11
    12 0 -6 11.49
    -10 0 6 19.51
    -10 0 6 19.2
    10 0 -6 19.85
    -10 0 6 19.11
    10 0 -6 20.71
    -10 0 6 19.92
    -10 0 6 19.46
    -10 0 6 20.75
    -10 0 6 20.15
    -8 0 6 0.5
    8 0 -6 0.43
    -8 0 6 0.45
    -8 0 6 0.36
    8 0 -6 0.25
    8 0 -6 0.11
    -8 0 6 0.44
    -8 0 6 0.23
    -8 0 6 0.71
    -8 0 6 0.49
    -8 0 6 0.46
    -8 0 6 0.44
    -8 0 6 0.75
    -6 0 6 17.42
    -6 0 6 16.14
    6 0 -6 16.89
    -6 0 6 16.8
    6 0 -6 15.67
    -6 0 6 17
    -6 0 6 16.63
    -6 0 6 16.82
    -6 0 6 17.22
    -6 0 6 16.93
    6 0 -6 15.77
    -6 0 6 16.24
    -4 0 6 212.09
    -4 0 6 207.63
    4 0 -6 214.15
    -4 0 6 211.96
    4 0 -6 209.81
    4 0 -6 211.92
    -4 0 6 211.81
    -4 0 6 214.85
    -4 0 6 203.95
    4 0 -6 214.69
    -4 0 6 214.22
    2 0 -6 17.65
    2 0 -6 16.27
    2 0 -6 17.64
    2 0 -6 18.58
    2 0 -6 16.91
    -2 0 6 17.27
    -2 0 6 17.24
    2 0 -6 16.95
    -2 0 6 17
    -2 0 6 17.92
    0 0 -6 3.98
    0 0 6 4.4
    0 0 6 4.12
    0 0 -6 4.02
    0 0 6 4.01
    0 0 -6 4.29
    0 0 -6 3.97
    0 0 -6 4.05
    -2 0 -6 13.83
    2 0 6 13.6
    -2 0 -6 13.24
    2 0 6 12.95
    2 0 6 13.96
    2 0 6 13.43
    -2 0 -6 13.12
    -2 0 -6 12.85
    2 0 6 13.65
    -2 0 -6 13.91
    4 0 6 1.69
    -4 0 -6 1.87
    4 0 6 1.54
    -4 0 -6 1.74
    -4 0 -6 2.02
    4 0 6 1.7
    4 0 6 1.6
    4 0 6 1.6
    4 0 6 1.73
    4 0 6 1.73
    4 0 6 1.83
    6 0 6 3.74
    -6 0 -6 3.49
    6 0 6 3.41
    6 0 6 2.91
    -6 0 -6 3.14
    -6 0 -6 3.4
    -6 0 -6 3.48
    6 0 6 3.09
    6 0 6 3.57
    6 0 6 3.27
    -6 0 -6 3.11
    6 0 6 2.71
    6 0 6 3.8
    -8 0 -6 -0.27
    8 0 6 0.09
    8 0 6 -0.01
    -8 0 -6 0.12
    8 0 6 -0.1
    -8 0 -6 0.1
    -8 0 -6 0.15
    -8 0 -6 -0.02
    8 0 6 -0.05
    8 0 6 -0.04
    8 0 6 -0.16
    10 0 6 -0.04
    -10 0 -6 0.08
    -10 0 -6 0.08
    -10 0 -6 0.19
    10 0 6 0.18
    -12 0 -6 0.09
    -12 0 -6 0
    12 0 6 -0.17
    -14 0 -6 -0.14
    14 0 6 0.37
    -16 0 -6 6.38
    17 -1 -6 0.8
    17 1 -6 0.36
    -17 1 6 0.72
    -15 -1 6 5.34
    15 -1 -6 4.58
    -15 -1 6 5.49
    -15 -1 6 4.26
    -15 -1 6 4.53
    -15 1 6 3.48
    15 1 -6 3.22
    -15 1 6 4.09
    -15 1 6 4.78
    -15 1 6 4.17
    -13 -1 6 8.12
    -13 -1 6 6.15
    13 -1 -6 7.76
    -13 -1 6 8.5
    -13 -1 6 6.68
    -13 1 6 6.71
    -13 1 6 7.25
    -13 1 6 7.29
    -13 1 6 7.3
    13 1 -6 6.24
    -11 -1 6 1.69
    -11 -1 6 2.39
    -11 -1 6 2.29
    -11 -1 6 1.82
    -11 -1 6 2.1
    11 -1 -6 2.19
    11 -1 -6 1.97
    -11 -1 6 2.13
    -11 1 6 1.73
    -11 1 6 3.11
    -11 1 6 1.8
    -11 1 6 1.99
    11 1 -6 2.71
    -11 1 6 1.71
    -9 -1 6 0.96
    9 -1 -6 0.71
    9 -1 -6 0.74
    -9 -1 6 0.67
    -9 -1 6 1.02
    -9 -1 6 0.61
    -9 -1 6 0.77
    -9 -1 6 0.78
    -9 -1 6 0.8
    -9 -1 6 1.06
    9 1 -6 0.81
    9 1 -6 1.05
    -9 1 6 0.66
    -9 1 6 0.76
    9 1 -6 0.61
    -9 1 6 0.52
    -9 1 6 0.58
    -9 1 6 0.47
    -9 1 6 0.72
    -9 1 6 1.16
    -9 1 6 0.67
    -9 1 6 1.05
    -7 -1 6 1.14
    -7 -1 6 1.35
    -7 -1 6 1.53
    -7 -1 6 1.63
    -7 -1 6 1.06
    7 -1 -6 0.96
    -7 -1 6 1.63
    7 -1 -6 1.29
    -7 -1 6 1.08
    -7 -1 6 0.98
    7 -1 -6 1.23
    -7 1 6 1.17
    -7 1 6 1.46
    -7 1 6 1.39
    7 1 -6 1.84
    -7 1 6 1
    -7 1 6 1.23
    -7 1 6 1.04
    -7 1 6 1.25
    7 1 -6 0.79
    -7 1 6 1.37
    7 1 -6 1.67
    5 -1 -6 36.88
    -5 -1 6 36.38
    -5 -1 6 37.68
    5 -1 -6 37.01
    -5 -1 6 36.97
    -5 -1 6 36.13
    -5 -1 6 37.33
    -5 -1 6 35.96
    -5 -1 6 37.21
    -5 -1 6 37.85
    5 -1 -6 36.61
    -5 1 6 36.8
    -5 1 6 37.79
    5 1 -6 37.81
    -5 1 6 38.09
    -5 1 6 36.57
    -5 1 6 36.34
    5 1 -6 36.4
    5 1 -6 37.3
    -5 1 6 38.42
    -5 1 6 37.48
    -5 1 6 36.75
    3 -1 -6 22.6
    -3 -1 6 21.76
    -3 -1 6 22.51
    -3 -1 6 22.66
    -3 -1 6 22.72
    -3 -1 6 21.2
    -3 -1 6 22.05
    -3 -1 6 22.16
    3 -1 -6 23.58
    -3 -1 6 21.79
    3 -1 -6 21.72
    3 -1 -6 23.53
    -3 1 6 22.58
    -3 1 6 22.04
    3 1 -6 22
    3 1 -6 23.7
    3 1 -6 22.15
    -3 1 6 20.81
    3 1 -6 21.15
    3 1 -6 21.49
    1 -1 -6 1.38
    1 -1 -6 1.25
    1 -1 -6 1.44
    -1 -1 6 0.99
    1 -1 -6 1.34
    -1 -1 6 1.16
    -1 -1 6 1.27
    -1 1 6 1.31
    1 1 -6 1.32
    1 1 -6 1.18
    -1 -1 -6 0.23
    1 -1 6 0.24
    1 -1 6 0.36
    -1 -1 -6 0.26
    -1 -1 -6 0.38
    1 -1 6 0.41
    -1 -1 -6 0.24
    -1 -1 -6 0.15
    1 1 6 0.33
    -1 1 -6 0.11
    1 1 6 0.26
    1 1 6 0.36
    -1 1 -6 0.29
    3 -1 6 -0.06
    3 -1 6 0.16
    -3 -1 -6 -0.17
    -3 -1 -6 -0.04
    -3 -1 -6 0.01
    -3 -1 -6 -0.07
    3 -1 6 -0.12
    3 -1 6 0
    3 1 6 -0.22
    3 1 6 0.02
    3 1 6 -0.04
    3 1 6 0.07
    3 1 6 -0.02
    3 1 6 0.04
    -3 1 -6 0
    -3 1 -6 -0.17
    -3 1 -6 -0.1
    5 -1 6 13.12
    -5 -1 -6 13.92
    5 -1 6 13.12
    5 -1 6 14.07
    -5 -1 -6 13.53
    5 -1 6 13.11
    -5 -1 -6 13.46
    5 -1 6 13.43
    -5 -1 -6 13.85
    -5 -1 -6 13.96
    -5 -1 -6 12.71
    5 1 6 13.37
    5 1 6 13.86
    5 1 6 14.2
    -5 1 -6 14.23
    5 1 6 15.12
    -5 1 -6 13.4
    5 1 6 13.72
    5 1 6 13.56
    -7 -1 -6 44.9
    -7 -1 -6 43.56
    7 -1 6 43.1
    7 -1 6 41.91
    -7 -1 -6 43.71
    7 -1 6 42.09
    7 -1 6 42.45
    -7 -1 -6 43.56
    7 -1 6 42.97
    -7 -1 -6 41.88
    7 1 6 41.96
    7 1 6 42.13
    -7 1 -6 43.34
    7 1 6 44.26
    -7 1 -6 41.44
    7 1 6 42.28
    -7 1 -6 41.46
    9 -1 6 8.69
    -9 -1 -6 9.42
    -9 -1 -6 8.91
    -9 -1 -6 9.25
    -9 -1 -6 9.22
    -9 -1 -6 8.69
    9 -1 6 8.59
    9 -1 6 8.7
    9 -1 6 9.12
    9 -1 6 9.4
    9 1 6 8.72
    9 1 6 9.35
    9 1 6 9.12
    -9 1 -6 8.98
    9 1 6 8.49
    -9 1 -6 9.25
    -11 -1 -6 0.73
    11 -1 6 0.61
    -11 -1 -6 0.51
    11 1 6 0.75
    -11 1 -6 0.67
    -11 1 -6 0.93
    11 1 6 -0.02
    13 -1 6 -0.03
    -13 -1 -6 0.73
    -13 1 -6 -0.42
    -13 1 -6 0.22
    -15 -1 -6 0.51
    -15 1 -6 -0.21
    -17 -1 -6 0.21
    -17 1 -6 -0.12
    18 -2 -6 0.18
    18 2 -6 0.15
    -18 2 6 -0.03
    16 -2 -6 1.54
    -16 -2 6 0.74
    -16 2 6 1.49
    -16 2 6 1.95
    16 2 -6 1.45
    -14 -2 6 1.76
    14 -2 -6 1.84
    -14 -2 6 1.42
    -14 -2 6 2.09
    -14 2 6 1.65
    14 2 -6 1.56
    -14 2 6 1.81
    -14 2 6 1.72
    -12 -2 6 22.62
    -12 -2 6 24.84
    12 -2 -6 23.29
    -12 -2 6 21.64
    -12 -2 6 21.49
    12 2 -6 23.66
    -12 2 6 24.2
    -12 2 6 22.74
    -12 2 6 25.03
    -12 2 6 21.15
    10 -2 -6 0.23
    -10 -2 6 0.12
    -10 -2 6 0.43
    -10 -2 6 -0.11
    -10 -2 6 0.52
    10 -2 -6 0.25
    -10 -2 6 0.44
    -10 -2 6 0.01
    10 2 -6 0.14
    -10 2 6 0.81
    -10 2 6 -0.02
    -10 2 6 0.04
    -10 2 6 0.42
    -10 2 6 0.46
    -8 -2 6 0.2
    8 -2 -6 0.19
    8 -2 -6 0.13
    8 -2 -6 -0.03
    -8 -2 6 0.05
    -8 -2 6 -0.05
    -8 -2 6 0.07
    -8 -2 6 0.36
    -8 -2 6 0.35
    -8 2 6 0.17
    -8 2 6 -0.04
    -8 2 6 -0.03
    -8 2 6 0.29
    8 2 -6 0.04
    8 2 -6 0.1
    -8 2 6 0.08
    -8 2 6 -0.1
    -8 2 6 0.22
    8 2 -6 0.17
    -8 2 6 0.22
    -6 -2 6 4.85
    -6 -2 6 5.27
    6 -2 -6 5.34
    -6 -2 6 5.91
    -6 -2 6 4.93
    6 -2 -6 4.73
    -6 -2 6 5.58
    -6 -2 6 4.82
    -6 -2 6 5.49
    6 -2 -6 5.92
    -6 -2 6 5.25
    6 2 -6 5.46
    -6 2 6 5.82
    6 2 -6 5.83
    6 2 -6 5.17
    -6 2 6 5.31
    -6 2 6 4.91
    -6 2 6 5.19
    -6 2 6 5.23
    -6 2 6 5.29
    -6 2 6 4.73
    4 -2 -6 18.13
    -4 -2 6 17.43
    -4 -2 6 17.38
    -4 -2 6 16.83
    -4 -2 6 17.33
    4 -2 -6 16.55
    -4 -2 6 17.54
    4 -2 -6 17.35
    -4 -2 6 17.73
    -4 -2 6 17.18
    -4 -2 6 17.76
    4 -2 -6 16.92
    4 -2 -6 17.31
    4 2 -6 17.22
    4 2 -6 17
    -4 2 6 18.32
    -4 2 6 17.33
    -4 2 6 17.1
    -4 2 6 18.38
    -4 2 6 17.41
    4 2 -6 17.45
    4 2 -6 18.32
    -2 -2 6 38.6
    2 -2 -6 39.53
    -2 -2 6 38.78
    2 -2 -6 39.87
    -2 -2 6 41.24
    2 -2 -6 39.79
    -2 -2 6 39.74
    -2 2 6 39.36
    -2 2 6 39.39
    2 2 -6 39.35
    -2 2 6 39.96
    2 2 -6 38.89
    -2 2 6 40.19
    2 2 -6 37.18
    -2 2 6 40.98
    0 -2 -6 8.16
    0 -2 6 8.74
    0 -2 -6 8.27
    0 -2 -6 7.84
    0 -2 6 8.16
    0 -2 -6 8.34
    0 -2 -6 8.34
    0 -2 6 7.9
    0 -2 6 8.3
    0 2 6 9.42
    0 2 6 8.48
    0 2 6 8.11
    0 2 6 8.68
    0 2 6 7.52
    0 2 -6 8.13
    0 2 6 8.27
    0 2 -6 7.69
    0 2 6 8.01
    2 -2 6 3.6
    -2 -2 -6 2.94
    -2 -2 -6 3.1
    2 -2 6 3.2
    -2 -2 -6 4
    2 -2 6 3.13
    -2 -2 -6 2.94
    -2 -2 -6 3.15
    -2 -2 -6 3.6
    -2 2 -6 3.29
    2 2 6 2.98
    2 2 6 3.09
    -2 2 -6 3.35
    2 2 6 3.09
    2 2 6 3.08
    2 2 6 3.35
    2 2 6 3.57
    -4 -2 -6 1.16
    -4 -2 -6 1.32
    -4 -2 -6 1.47
    -4 -2 -6 1.06
    4 -2 6 1.17
    4 -2 6 1.1
    -4 -2 -6 0.96
    -4 -2 -6 1.05
    4 -2 6 1.32
    -4 2 -6 1.1
    4 2 6 1.09
    4 2 6 1.37
    4 2 6 1.57
    4 2 6 1.43
    6 -2 6 0.13
    -6 -2 -6 -0.09
    -6 -2 -6 -0.07
    6 -2 6 0.02
    6 -2 6 0.14
    -6 -2 -6 -0.09
    -6 -2 -6 -0.01
    6 -2 6 0.1
    6 -2 6 0
    -6 -2 -6 -0.05
    -6 -2 -6 0
    6 2 6 0.05
    -6 2 -6 0
    6 2 6 0.08
    6 2 6 0.14
    -6 2 -6 -0.05
    6 2 6 0.09
    6 2 6 -0.14
    6 2 6 -0.03
    8 -2 6 6.24
    8 -2 6 7.11
    -8 -2 -6 7.47
    8 -2 6 6.65
    8 -2 6 7.02
    -8 -2 -6 6.68
    -8 -2 -6 6.98
    -8 -2 -6 6.02
    8 -2 6 7.3
    -8 -2 -6 7.56
    -8 -2 -6 7.68
    8 2 6 7.59
    -8 2 -6 6.32
    -8 2 -6 6.39
    8 2 6 6.82
    8 2 6 7.22
    8 2 6 7.82
    -10 -2 -6 3.07
    -10 -2 -6 2.9
    -10 -2 -6 2.84
    10 -2 6 2.81
    10 -2 6 3.18
    -10 2 -6 2.88
    10 2 6 2.87
    10 2 6 3.36
    12 -2 6 12.49
    -12 -2 -6 13.23
    -12 -2 -6 12.32
    12 2 6 12.85
    -12 2 -6 13.36
    -14 -2 -6 79.93
    14 -2 6 79.59
    -14 2 -6 84.31
    -14 2 -6 81.91
    -16 -2 -6 19.77
    -16 2 -6 18.48
    17 -3 -6 0.3
    17 3 -6 0.7
    -17 3 6 0.58
    15 -3 -6 0.34
    -15 -3 6 -0.16
    -15 -3 6 0.8
    15 3 -6 0.25
    -15 3 6 0.15
    13 -3 -6 2.69
    -13 -3 6 3.54
    -13 -3 6 3.69
    -13 -3 6 2.67
    -13 3 6 2.93
    -13 3 6 2.93
    13 3 -6 3.32
    -11 -3 6 4.4
    11 -3 -6 3.55
    -11 -3 6 3.06
    -11 -3 6 3.41
    -11 -3 6 3.62
    -11 3 6 3.16
    11 3 -6 3.5
    -11 3 6 3.21
    -11 3 6 3.19
    -9 -3 6 3.69
    -9 -3 6 3.08
    -9 -3 6 3.35
    -9 -3 6 2.08
    9 -3 -6 2.81
    9 -3 -6 2.69
    -9 -3 6 3.46
    -9 -3 6 2.82
    -9 3 6 3.42
    9 3 -6 3.05
    -9 3 6 3.28
    -9 3 6 2.87
    -9 3 6 2.82
    7 -3 -6 4.99
    -7 -3 6 6.3
    -7 -3 6 6.97
    -7 -3 6 6.19
    -7 -3 6 5.85
    -7 -3 6 6.36
    7 -3 -6 5.57
    -7 -3 6 6.07
    7 -3 -6 6.46
    -7 -3 6 5.44
    -7 -3 6 5.59
    -7 3 6 6.07
    -7 3 6 5.73
    -7 3 6 5.42
    7 3 -6 7.22
    -7 3 6 5.58
    7 3 -6 5.82
    -7 3 6 6.07
    7 3 -6 6.42
    -5 -3 6 21.25
    -5 -3 6 19.95
    -5 -3 6 20.59
    -5 -3 6 21.01
    5 -3 -6 21.11
    -5 -3 6 21.38
    5 -3 -6 21.59
    -5 -3 6 20.6
    5 -3 -6 20.73
    -5 -3 6 20.33
    5 3 -6 20.59
    -5 3 6 19.99
    -5 3 6 20.43
    5 3 -6 20.83
    -5 3 6 20.24
    -5 3 6 20.75
    5 3 -6 20.67
    5 3 -6 20.25
    3 -3 -6 98.7
    3 -3 -6 96.89
    -3 -3 6 96.01
    -3 -3 6 97.19
    3 -3 -6 96.34
    3 -3 -6 97.78
    -3 -3 6 99.24
    3 -3 -6 99.06
    3 -3 -6 92.97
    -3 -3 6 98.18
    -3 -3 6 96.99
    -3 -3 6 97.45
    3 3 -6 99.1
    3 3 -6 99.86
    3 3 -6 97.4
    3 3 -6 98.13
    -3 3 6 98.35
    -3 3 6 98.9
    -3 3 6 99
    -3 3 6 97.98
    -3 3 6 100.11
    -1 -3 6 8.72
    -1 -3 6 8.74
    1 -3 -6 9.56
    1 -3 -6 9.08
    1 -3 -6 7.74
    -1 -3 6 8.93
    1 -3 -6 8.43
    -1 -3 6 8.88
    1 3 -6 8.49
    -1 3 6 8.91
    -1 3 6 9.28
    1 3 -6 8.91
    -1 3 6 8.34
    -1 3 6 8.47
    1 3 -6 8.4
    -1 3 6 7.73
    -1 -3 -6 12.21
    -1 -3 -6 13.46
    -1 -3 -6 13.09
    1 -3 6 13.39
    -1 -3 -6 12.76
    1 -3 6 13.39
    -1 -3 -6 12.6
    1 -3 6 13.66
    -1 -3 -6 13.03
    1 3 6 13.56
    1 3 6 13.23
    -1 3 -6 13.51
    -1 3 -6 13.5
    1 3 6 13.27
    1 3 6 12.24
    1 3 6 10.43
    1 3 6 13.38
    -1 3 -6 13.57
    1 3 6 12.54
    3 -3 6 0.85
    -3 -3 -6 0.79
    -3 -3 -6 0.55
    -3 -3 -6 0.83
    3 -3 6 0.89
    -3 -3 -6 0.74
    3 -3 6 0.61
    -3 -3 -6 0.83
    -3 -3 -6 0.7
    3 3 6 0.56
    3 3 6 0.81
    -3 3 -6 0.52
    3 3 6 0.9
    3 3 6 0.69
    -3 3 -6 0.69
    5 -3 6 54.71
    -5 -3 -6 55.19
    -5 -3 -6 56.91
    -5 -3 -6 57.28
    -5 -3 -6 58.08
    -5 -3 -6 57.17
    5 -3 6 55.68
    -5 -3 -6 56.83
    5 -3 6 56.4
    5 3 6 54.64
    5 3 6 58.5
    5 3 6 58.68
    5 3 6 58.06
    -5 3 -6 58.63
    -5 3 -6 58.2
    -7 -3 -6 13.44
    -7 -3 -6 13.34
    -7 -3 -6 13.51
    -7 -3 -6 12.18
    7 -3 6 13.39
    7 -3 6 13.31
    -7 -3 -6 13.34
    -7 -3 -6 13.24
    7 -3 6 14.29
    -7 3 -6 13.47
    7 3 6 12.91
    7 3 6 12.46
    -7 3 -6 13.17
    7 3 6 13.2
    -9 -3 -6 1.87
    -9 -3 -6 1.81
    9 -3 6 1.1
    9 -3 6 1.72
    -9 -3 -6 1.63
    -9 -3 -6 0.73
    9 -3 6 1.56
    -9 3 -6 0.89
    9 3 6 2.09
    9 3 6 1.68
    -9 3 -6 1.43
    11 -3 6 -0.09
    11 -3 6 0.49
    -11 -3 -6 0.27
    -11 -3 -6 -0.03
    11 3 6 -0.05
    -13 -3 -6 -0.44
    -13 -3 -6 0.25
    13 -3 6 -0.02
    -15 -3 -6 1.07
    -15 -3 -6 1.13
    -15 3 -6 1.94
    -17 -3 -6 1.41
    -17 -3 -6 0.68
    -17 3 -6 1.55
    16 -4 -6 -0.17
    16 4 -6 0.64
    -16 4 6 -0.74
    -14 -4 6 2.39
    14 -4 -6 2.3
    14 4 -6 2.17
    -14 4 6 2.55
    -12 -4 6 4.56
    -12 -4 6 5.56
    12 -4 -6 5.04
    -12 4 6 4.37
    12 4 -6 3.85
    -10 -4 6 2.71
    10 -4 -6 2.72
    -10 -4 6 2.51
    -10 -4 6 2.68
    -10 4 6 3.58
    -10 4 6 2.4
    -10 4 6 2.79
    10 4 -6 2.26
    -8 -4 6 0.02
    -8 -4 6 0.26
    8 -4 -6 0.3
    -8 -4 6 -0.06
    -8 -4 6 -0.11
    -8 -4 6 -0.21
    -8 -4 6 0.24
    -8 4 6 0.17
    -8 4 6 0.07
    8 4 -6 -0.12
    -8 4 6 -0.06
    6 -4 -6 0.39
    -6 -4 6 0.58
    6 -4 -6 0.38
    -6 -4 6 1.18
    -6 -4 6 0.47
    -6 -4 6 0.49
    -6 -4 6 0.26
    6 -4 -6 0.57
    -6 -4 6 0.5
    -6 -4 6 0.49
    6 4 -6 0.39
    6 4 -6 0.83
    6 4 -6 0.52
    -6 4 6 0.44
    6 4 -6 0.48
    -6 4 6 0.21
    -6 4 6 0.26
    4 -4 -6 1.62
    -4 -4 6 2.45
    4 -4 -6 1.91
    -4 -4 6 2.22
    -4 -4 6 1.23
    -4 -4 6 1.25
    -4 -4 6 1.85
    4 -4 -6 2.33
    4 -4 -6 2.25
    4 -4 -6 1.66
    -4 -4 6 1.73
    -4 4 6 1.91
    4 4 -6 1.69
    4 4 -6 1.93
    -4 4 6 1.82
    -4 4 6 1.94
    -4 4 6 1.65
    4 4 -6 1.57
    4 4 -6 2.35
    2 -4 -6 3.26
    2 -4 -6 2.39
    2 -4 -6 2.7
    -2 -4 6 2.7
    -2 -4 6 3.04
    2 -4 -6 3.09
    -2 -4 6 2.67
    -2 -4 6 2.88
    2 -4 -6 2.97
    -2 4 6 2.69
    -2 4 6 3.02
    2 4 -6 3.2
    2 4 -6 3.14
    2 4 -6 2.65
    -2 4 6 2.97
    -2 4 6 3.22
    0 -4 6 18.63
    0 -4 6 19.17
    0 -4 -6 18.4
    0 -4 -6 20.61
    0 -4 -6 19.51
    0 -4 6 18.68
    0 -4 -6 19.69
    0 -4 6 18.8
    0 -4 -6 18.63
    0 4 -6 18.41
    0 4 6 20.25
    0 4 6 18.87
    0 4 6 18.86
    0 4 6 18.68
    0 4 -6 19.27
    0 4 6 20.97
    0 4 -6 20.22
    -2 -4 -6 8.5
    -2 -4 -6 8.55
    -2 -4 -6 9.23
    2 -4 6 8.36
    -2 -4 -6 9.23
    2 -4 6 8.28
    -2 -4 -6 8.53
    2 -4 6 7.91
    -2 -4 -6 8.04
    -2 4 -6 8.94
    2 4 6 8.97
    2 4 6 8.88
    -2 4 -6 8.43
    2 4 6 8.59
    2 4 6 8.57
    -2 4 -6 8.93
    2 4 6 9.05
    -4 -4 -6 7
    4 -4 6 6.64
    4 -4 6 7.58
    -4 -4 -6 7.38
    -4 -4 -6 6.84
    4 -4 6 6.29
    -4 -4 -6 6.82
    -4 -4 -6 7
    -4 -4 -6 6.04
    -4 4 -6 7.33
    -4 4 -6 7.36
    4 4 6 7.31
    -4 4 -6 6.56
    4 4 6 6.69
    4 4 6 6.69
    -6 -4 -6 1.1
    -6 -4 -6 0.94
    -6 -4 -6 0.99
    -6 -4 -6 1.65
    6 -4 6 0.79
    -6 -4 -6 1.24
    6 -4 6 1.28
    -6 -4 -6 0.79
    6 4 6 0.9
    -6 4 -6 0.98
    -6 4 -6 0.62
    6 4 6 1.07
    6 4 6 1.49
    8 -4 6 0.1
    8 -4 6 0.23
    -8 -4 -6 0.19
    -8 -4 -6 0.29
    -8 -4 -6 -0.08
    -8 -4 -6 0.02
    8 4 6 -0.01
    8 4 6 0.29
    -8 4 -6 0.19
    10 -4 6 0.41
    -10 -4 -6 0.98
    10 -4 6 0.67
    -10 -4 -6 0.76
    -10 -4 -6 0.76
    10 4 6 0.63
    12 -4 6 1.49
    12 -4 6 1.47
    -12 -4 -6 0.81
    -12 -4 -6 1.1
    12 4 6 0.96
    -14 -4 -6 0.89
    -14 -4 -6 1.95
    -16 -4 -6 0.2
    -16 -4 -6 -0.14
    -16 4 -6 0.06
    -16 4 -6 -0.15
    15 -5 -6 2.81
    15 5 -6 1.2
    -15 5 6 1.57
    13 -5 -6 -0.04
    -13 -5 6 0.38
    -13 -5 6 0.2
    13 5 -6 0.01
    -13 5 6 0.44
    -11 -5 6 2.78
    -11 -5 6 2.59
    -11 -5 6 2.88
    11 -5 -6 2.93
    -11 5 6 2.52
    11 5 -6 2.7
    -9 -5 6 -0.08
    9 -5 -6 -0.31
    -9 -5 6 -0.22
    -9 -5 6 -0.06
    -9 5 6 0.37
    9 5 -6 0.12
    -9 5 6 0.17
    -7 -5 6 0.75
    -7 -5 6 0.35
    7 -5 -6 0.6
    -7 -5 6 0.7
    -7 -5 6 0.54
    -7 -5 6 1.24
    7 5 -6 0.52
    -7 5 6 0.72
    -7 5 6 0.61
    -7 5 6 0.53
    5 -5 -6 7.3
    5 -5 -6 8.68
    -5 -5 6 6.64
    5 -5 -6 7.91
    5 -5 -6 8.53
    -5 -5 6 8.3
    -5 -5 6 8.36
    -5 -5 6 8.52
    -5 -5 6 8.14
    -5 5 6 8.37
    5 5 -6 8.39
    -5 5 6 7.98
    -5 5 6 7.19
    5 5 -6 8.25
    3 -5 -6 13.56
    -3 -5 6 12.33
    -3 -5 6 13.42
    3 -5 -6 11.87
    3 -5 -6 12.72
    3 -5 -6 11.63
    3 -5 -6 11.99
    -3 -5 6 12.36
    -3 -5 6 12.04
    3 5 -6 12.92
    -3 5 6 11.79
    -3 5 6 11.81
    3 5 -6 11.49
    3 5 -6 11.87
    -3 5 6 11.79
    -3 5 6 12.45
    1 -5 -6 11.77
    -1 -5 6 11
    -1 -5 6 10.61
    1 -5 -6 12.62
    -1 -5 6 11.24
    1 -5 -6 11.25
    -1 -5 6 11.06
    1 -5 -6 12.89
    1 -5 -6 11.85
    1 5 -6 11.36
    -1 5 6 11.78
    1 5 -6 11.65
    -1 5 6 11.82
    1 5 -6 12.37
    -1 5 6 11.97
    -1 5 6 11.41
    1 -5 6 0.97
    -1 -5 -6 1.19
    1 -5 6 0.99
    -1 -5 -6 1.22
    -1 -5 -6 0.97
    1 -5 6 0.86
    -1 -5 -6 0.7
    -1 -5 -6 0.78
    -1 5 -6 0.54
    -1 5 -6 0.66
    1 5 6 0.87
    1 5 6 1.56
    1 5 6 1
    1 5 6 0.68
    1 5 6 0.45
    1 5 6 0.64
    -3 -5 -6 1.83
    -3 -5 -6 1.65
    -3 -5 -6 1.32
    3 -5 6 1.1
    -3 -5 -6 0.72
    3 -5 6 1.67
    -3 -5 -6 1.43
    3 -5 6 1.73
    3 5 6 1.47
    -3 5 -6 1.16
    -3 5 -6 1.55
    3 5 6 1.47
    3 5 6 2.12
    3 5 6 1.01
    3 5 6 2.02
    5 -5 6 11.37
    5 -5 6 9.73
    -5 -5 -6 10.12
    -5 -5 -6 10.73
    -5 -5 -6 10.48
    -5 -5 -6 10
    -5 5 -6 10.37
    5 5 6 10.49
    5 5 6 9.68
    -5 5 -6 10.75
    -7 -5 -6 0.56
    -7 -5 -6 0.34
    7 -5 6 0.38
    -7 -5 -6 0.49
    7 -5 6 0.45
    7 5 6 0.36
    -7 5 -6 0.25
    -7 5 -6 0.41
    7 5 6 0.5
    -9 -5 -6 0.38
    9 -5 6 0.05
    -9 -5 -6 -0.16
    -9 -5 -6 0.07
    9 5 6 -0.13
    -9 5 -6 0.34
    -11 -5 -6 1.98
    -11 -5 -6 2.64
    -11 -5 -6 3.08
    11 -5 6 1.54
    11 5 6 1.99
    -11 5 -6 1.95
    -13 -5 -6 0.82
    -13 -5 -6 -0.19
    -13 5 -6 -0.07
    -15 -5 -6 0.43
    -15 -5 -6 -0.16
    -15 5 -6 -0.3
    -14 6 6 10.02
    14 6 -6 7.99
    -12 -6 6 16.24
    -12 -6 6 19.09
    12 -6 -6 19.12
    12 6 -6 19.25
    -12 6 6 16.91
    -10 -6 6 0.27
    -10 -6 6 0.19
    10 -6 -6 0.07
    -10 -6 6 -0.17
    -10 6 6 0.23
    10 6 -6 -0.07
    8 -6 -6 2.56
    -8 -6 6 2.72
    -8 -6 6 2.96
    -8 -6 6 2.58
    -8 6 6 2.17
    -8 6 6 3.02
    8 6 -6 3.17
    -6 -6 6 0.63
    6 -6 -6 1.24
    -6 -6 6 0.42
    -6 -6 6 0.64
    -6 6 6 0.41
    6 6 -6 0.71
    -6 6 6 0.44
    4 -6 -6 1.48
    -4 -6 6 2.41
    -4 -6 6 1.65
    -4 -6 6 2.04
    -4 6 6 1.76
    4 6 -6 2.4
    -4 6 6 1.92
    -4 6 6 2.23
    -2 -6 6 1.35
    2 -6 -6 2.31
    -2 -6 6 1.84
    -2 -6 6 2.41
    2 -6 -6 1.57
    2 -6 -6 2.22
    2 -6 -6 1.72
    2 6 -6 1.12
    -2 6 6 1.38
    -2 6 6 1.64
    -2 6 6 1.24
    0 -6 -6 7.4
    0 -6 -6 6.27
    0 -6 6 6.71
    0 -6 6 7.68
    0 -6 -6 7.63
    0 -6 -6 7.26
    0 -6 6 6.96
    0 6 6 6.78
    0 6 6 7.76
    0 6 -6 7.64
    0 6 6 7.8
    -2 -6 -6 6.65
    2 -6 6 5.73
    2 -6 6 5.31
    -2 -6 -6 6.34
    -2 -6 -6 6.84
    -2 -6 -6 5.99
    2 6 6 6.61
    2 6 6 6.11
    -2 6 -6 4.87
    2 6 6 5
    4 -6 6 -0.02
    4 -6 6 -0.12
    -4 -6 -6 0.38
    -4 -6 -6 -0.01
    -4 -6 -6 0.09
    -4 6 -6 0.39
    4 6 6 0.58
    4 6 6 0.2
    -6 -6 -6 0.62
    -6 -6 -6 0.83
    -6 -6 -6 0.89
    6 -6 6 0.36
    -6 6 -6 0.31
    6 6 6 0.99
    -8 -6 -6 2.07
    8 -6 6 2.04
    -8 -6 -6 1.45
    -8 -6 -6 1.66
    -8 6 -6 3.06
    8 6 6 2.6
    -10 -6 -6 10.27
    10 -6 6 10.05
    -10 -6 -6 11.44
    -10 -6 -6 10.06
    10 6 6 10.32
    -10 6 -6 9.75
    12 -6 6 1.64
    -12 -6 -6 1.03
    -12 -6 -6 1.26
    -12 -6 -6 1.12
    -12 6 -6 1.72
    -14 -6 -6 2.23
    -14 -6 -6 3.7
    -14 6 -6 3.22
    13 7 -6 0.77
    -13 7 6 0.8
    -11 -7 6 0.71
    -11 -7 6 0.02
    11 7 -6 -0.13
    -11 7 6 0.4
    9 -7 -6 3.23
    -9 -7 6 3.59
    -9 -7 6 2.81
    -9 7 6 3.9
    9 7 -6 3.18
    7 -7 -6 2.06
    -7 -7 6 1.03
    -7 7 6 1.74
    7 7 -6 1.69
    -7 7 6 1.43
    -5 -7 6 0.04
    -5 -7 6 0.12
    5 -7 -6 -0.11
    5 7 -6 -0.22
    -5 7 6 0.23
    -5 7 6 0.28
    -3 -7 6 2.66
    3 -7 -6 2.18
    -3 -7 6 1.87
    3 7 -6 2.14
    -3 7 6 1.41
    -3 7 6 1.9
    -1 -7 6 0.13
    -1 -7 6 -0.22
    1 -7 -6 0
    1 -7 -6 -0.15
    -1 7 6 0.17
    1 7 -6 0.08
    -1 7 6 0
    -1 -7 -6 1.66
    -1 -7 -6 1.23
    1 -7 6 0.85
    -1 7 -6 1.1
    1 7 6 1.08
    1 7 6 0.59
    3 -7 6 0.79
    -3 -7 -6 0.95
    3 7 6 0.89
    -3 7 -6 0.41
    3 7 6 0.68
    5 -7 6 -0.11
    -5 -7 -6 0.31
    -5 -7 -6 -0.28
    -5 -7 -6 0.65
    5 7 6 -0.01
    -5 7 -6 0.23
    5 7 6 0.13
    -7 -7 -6 4.68
    -7 -7 -6 4.83
    7 -7 6 4.66
    -7 -7 -6 4.18
    -7 -7 -6 3.9
    7 7 6 4.33
    7 7 6 4.08
    -7 7 -6 4.86
    -9 -7 -6 2.26
    -9 -7 -6 2.13
    9 -7 6 3.11
    -9 -7 -6 3.52
    -9 -7 -6 3.05
    9 7 6 1.57
    -9 7 -6 1.5
    -11 -7 -6 11.21
    -11 -7 -6 11.68
    11 -7 6 9.44
    -11 -7 -6 10.21
    -13 -7 -6 -0.07
    -13 -7 -6 0.04
    -13 7 -6 0.01
    -10 8 6 0.68
    10 8 -6 1.1
    -8 8 6 4.33
    8 8 -6 4.65
    -6 -8 6 2.6
    -6 8 6 1.85
    6 8 -6 1.36
    -6 8 6 2.5
    -4 -8 6 0.77
    -4 -8 6 0.62
    4 -8 -6 1.1
    4 8 -6 0.47
    -4 8 6 0.42
    -4 8 6 0.98
    -2 -8 6 0.66
    -2 -8 6 0.38
    2 -8 -6 0.2
    2 8 -6 0.23
    -2 8 6 0.6
    -2 8 6 0.73
    0 -8 -6 1.64
    0 -8 6 1.5
    0 -8 6 2.17
    0 -8 -6 1.29
    0 8 6 2.29
    0 8 -6 1.12
    0 8 6 1.67
    -2 -8 -6 3.56
    2 -8 6 3.13
    -2 8 -6 2.45
    2 8 6 2.76
    2 8 6 3.1
    -4 -8 -6 2.33
    4 -8 6 2.41
    -4 -8 -6 3.26
    4 8 6 2.3
    4 8 6 1.75
    -4 8 -6 2.52
    -6 -8 -6 5.47
    -6 -8 -6 4.72
    -6 -8 -6 3.38
    6 -8 6 6.21
    6 8 6 4.24
    6 8 6 4.83
    -6 8 -6 5
    -8 -8 -6 0.54
    -8 -8 -6 1.33
    8 -8 6 0.99
    -8 8 -6 0.92
    8 8 6 0.94
    -10 -8 -6 0.73
    -10 -8 -6 1.2
    -10 8 -6 0.82
    7 9 -6 -0.23
    -7 9 6 0.17
    5 9 -6 0.17
    -5 9 6 -0.09
    -3 -9 6 0.01
    -3 9 6 0.23
    -3 9 6 0.48
    3 9 -6 0.81
    -1 -9 6 3.16
    -1 9 6 1.93
    1 9 -6 2.55
    -1 9 6 3.3
    1 -9 6 4.02
    1 9 6 3.04
    -1 9 -6 2.84
    3 -9 6 0.04
    -3 -9 -6 0.01
    -3 9 -6 -0.32
    3 9 6 -0.09
    5 -9 6 -0.08
    -5 -9 -6 0.14
    -5 9 -6 1.16
    5 9 6 -0.06
    -7 -9 -6 0.29
    -7 9 -6 -0.31
    4 10 -6 -0.11
    -2 -10 6 0.46
    2 10 -6 -0.44
    0 10 -6 2.54
    -2 10 -6 3.5
    18 0 -7 -0.32
    -16 0 7 0.17
    -16 0 7 -0.28
    16 0 -7 -0.03
    -14 0 7 0.36
    -14 0 7 0.17
    -14 0 7 0.32
    -14 0 7 0.07
    14 0 -7 0.29
    -12 0 7 -0.02
    -12 0 7 0.35
    -12 0 7 -0.06
    -12 0 7 -0.23
    -12 0 7 -0.19
    -12 0 7 0.13
    12 0 -7 0.08
    -10 0 7 0.11
    -10 0 7 -0.04
    10 0 -7 -0.21
    -10 0 7 -0.32
    10 0 -7 -0.22
    -10 0 7 0.16
    -10 0 7 -0.19
    -10 0 7 -0.1
    -10 0 7 -0.06
    -8 0 7 0.16
    8 0 -7 0.17
    -8 0 7 0.08
    -8 0 7 0.09
    -8 0 7 0.16
    -8 0 7 -0.19
    -8 0 7 -0.11
    -8 0 7 -0.12
    8 0 -7 0.06
    -8 0 7 -0.03
    -8 0 7 -0.08
    -8 0 7 0.1
    6 0 -7 -0.03
    6 0 -7 -0.1
    6 0 -7 -0.15
    -6 0 7 0
    -6 0 7 0
    -6 0 7 0.06
    -6 0 7 -0.01
    6 0 -7 0.09
    -6 0 7 0.17
    -6 0 7 0.2
    -6 0 7 0.31
    -4 0 7 -0.15
    4 0 -7 -0.19
    -4 0 7 -0.03
    -4 0 7 0.02
    4 0 -7 0.02
    -4 0 7 -0.13
    4 0 -7 0.07
    -4 0 7 -0.11
    -4 0 7 0.12
    4 0 -7 0.09
    -2 0 7 0.01
    2 0 -7 0.06
    2 0 -7 -0.03
    -2 0 7 -0.02
    2 0 -7 -0.01
    0 0 7 -0.12
    0 0 -7 0.03
    0 0 -7 -0.07
    0 0 7 0.06
    0 0 -7 -0.05
    0 0 -7 -0.08
    0 0 -7 -0.09
    0 0 7 0.01
    2 0 7 0.01
    2 0 7 0.16
    -2 0 -7 -0.03
    -2 0 -7 -0.12
    -2 0 -7 0.03
    2 0 7 -0.12
    -2 0 -7 -0.05
    -2 0 -7 0.1
    2 0 7 -0.17
    2 0 7 0.2
    4 0 7 0.02
    4 0 7 0.02
    4 0 7 -0.1
    4 0 7 -0.05
    -4 0 -7 0.15
    4 0 7 0.01
    -4 0 -7 -0.04
    -4 0 -7 0.22
    6 0 7 -0.16
    6 0 7 -0.01
    -6 0 -7 0.01
    6 0 7 0.03
    6 0 7 0.22
    6 0 7 -0.01
    6 0 7 -0.11
    6 0 7 0.15
    -6 0 -7 0.03
    -6 0 -7 -0.09
    -6 0 -7 0.07
    -6 0 -7 -0.08
    6 0 7 -0.02
    8 0 7 -0.02
    -8 0 -7 0.05
    8 0 7 -0.2
    8 0 7 0.07
    8 0 7 -0.14
    -8 0 -7 -0.26
    -8 0 -7 0.02
    8 0 7 0.14
    -8 0 -7 0.21
    -8 0 -7 -0.01
    8 0 7 0.03
    -10 0 -7 -0.18
    -10 0 -7 0.05
    10 0 7 0.09
    -10 0 -7 -0.01
    10 0 7 -0.08
    -12 0 -7 -0.08
    -12 0 -7 -0.26
    12 0 7 -0.13
    -14 0 -7 0.02
    14 0 7 0.1
    -16 0 -7 -0.51
    17 -1 -7 8.51
    -17 1 7 7.04
    17 1 -7 7.78
    -15 -1 7 26.83
    15 -1 -7 26.47
    -15 -1 7 22.53
    -15 1 7 26.72
    -15 1 7 23.73
    -15 1 7 27.3
    15 1 -7 23.22
    -15 1 7 25.79
    13 -1 -7 1.11
    -13 -1 7 0.96
    -13 -1 7 0.5
    -13 -1 7 1.62
    -13 -1 7 1.01
    -13 1 7 0.98
    -13 1 7 0.84
    13 1 -7 0.82
    -13 1 7 0.55
    -13 1 7 1.05
    11 -1 -7 -0.03
    -11 -1 7 0.03
    -11 -1 7 0.3
    -11 -1 7 -0.01
    11 -1 -7 0.01
    -11 -1 7 0.27
    -11 -1 7 0.23
    -11 1 7 0.66
    -11 1 7 0.1
    -11 1 7 0.14
    -11 1 7 0.5
    -11 1 7 0.14
    11 1 -7 0.41
    -9 -1 7 0.38
    -9 -1 7 0.19
    9 -1 -7 0.22
    -9 -1 7 0.48
    -9 -1 7 0.49
    -9 -1 7 0.34
    9 -1 -7 0.24
    -9 -1 7 0.64
    -9 1 7 0.23
    -9 1 7 0.82
    -9 1 7 0.35
    -9 1 7 0.58
    -9 1 7 0.42
    9 1 -7 0.5
    -9 1 7 0.09
    9 1 -7 0.32
    -9 1 7 0.47
    -9 1 7 0.37
    9 1 -7 0.33
    -9 1 7 0.57
    -7 -1 7 -0.07
    -7 -1 7 0.02
    -7 -1 7 0.12
    -7 -1 7 0.33
    -7 -1 7 -0.02
    7 -1 -7 -0.08
    -7 -1 7 0.04
    -7 -1 7 -0.09
    7 -1 -7 0.05
    7 -1 -7 0.11
    7 1 -7 -0.04
    -7 1 7 -0.04
    -7 1 7 0.2
    -7 1 7 -0.05
    -7 1 7 0.11
    -7 1 7 0.07
    7 1 -7 0.18
    7 1 -7 0.09
    -7 1 7 -0.25
    -7 1 7 0.08
    -7 1 7 0
    -5 -1 7 61.02
    5 -1 -7 60.41
    -5 -1 7 60.64
    -5 -1 7 59.72
    5 -1 -7 61.15
    -5 -1 7 59.54
    -5 -1 7 60.77
    -5 -1 7 61.36
    5 -1 -7 59.88
    -5 -1 7 60.13
    5 1 -7 59.73
    5 1 -7 59.95
    5 1 -7 61.28
    -5 1 7 61.17
    -5 1 7 58.66
    -5 1 7 61.36
    -5 1 7 60.58
    -5 1 7 59.88
    -3 -1 7 32.82
    3 -1 -7 32.67
    -3 -1 7 32.11
    -3 -1 7 30.85
    -3 -1 7 31.02
    3 -1 -7 31.95
    3 -1 -7 30.38
    3 1 -7 30.72
    3 1 -7 31.29
    -3 1 7 32.5
    -3 1 7 32.73
    -3 1 7 33.05
    3 1 -7 32.73
    3 1 -7 31.36
    3 1 -7 30.84
    1 -1 -7 0.27
    -1 -1 7 0.2
    1 -1 -7 0.2
    -1 -1 7 0.48
    1 -1 -7 0.21
    -1 -1 7 0.04
    1 -1 -7 0.01
    1 -1 -7 0.29
    -1 1 7 0.35
    -1 1 7 0.18
    1 1 -7 0.47
    1 1 -7 0.24
    -1 -1 -7 33.71
    1 -1 7 34.46
    -1 -1 -7 33.93
    -1 -1 -7 34.98
    1 -1 7 33.45
    -1 -1 -7 35.76
    -1 -1 -7 34.65
    1 -1 7 34.18
    1 1 7 35.51
    1 1 7 34.97
    -1 1 -7 35.66
    1 1 7 34.5
    1 1 7 35.52
    1 1 7 36.13
    -1 1 -7 36.33
    -3 -1 -7 6.16
    -3 -1 -7 7.05
    3 -1 7 6.77
    -3 -1 -7 6.75
    3 -1 7 5.71
    -3 -1 -7 6.5
    3 -1 7 6.88
    3 -1 7 7.11
    -3 -1 -7 7.16
    -3 1 -7 7.18
    3 1 7 6.78
    3 1 7 6.97
    -3 1 -7 6.8
    3 1 7 7.28
    3 1 7 6.9
    3 1 7 6.63
    3 1 7 6.65
    3 1 7 7.3
    5 -1 7 10.83
    -5 -1 -7 9.87
    -5 -1 -7 11.04
    -5 -1 -7 10.34
    -5 -1 -7 10.45
    5 -1 7 10.97
    5 -1 7 11.1
    5 -1 7 10.51
    -5 -1 -7 11.23
    5 -1 7 10.63
    -5 -1 -7 9.68
    5 1 7 11.68
    5 1 7 10.38
    5 1 7 10.15
    5 1 7 10.25
    5 1 7 11.39
    -5 1 -7 10.31
    5 1 7 11.36
    -5 1 -7 10.39
    7 -1 7 0.17
    7 -1 7 -0.09
    -7 -1 -7 -0.11
    -7 -1 -7 0.18
    -7 -1 -7 0.17
    7 -1 7 0.18
    7 -1 7 0.18
    -7 -1 -7 0.12
    7 -1 7 0.12
    7 -1 7 -0.15
    -7 -1 -7 -0.01
    -7 1 -7 -0.3
    7 1 7 0.12
    -7 1 -7 -0.05
    7 1 7 0.06
    7 1 7 -0.07
    7 1 7 0.06
    7 1 7 0.14
    7 1 7 -0.07
    -7 1 -7 0.12
    -9 -1 -7 1.16
    9 -1 7 0.79
    -9 -1 -7 1.19
    -9 -1 -7 1.08
    9 -1 7 1.27
    -9 -1 -7 0.63
    9 -1 7 1.23
    9 -1 7 1.09
    -9 -1 -7 1.08
    9 1 7 1.09
    9 1 7 1
    -9 1 -7 0.54
    9 1 7 0.9
    -9 1 -7 1.33
    9 1 7 0.9
    -9 1 -7 1.58
    -11 -1 -7 0.13
    -11 -1 -7 0.06
    11 -1 7 -0.07
    -11 1 -7 0.08
    11 1 7 0.2
    -11 1 -7 -0.17
    11 1 7 0.07
    11 1 7 -0.3
    13 -1 7 11.88
    -13 -1 -7 15.45
    13 1 7 13.46
    -13 1 -7 14.34
    -15 -1 -7 2.51
    -15 1 -7 2.26
    -17 -1 -7 0.47
    -17 1 -7 -0.6
    16 -2 -7 2.42
    -16 2 7 2.29
    16 2 -7 1.99
    14 -2 -7 2.98
    -14 -2 7 3.41
    -14 -2 7 2.75
    -14 2 7 2.49
    -14 2 7 2.23
    14 2 -7 2.48
    -14 2 7 2.68
    -12 -2 7 0.23
    -12 -2 7 0.07
    -12 -2 7 0.94
    12 -2 -7 0.04
    -12 2 7 0.5
    12 2 -7 0.89
    -12 2 7 0.75
    -12 2 7 0.68
    -12 2 7 0.36
    -10 -2 7 0.32
    -10 -2 7 -0.03
    -10 -2 7 0.71
    -10 -2 7 0.48
    10 -2 -7 0.54
    -10 -2 7 0.38
    10 -2 -7 0.27
    -10 2 7 1.11
    -10 2 7 0.52
    -10 2 7 0.43
    -10 2 7 0.71
    10 2 -7 0.45
    8 -2 -7 9.72
    -8 -2 7 9.99
    8 -2 -7 9.3
    -8 -2 7 9.07
    -8 -2 7 9.18
    -8 -2 7 9.53
    8 -2 -7 8.48
    -8 -2 7 9.15
    -8 -2 7 9.9
    8 2 -7 10.35
    -8 2 7 8.73
    -8 2 7 9.03
    -8 2 7 10.17
    -8 2 7 8.67
    -8 2 7 10.13
    -8 2 7 10.8
    8 2 -7 10.04
    8 2 -7 9.52
    -8 2 7 9.71
    -8 2 7 10.65
    -6 -2 7 23.4
    -6 -2 7 25.89
    -6 -2 7 24.97
    -6 -2 7 24.63
    -6 -2 7 24.22
    6 -2 -7 24.48
    -6 -2 7 22.9
    -6 -2 7 23.31
    6 -2 -7 22.98
    -6 -2 7 24.04
    6 -2 -7 23.39
    -6 2 7 23.15
    -6 2 7 23.83
    6 2 -7 24.67
    6 2 -7 25.25
    -6 2 7 24.25
    -6 2 7 23.6
    -6 2 7 24.09
    -6 2 7 23.97
    6 2 -7 24.04
    -4 -2 7 -0.14
    -4 -2 7 0.16
    4 -2 -7 0.01
    4 -2 -7 0
    -4 -2 7 0.01
    4 -2 -7 0.02
    -4 -2 7 -0.08
    -4 -2 7 -0.08
    -4 -2 7 0.11
    4 -2 -7 0.02
    -4 -2 7 0.17
    -4 -2 7 0.06
    -4 2 7 0.14
    -4 2 7 0.03
    -4 2 7 0.34
    4 2 -7 -0.09
    -4 2 7 0.04
    4 2 -7 -0.25
    4 2 -7 0.18
    4 2 -7 0.04
    2 -2 -7 0.23
    -2 -2 7 0.44
    -2 -2 7 0.1
    2 -2 -7 0.22
    -2 -2 7 0.22
    2 -2 -7 0.09
    2 -2 -7 0.22
    -2 2 7 0.49
    -2 2 7 0.16
    -2 2 7 0.36
    -2 2 7 0.29
    2 2 -7 0.11
    -2 2 7 0.32
    2 2 -7 0.18
    2 2 -7 0.29
    2 2 -7 0.11
    0 -2 7 0.29
    0 -2 -7 0.21
    0 -2 7 0.3
    0 -2 -7 0.24
    0 -2 -7 0.14
    0 -2 -7 0.47
    0 -2 -7 0.43
    0 -2 -7 0.18
    0 2 -7 0.23
    0 2 7 0.45
    0 2 -7 0.34
    0 2 7 0.41
    0 2 7 0.4
    0 2 7 0.39
    0 2 7 0.1
    -2 -2 -7 0.49
    -2 -2 -7 0.76
    -2 -2 -7 0.48
    2 -2 7 0.47
    2 -2 7 0.58
    -2 -2 -7 0.61
    2 -2 7 0.6
    -2 -2 -7 0.29
    2 2 7 0.43
    2 2 7 0.42
    2 2 7 0.3
    2 2 7 0.48
    2 2 7 0.31
    2 2 7 0.46
    -2 2 -7 0.78
    -4 -2 -7 3.31
    -4 -2 -7 3.68
    -4 -2 -7 3.83
    4 -2 7 3.52
    -4 -2 -7 3.57
    4 -2 7 3.36
    -4 -2 -7 3.75
    4 -2 7 3.37
    -4 -2 -7 3.59
    4 2 7 3.58
    4 2 7 3.36
    4 2 7 3.37
    4 2 7 3.42
    4 2 7 3.53
    4 2 7 3.82
    -4 2 -7 3.21
    6 -2 7 0.11
    6 -2 7 0.24
    -6 -2 -7 0.32
    -6 -2 -7 0.17
    -6 -2 -7 0.15
    -6 -2 -7 0.29
    6 -2 7 0.29
    -6 -2 -7 0.08
    6 -2 7 0.11
    -6 2 -7 0.25
    6 2 7 -0.02
    6 2 7 0.29
    6 2 7 0.19
    -6 2 -7 0.03
    6 2 7 0.24
    6 2 7 0.25
    -8 -2 -7 0.2
    -8 -2 -7 -0.25
    8 -2 7 -0.06
    -8 -2 -7 0.08
    -8 -2 -7 -0.4
    -8 -2 -7 0.34
    8 -2 7 0.04
    8 -2 7 -0.21
    8 -2 7 -0.18
    -8 -2 -7 0.01
    8 2 7 0.01
    8 2 7 0.24
    8 2 7 0.07
    8 2 7 0.03
    -8 2 -7 0.08
    -8 2 -7 0.1
    10 -2 7 4.55
    -10 -2 -7 2.71
    10 -2 7 4.13
    10 -2 7 4.79
    -10 -2 -7 4.03
    10 2 7 4.37
    10 2 7 4.66
    -10 2 -7 3.98
    -12 -2 -7 0.44
    12 -2 7 0.12
    -12 2 -7 -0.06
    -14 -2 -7 0.57
    14 -2 7 1.33
    -14 2 -7 1.95
    -16 -2 -7 0.5
    -16 2 -7 0.79
    17 -3 -7 0.95
    -17 3 7 1.59
    17 3 -7 0.6
    15 -3 -7 0.1
    -15 -3 7 0.17
    15 3 -7 0.06
    -15 3 7 0.51
    -13 -3 7 9.33
    13 -3 -7 9.8
    -13 -3 7 9.9
    -13 -3 7 9.72
    -13 3 7 9
    -13 3 7 11.06
    13 3 -7 10.89
    -11 -3 7 0.52
    -11 -3 7 0.12
    11 -3 -7 0.22
    -11 -3 7 0.01
    -11 -3 7 -0.07
    11 3 -7 -0.36
    -11 3 7 0.23
    -11 3 7 0.02
    -11 3 7 0.14
    -9 -3 7 0.26
    -9 -3 7 0.24
    9 -3 -7 0.06
    -9 -3 7 0.14
    9 -3 -7 0.06
    -9 -3 7 0.21
    -9 -3 7 -0.15
    -9 3 7 -0.1
    -9 3 7 -0.05
    -9 3 7 0.34
    -9 3 7 0.27
    9 3 -7 0.15
    -7 -3 7 17.18
    -7 -3 7 16.89
    -7 -3 7 18.93
    7 -3 -7 17.22
    -7 -3 7 16.18
    7 -3 -7 16.82
    -7 -3 7 18.03
    7 -3 -7 17.42
    -7 -3 7 17.22
    -7 -3 7 18.26
    -7 -3 7 15.66
    -7 3 7 16.31
    -7 3 7 16.14
    7 3 -7 16.05
    -7 3 7 17.25
    7 3 -7 17.06
    -7 3 7 17.94
    7 3 -7 17.41
    -7 3 7 17.52
    -5 -3 7 4.51
    -5 -3 7 3.97
    5 -3 -7 4.41
    -5 -3 7 4.63
    5 -3 -7 5.08
    -5 -3 7 4.69
    -5 -3 7 4.02
    5 -3 -7 4.78
    -5 -3 7 4.38
    -5 -3 7 4.91
    5 -3 -7 4.9
    5 3 -7 4.12
    -5 3 7 4.5
    -5 3 7 4.52
    -5 3 7 4.64
    5 3 -7 4.19
    -5 3 7 4.29
    5 3 -7 4.53
    5 3 -7 4.69
    -3 -3 7 2
    3 -3 -7 1.56
    -3 -3 7 2.05
    -3 -3 7 1.78
    3 -3 -7 2.12
    3 -3 -7 2.26
    -3 -3 7 2.05
    3 -3 -7 1.97
    3 -3 -7 1.49
    3 -3 -7 1.77
    3 3 -7 1.85
    -3 3 7 1.75
    -3 3 7 1.69
    3 3 -7 1.71
    3 3 -7 1.89
    -3 3 7 1.42
    -3 3 7 1.89
    3 3 -7 1.61
    -3 3 7 1.88
    1 -3 -7 1.4
    1 -3 -7 1.24
    1 -3 -7 1.49
    -1 -3 7 1.48
    1 -3 -7 1.78
    -1 -3 7 1.36
    -1 -3 7 1.67
    -1 -3 7 1.33
    1 3 -7 1.35
    1 3 -7 1.7
    1 3 -7 2.01
    -1 3 7 1.54
    -1 3 7 1.61
    -1 3 7 1.47
    -1 3 7 1.35
    -1 3 7 1.42
    -1 -3 -7 2.08
    1 -3 7 2.33
    -1 -3 -7 2.46
    -1 -3 -7 2.53
    1 -3 7 2.48
    1 -3 7 2.39
    -1 -3 -7 2.89
    -1 -3 -7 2.33
    -1 -3 -7 1.91
    1 3 7 2.58
    -1 3 -7 2.32
    -1 3 -7 2.61
    1 3 7 2.5
    1 3 7 3.13
    1 3 7 2.64
    1 3 7 2.31
    1 3 7 2.28
    -3 -3 -7 0.19
    -3 -3 -7 0.44
    3 -3 7 0.44
    3 -3 7 0.48
    -3 -3 -7 0.26
    -3 -3 -7 0.49
    3 -3 7 0.35
    -3 -3 -7 0.46
    -3 -3 -7 0.27
    3 3 7 0.3
    -3 3 -7 0.26
    3 3 7 0.38
    3 3 7 0.44
    -3 3 -7 0.13
    3 3 7 0.05
    3 3 7 0.38
    3 3 7 0.23
    -5 -3 -7 8.78
    5 -3 7 8.69
    -5 -3 -7 8.88
    -5 -3 -7 9.34
    -5 -3 -7 8.04
    -5 -3 -7 9.37
    5 -3 7 8.43
    5 -3 7 9.41
    -5 -3 -7 9.56
    5 3 7 9.14
    -5 3 -7 9.63
    5 3 7 8.07
    5 3 7 9.59
    5 3 7 10.42
    5 3 7 8.73
    -5 3 -7 9.78
    -7 -3 -7 0.12
    7 -3 7 0.11
    -7 -3 -7 -0.16
    -7 -3 -7 -0.22
    -7 -3 -7 -0.06
    -7 -3 -7 0.24
    -7 -3 -7 0.12
    7 -3 7 -0.08
    7 -3 7 -0.02
    7 3 7 -0.15
    -7 3 -7 0.16
    7 3 7 0.28
    -7 3 -7 0.29
    7 3 7 -0.05
    -7 3 -7 0.01
    7 3 7 0.27
    9 -3 7 -0.17
    -9 -3 -7 0.26
    9 -3 7 0.41
    -9 -3 -7 0.19
    -9 -3 -7 -0.25
    9 3 7 -0.07
    -9 3 -7 -0.09
    9 3 7 0.31
    11 -3 7 2.69
    11 -3 7 2.44
    -11 -3 -7 2.35
    11 3 7 2.57
    13 -3 7 41.21
    -13 -3 -7 40.32
    -15 -3 -7 13.26
    -15 3 -7 14.04
    16 -4 -7 0.21
    -16 4 7 -0.2
    16 4 -7 0.33
    -14 -4 7 6.3
    14 -4 -7 4.23
    -14 4 7 5.27
    14 4 -7 5.89
    -12 -4 7 10.6
    -12 -4 7 9.73
    12 -4 -7 9.97
    12 4 -7 9.71
    -12 4 7 10.45
    -12 4 7 9.66
    -10 -4 7 1.41
    10 -4 -7 0.94
    -10 -4 7 0.61
    -10 -4 7 1.25
    -10 4 7 0.79
    10 4 -7 2.06
    -10 4 7 1.2
    -8 -4 7 0.55
    -8 -4 7 0.33
    -8 -4 7 0.27
    -8 -4 7 0.67
    -8 -4 7 0.58
    -8 -4 7 0.23
    8 -4 -7 -0.08
    -8 4 7 0.25
    -8 4 7 0.37
    -8 4 7 0.56
    8 4 -7 0.55
    6 -4 -7 17.28
    -6 -4 7 16.72
    -6 -4 7 15.16
    -6 -4 7 15.1
    -6 -4 7 16.53
    -6 -4 7 16.39
    6 -4 -7 15.72
    -6 -4 7 16.81
    6 -4 -7 16.93
    -6 -4 7 16.45
    -6 4 7 16.58
    -6 4 7 16.79
    6 4 -7 17.44
    -6 4 7 15.64
    6 4 -7 16.23
    6 4 -7 15.94
    4 -4 -7 54.36
    -4 -4 7 54.63
    4 -4 -7 52.98
    -4 -4 7 52.21
    4 -4 -7 54.07
    4 -4 -7 55.2
    -4 -4 7 52.76
    -4 -4 7 53.78
    4 -4 -7 53.41
    -4 -4 7 53.56
    4 4 -7 54.37
    4 4 -7 52.52
    -4 4 7 54.4
    4 4 -7 53.62
    -4 4 7 54.79
    -4 4 7 52.87
    -4 4 7 54.32
    -4 4 7 53.65
    4 4 -7 54.14
    2 -4 -7 0.8
    2 -4 -7 1.33
    -2 -4 7 1.29
    -2 -4 7 1.17
    -2 -4 7 1.17
    2 -4 -7 1
    2 -4 -7 1.17
    -2 -4 7 1.23
    2 -4 -7 0.95
    -2 4 7 0.82
    2 4 -7 1.21
    -2 4 7 1.44
    -2 4 7 1.01
    2 4 -7 1.26
    -2 4 7 1.3
    -2 4 7 1.31
    2 4 -7 1.22
    0 -4 -7 0.43
    0 -4 -7 0.21
    0 -4 7 0.2
    0 -4 -7 0.3
    0 -4 7 0.39
    0 -4 7 0.1
    0 -4 -7 0.08
    0 -4 7 0.18
    0 -4 -7 0.17
    0 4 7 0.18
    0 4 7 0.41
    0 4 -7 0.37
    0 4 -7 0.3
    0 4 7 0.16
    0 4 7 0.33
    0 4 7 0.37
    0 4 7 0.38
    0 4 -7 0.34
    2 -4 7 52.29
    -2 -4 -7 51.91
    -2 -4 -7 51.96
    -2 -4 -7 54.87
    -2 -4 -7 52.95
    -2 -4 -7 52.2
    2 -4 7 52.05
    -2 -4 -7 52.9
    2 -4 7 51.11
    -2 4 -7 53.56
    -2 4 -7 52.85
    2 4 7 53.26
    2 4 7 53.29
    2 4 7 53.97
    2 4 7 55.3
    -2 4 -7 55.2
    2 4 7 52.4
    2 4 7 53.44
    2 4 7 50.58
    4 -4 7 4.88
    4 -4 7 4.55
    -4 -4 -7 4.18
    -4 -4 -7 4.18
    4 -4 7 4.16
    -4 -4 -7 5.38
    -4 -4 -7 4.76
    -4 -4 -7 4.32
    -4 -4 -7 4.82
    -4 4 -7 4.84
    -4 4 -7 4.38
    4 4 7 4.76
    4 4 7 3.76
    4 4 7 5.41
    4 4 7 4.92
    6 -4 7 22.69
    -6 -4 -7 23.26
    -6 -4 -7 23.18
    -6 -4 -7 23.45
    -6 -4 -7 23.76
    -6 -4 -7 24.37
    -6 -4 -7 22.45
    6 -4 7 20.97
    6 4 7 22.83
    -6 4 -7 21.37
    -6 4 -7 22.17
    6 4 7 22.67
    8 -4 7 0.24
    -8 -4 -7 0.03
    -8 -4 -7 0.18
    -8 -4 -7 -0.1
    8 -4 7 0.29
    8 4 7 0.24
    8 4 7 0.4
    -8 4 -7 0.38
    -10 -4 -7 0.35
    10 -4 7 0.03
    -10 -4 -7 0.09
    10 -4 7 0.46
    -10 -4 -7 0.37
    10 4 7 -0.01
    12 -4 7 0.29
    -12 -4 -7 0.41
    12 -4 7 0.83
    -12 -4 -7 0.54
    -14 -4 -7 1.16
    -14 -4 -7 0.55
    -16 -4 -7 -0.19
    -16 -4 -7 -0.28
    -16 4 -7 0.12
    15 -5 -7 10.06
    -15 5 7 12.11
    15 5 -7 12.45
    13 -5 -7 32.6
    -13 -5 7 33.82
    -13 5 7 37.18
    13 5 -7 31.42
    -11 -5 7 6.55
    -11 -5 7 4.97
    11 -5 -7 5.76
    -11 -5 7 4.94
    11 5 -7 6.15
    -11 5 7 6.58
    9 -5 -7 -0.03
    -9 -5 7 0.33
    -9 -5 7 0.17
    -9 -5 7 -0.06
    9 5 -7 0.01
    -9 5 7 -0.08
    -9 5 7 0.13
    7 -5 -7 6.47
    -7 -5 7 5.92
    -7 -5 7 6.27
    -7 -5 7 4.57
    -7 -5 7 6.39
    -7 -5 7 4.33
    -7 5 7 5.5
    7 5 -7 5.71
    -7 5 7 4.57
    -7 5 7 6.4
    -5 -5 7 6.47
    -5 -5 7 7.81
    -5 -5 7 7.7
    5 -5 -7 7.02
    5 -5 -7 6.64
    -5 -5 7 6.57
    5 -5 -7 7.1
    5 -5 -7 7.06
    -5 5 7 6.22
    5 5 -7 6.83
    -5 5 7 6.71
    -5 5 7 6.53
    5 5 -7 7.49
    3 -5 -7 0.06
    3 -5 -7 0.31
    3 -5 -7 0.04
    -3 -5 7 0.08
    3 -5 -7 0
    -3 -5 7 0.18
    3 -5 -7 0.04
    -3 -5 7 -0.08
    -3 -5 7 -0.03
    3 5 -7 -0.07
    3 5 -7 -0.13
    -3 5 7 0.19
    -3 5 7 0.2
    -3 5 7 0.18
    -3 5 7 0.01
    3 5 -7 0
    -1 -5 7 4.05
    -1 -5 7 3.45
    -1 -5 7 3.92
    -1 -5 7 3.68
    1 -5 -7 3.17
    1 -5 -7 3.97
    1 -5 -7 3.41
    1 -5 -7 3.11
    1 -5 -7 3.08
    1 5 -7 3.68
    -1 5 7 3.26
    1 5 -7 4.06
    -1 5 7 3.77
    -1 5 7 3.62
    -1 5 7 3.99
    1 -5 7 14.72
    -1 -5 -7 15.46
    1 -5 7 15.18
    -1 -5 -7 16.51
    -1 -5 -7 14.44
    -1 -5 -7 16.48
    -1 -5 -7 15.17
    1 -5 7 15.95
    1 5 7 15.53
    1 5 7 15.1
    1 5 7 15
    1 5 7 14.68
    1 5 7 15.92
    -1 5 -7 15.08
    -1 5 -7 15.78
    1 5 7 14.77
    -3 -5 -7 0.38
    3 -5 7 0.72
    -3 -5 -7 0.51
    -3 -5 -7 0.48
    -3 -5 -7 0.64
    3 -5 7 0.66
    3 -5 7 0.52
    -3 -5 -7 0.66
    -3 -5 -7 0.46
    3 5 7 0.2
    3 5 7 0.85
    -3 5 -7 0.91
    -3 5 -7 0.78
    3 5 7 0.77
    3 5 7 0.77
    3 5 7 0.37
    -5 -5 -7 0.75
    5 -5 7 1.08
    -5 -5 -7 1.3
    5 -5 7 0.9
    -5 -5 -7 0.29
    -5 -5 -7 0.78
    -5 5 -7 0.36
    -5 5 -7 0.89
    5 5 7 0.96
    5 5 7 1
    5 5 7 1.04
    -7 -5 -7 0.39
    7 -5 7 0.46
    -7 -5 -7 0.25
    -7 -5 -7 0.77
    7 -5 7 0.5
    -7 5 -7 0.75
    7 5 7 0.32
    -7 5 -7 -0.02
    7 5 7 0.65
    -9 -5 -7 5.07
    9 -5 7 5.68
    -9 -5 -7 4.6
    -9 -5 -7 6.32
    9 5 7 6.81
    -9 5 -7 6.48
    -11 -5 -7 5.8
    -11 -5 -7 6.09
    -11 -5 -7 5.92
    11 -5 7 4.11
    -11 5 -7 5.37
    -13 -5 -7 3.14
    -13 -5 -7 2.5
    -13 5 -7 2.7
    -15 -5 -7 2.14
    -15 -5 -7 2.75
    -15 5 -7 2.2
    14 6 -7 0.46
    -14 6 7 0.24
    12 -6 -7 4.03
    -12 -6 7 3.98
    12 6 -7 3.13
    -12 6 7 3.94
    10 -6 -7 0.35
    -10 -6 7 -0.02
    -10 -6 7 -0.36
    -10 -6 7 0.34
    -10 6 7 0.3
    10 6 -7 -0.34
    -8 -6 7 0.38
    -8 -6 7 0.49
    8 -6 -7 -0.01
    -8 -6 7 0.08
    -8 6 7 -0.02
    8 6 -7 0.11
    -8 6 7 0.23
    -6 -6 7 3.72
    -6 -6 7 3.93
    6 -6 -7 4.37
    6 6 -7 4.29
    -6 6 7 3.56
    -6 6 7 3.67
    -4 -6 7 0.01
    -4 -6 7 0.05
    4 -6 -7 0.31
    4 6 -7 0.06
    -4 6 7 0.17
    -4 6 7 0.19
    -4 6 7 0.13
    2 -6 -7 1.28
    -2 -6 7 1.33
    2 -6 -7 0.98
    -2 -6 7 1.11
    2 -6 -7 1.03
    -2 -6 7 1.02
    -2 6 7 1.1
    -2 6 7 1.14
    2 6 -7 0.99
    -2 6 7 1.44
    0 -6 7 0.31
    0 -6 -7 -0.04
    0 -6 -7 -0.13
    0 -6 7 -0.17
    0 -6 7 -0.15
    0 6 7 -0.19
    0 6 -7 -0.02
    0 6 7 -0.16
    0 6 7 -0.12
    2 -6 7 6.08
    -2 -6 -7 6.76
    -2 -6 -7 6.58
    2 -6 7 5.98
    -2 -6 -7 5.31
    2 6 7 5.1
    2 6 7 6.26
    -2 6 -7 5.62
    2 6 7 5.35
    4 -6 7 0.52
    -4 -6 -7 0.76
    -4 -6 -7 0.45
    -4 -6 -7 0.85
    -4 6 -7 0.47
    4 6 7 0.91
    4 6 7 0.5
    4 6 7 0.82
    -6 -6 -7 1.46
    -6 -6 -7 0.56
    -6 -6 -7 0.71
    6 -6 7 0.85
    6 6 7 0.77
    -6 6 -7 1.28
    6 6 7 0.51
    -8 -6 -7 7.1
    -8 -6 -7 5.75
    8 -6 7 7.66
    -8 -6 -7 8.02
    8 6 7 7.52
    -8 6 -7 7.27
    -10 -6 -7 21.12
    10 -6 7 20.85
    -10 -6 -7 20.82
    -10 -6 -7 22.82
    -10 6 -7 21.28
    -12 -6 -7 1.13
    12 -6 7 0.23
    -12 -6 -7 -0.1
    -12 6 -7 1.02
    -14 -6 -7 0.29
    -14 -6 -7 1.01
    -14 6 -7 0.69
    13 7 -7 1.8
    -13 7 7 1.58
    11 -7 -7 1.72
    11 7 -7 1.39
    -11 7 7 1.27
    9 -7 -7 1.38
    -9 -7 7 0.05
    -9 -7 7 0.8
    9 7 -7 0.62
    -9 7 7 0.83
    7 -7 -7 0.82
    -7 -7 7 0.23
    -7 7 7 -0.05
    7 7 -7 0.36
    -5 -7 7 -0.01
    5 -7 -7 -0.27
    -5 -7 7 -0.28
    5 7 -7 -0.02
    -5 7 7 -0.19
    -5 7 7 -0.23
    -3 -7 7 0.19
    3 -7 -7 0.13
    -3 -7 7 0.29
    3 7 -7 0.46
    -3 7 7 -0.2
    -3 7 7 -0.01
    1 -7 -7 1.77
    -1 -7 7 1.74
    1 -7 -7 2.16
    -1 -7 7 2.06
    -1 7 7 1.61
    -1 7 7 2.63
    1 7 -7 2.27
    -1 -7 -7 0.39
    1 -7 7 0.34
    1 -7 7 0.29
    -1 -7 -7 0.15
    -1 7 -7 0.42
    1 7 7 0.29
    1 7 7 0.55
    -3 -7 -7 0.22
    3 -7 7 0.28
    -3 7 -7 0.15
    3 7 7 0.07
    3 7 7 0.32
    -5 -7 -7 1.78
    -5 -7 -7 0.48
    5 -7 7 1.37
    -5 -7 -7 0
    5 7 7 1.58
    5 7 7 1.64
    -5 7 -7 1.06
    -7 -7 -7 4.22
    7 -7 7 4.88
    -7 -7 -7 3.99
    -7 -7 -7 4.48
    7 7 7 5.42
    7 7 7 4.95
    -7 7 -7 4.88
    -9 -7 -7 10.98
    -9 -7 -7 9.68
    -9 -7 -7 8.15
    9 -7 7 10.31
    -9 7 -7 9
    9 7 7 10.1
    -11 -7 -7 8.32
    -11 -7 -7 8.12
    11 -7 7 8.41
    -11 -7 -7 7.7
    -11 7 -7 9.07
    -10 8 7 -0.16
    10 8 -7 -0.06
    -8 8 7 0.64
    8 8 -7 0.14
    6 -8 -7 0.88
    -6 8 7 0.59
    6 8 -7 0.04
    -4 -8 7 1.44
    -4 -8 7 0.75
    4 -8 -7 0.59
    4 8 -7 0.9
    -4 8 7 0.28
    -4 8 7 0.72
    -2 -8 7 1.63
    -2 -8 7 1.92
    2 -8 -7 1.87
    -2 8 7 1.92
    -2 8 7 2.93
    2 8 -7 0.92
    0 -8 -7 4.1
    0 -8 7 3.32
    0 -8 -7 3.54
    0 -8 7 3.47
    0 8 -7 3.85
    0 8 7 4.11
    0 8 7 4.16
    -2 -8 -7 0.28
    2 -8 7 0.32
    -2 -8 -7 -0.08
    2 -8 7 0.1
    -2 8 -7 0.11
    2 8 7 0.74
    2 8 7 0.47
    -4 -8 -7 0.34
    -4 -8 -7 -0.22
    4 -8 7 0.42
    4 8 7 0.05
    4 8 7 0.37
    -4 8 -7 -0.04
    -6 -8 -7 0.65
    -6 -8 -7 0.98
    -6 -8 -7 1.07
    6 -8 7 0.98
    6 8 7 0.59
    6 8 7 0.93
    -6 8 -7 0.97
    -8 -8 -7 0.31
    8 -8 7 -0.19
    -8 -8 -7 0.47
    8 8 7 -0.4
    -8 8 -7 0.02
    -10 -8 -7 1.67
    -10 -8 -7 2.05
    -10 8 -7 0.96
    10 8 7 1.18
    7 9 -7 1.63
    -7 9 7 1.4
    -5 9 7 1.52
    5 9 -7 0.64
    -3 -9 7 0.99
    -3 9 7 0.81
    3 9 -7 0.64
    -1 -9 7 -0.06
    -1 9 7 0.05
    1 9 -7 -0.04
    -1 -9 -7 1.28
    1 -9 7 1.2
    1 9 7 0.85
    -1 9 -7 0.84
    3 -9 7 0.43
    -3 -9 -7 0.48
    -3 9 -7 -0.12
    3 9 7 0.2
    5 -9 7 3.63
    -5 -9 -7 4.31
    5 9 7 3.67
    -5 9 -7 3.17
    -7 -9 -7 0.78
    -7 9 -7 0.51
    7 9 7 0.14
    -2 10 7 0.71
    2 10 -7 -0.11
    0 10 -7 -0.08
    0 10 7 -0.11
    -2 10 -7 0.15
    18 0 -8 6.15
    -16 0 8 56.97
    16 0 -8 60.09
    14 0 -8 22.9
    -14 0 8 22.44
    -14 0 8 21.79
    12 0 -8 0.23
    -12 0 8 0.57
    -12 0 8 0.69
    -12 0 8 1.19
    -12 0 8 0.67
    -12 0 8 0.57
    10 0 -8 0.12
    -10 0 8 0.38
    -10 0 8 -0.22
    -10 0 8 -0.03
    -10 0 8 0.11
    -10 0 8 -0.04
    -8 0 8 4.36
    -8 0 8 4.92
    -8 0 8 5.03
    -8 0 8 5.12
    8 0 -8 4.53
    -8 0 8 4.86
    -8 0 8 4.78
    -8 0 8 5.01
    8 0 -8 5.29
    6 0 -8 61.31
    -6 0 8 60.3
    -6 0 8 61.75
    -6 0 8 59.57
    -6 0 8 59.67
    6 0 -8 60.19
    -6 0 8 61.4
    6 0 -8 59.32
    -6 0 8 59.43
    -6 0 8 59.54
    -4 0 8 19.76
    -4 0 8 19.52
    4 0 -8 19.96
    4 0 -8 19.88
    -4 0 8 19.86
    -4 0 8 21.24
    -4 0 8 20.29
    4 0 -8 20.82
    2 0 -8 1.41
    2 0 -8 1.3
    -2 0 8 1.02
    -2 0 8 0.96
    2 0 -8 1.22
    0 0 8 143.36
    0 0 -8 156.63
    0 0 -8 151.11
    0 0 -8 153.83
    0 0 8 149.23
    0 0 8 155.34
    0 0 -8 150.18
    0 0 -8 161.46
    -2 0 -8 371.18
    -2 0 -8 370.94
    -2 0 -8 379.1
    -2 0 -8 382
    2 0 8 365.39
    2 0 8 377.37
    -2 0 -8 361.15
    -2 0 -8 378.5
    2 0 8 370.71
    2 0 8 385.47
    4 0 8 0.12
    4 0 8 0.12
    4 0 8 0.35
    -4 0 -8 0.17
    4 0 8 0.37
    -4 0 -8 0.11
    -4 0 -8 0.1
    4 0 8 0.19
    6 0 8 0.59
    -6 0 -8 0.55
    -6 0 -8 0.58
    6 0 8 0.61
    6 0 8 0.69
    -6 0 -8 0.76
    6 0 8 0.81
    6 0 8 0.77
    6 0 8 0.56
    -6 0 -8 0.72
    6 0 8 0.73
    6 0 8 0.64
    8 0 8 15.65
    8 0 8 14.29
    -8 0 -8 15.67
    -8 0 -8 15.12
    8 0 8 15.68
    8 0 8 14.83
    8 0 8 14.47
    8 0 8 15.23
    -8 0 -8 15.54
    -8 0 -8 12.96
    -10 0 -8 2.37
    -10 0 -8 2.3
    -10 0 -8 1.94
    10 0 8 2.14
    -12 0 -8 0.49
    12 0 8 0.1
    -14 0 -8 0.19
    14 0 8 -0.13
    -16 0 -8 2.76
    17 -1 -8 0.87
    17 1 -8 1.51
    15 -1 -8 3.13
    -15 -1 8 2.93
    -15 -1 8 3.73
    -15 1 8 2.87
    -15 1 8 3.27
    15 1 -8 2.74
    -15 1 8 3.06
    -13 -1 8 0.28
    -13 -1 8 0.07
    13 -1 -8 0.76
    -13 1 8 -0.02
    -13 1 8 0.23
    -13 1 8 0.48
    -13 1 8 0
    13 1 -8 0.23
    -11 -1 8 -0.18
    11 -1 -8 0.27
    -11 -1 8 -0.07
    -11 -1 8 -0.27
    -11 -1 8 0.32
    -11 1 8 0.06
    -11 1 8 0.05
    11 1 -8 0.17
    -11 1 8 0.26
    -11 1 8 0.05
    -11 1 8 0.22
    -11 1 8 -0.03
    -9 -1 8 10.15
    -9 -1 8 10.56
    -9 -1 8 10.5
    9 -1 -8 10.67
    9 -1 -8 10.87
    -9 -1 8 11.83
    -9 -1 8 10.34
    -9 -1 8 10.71
    -9 1 8 11.21
    -9 1 8 10.56
    9 1 -8 10.85
    -9 1 8 10.79
    -9 1 8 11
    -9 1 8 10.47
    -9 1 8 11.26
    9 1 -8 10.07
    -9 1 8 10.87
    7 -1 -8 69.75
    -7 -1 8 69.2
    -7 -1 8 70.59
    7 -1 -8 70.21
    -7 -1 8 71.58
    -7 -1 8 68.86
    -7 -1 8 71.44
    -7 -1 8 70.61
    -7 -1 8 69.73
    7 -1 -8 67.84
    7 1 -8 71.18
    -7 1 8 69.1
    -7 1 8 69.47
    -7 1 8 70.61
    -7 1 8 72.56
    7 1 -8 72.44
    -7 1 8 70.64
    -7 1 8 69.26
    -7 1 8 68.2
    7 1 -8 72.93
    -5 -1 8 63.08
    -5 -1 8 67.5
    -5 -1 8 65.34
    -5 -1 8 65.16
    5 -1 -8 65.9
    5 -1 -8 65.42
    5 -1 -8 64.81
    -5 -1 8 66.4
    -5 -1 8 67.71
    -5 -1 8 64.11
    -5 1 8 67.56
    5 1 -8 67.84
    5 1 -8 66.84
    -5 1 8 66.33
    -5 1 8 65.71
    5 1 -8 65.31
    -5 1 8 67.2
    5 1 -8 66.77
    -3 -1 8 2.6
    3 -1 -8 2.56
    3 -1 -8 2.79
    -3 -1 8 2.78
    3 -1 -8 2.47
    -3 -1 8 2.18
    3 1 -8 2.26
    3 1 -8 2.47
    3 1 -8 2.42
    -3 1 8 2.42
    -3 1 8 2.58
    -3 1 8 2.14
    1 -1 -8 2.4
    -1 -1 8 2.28
    1 -1 -8 2.29
    1 -1 -8 2.53
    1 -1 -8 2.4
    -1 -1 8 2
    1 -1 -8 2.2
    -1 -1 8 1.73
    1 -1 -8 2.25
    1 1 -8 1.93
    -1 1 8 2.42
    -1 1 8 2.42
    1 1 -8 2.13
    -1 1 8 2.26
    1 -1 8 21.67
    1 -1 8 20.87
    -1 -1 -8 21.87
    -1 -1 -8 22.23
    1 -1 8 20.5
    -1 -1 -8 22.48
    -1 -1 -8 21.95
    -1 -1 -8 20.73
    1 1 8 23.12
    -1 1 -8 22.32
    -1 1 -8 21.5
    1 1 8 20.35
    1 1 8 22.54
    1 1 8 22.56
    1 1 8 20.6
    -1 1 -8 22.22
    -3 -1 -8 8.37
    3 -1 8 7.59
    3 -1 8 8.67
    -3 -1 -8 7.82
    -3 -1 -8 8.07
    3 -1 8 8.09
    -3 -1 -8 8.01
    3 -1 8 8.38
    -3 -1 -8 7.74
    3 1 8 8.33
    3 1 8 8.68
    -3 1 -8 7.87
    3 1 8 8.4
    3 1 8 8.26
    -3 1 -8 8.51
    5 -1 8 2.1
    5 -1 8 2.13
    -5 -1 -8 2.35
    5 -1 8 2.2
    -5 -1 -8 1.94
    5 -1 8 2.16
    -5 -1 -8 1.81
    -5 -1 -8 2.32
    5 1 8 2.54
    -5 1 -8 2.32
    5 1 8 2.55
    5 1 8 2.38
    5 1 8 2.46
    5 1 8 2.32
    -5 1 -8 2.45
    5 1 8 2.56
    7 -1 8 5.22
    7 -1 8 5.67
    -7 -1 -8 5.46
    -7 -1 -8 4.93
    -7 -1 -8 4.64
    7 -1 8 4.98
    -7 -1 -8 5.85
    7 -1 8 5.1
    7 -1 8 6.14
    -7 -1 -8 5.03
    7 -1 8 5.35
    7 1 8 5.01
    -7 1 -8 4.4
    7 1 8 5.72
    -7 1 -8 5
    7 1 8 5.24
    7 1 8 5.17
    7 1 8 5.37
    7 1 8 4.31
    -9 -1 -8 10.73
    9 -1 8 9.4
    9 -1 8 10.3
    9 -1 8 11.07
    -9 -1 -8 9.98
    -9 -1 -8 11
    -9 -1 -8 9.93
    -9 1 -8 10.32
    -9 1 -8 10.02
    9 1 8 9.41
    9 1 8 10.25
    9 1 8 10.58
    9 1 8 10.86
    -11 -1 -8 0.48
    11 -1 8 0.05
    11 1 8 0.16
    -11 1 -8 -0.06
    -11 1 -8 -0.32
    11 1 8 0.15
    -13 -1 -8 0.05
    13 -1 8 0.14
    -13 1 -8 0.44
    13 1 8 0.34
    -15 -1 -8 0.36
    -15 1 -8 0.23
    -17 -1 -8 -0.25
    -17 1 -8 0.29
    16 -2 -8 4.23
    16 2 -8 4.57
    -16 2 8 4.12
    14 -2 -8 3.14
    -14 -2 8 3.01
    -14 -2 8 3.89
    14 2 -8 3.24
    -14 2 8 3.09
    -14 2 8 3.42
    -14 2 8 2.96
    -12 -2 8 -0.14
    -12 -2 8 -0.17
    -12 -2 8 0
    12 -2 -8 -0.33
    12 2 -8 0.22
    -12 2 8 -0.31
    -12 2 8 0.39
    -12 2 8 -0.59
    -12 2 8 -0.01
    -10 -2 8 2.05
    10 -2 -8 1.55
    -10 -2 8 2.21
    -10 -2 8 1.76
    -10 -2 8 2.34
    -10 -2 8 2.14
    10 -2 -8 2.02
    -10 2 8 1.87
    10 2 -8 2.49
    -10 2 8 1.76
    -10 2 8 1.59
    -10 2 8 2.02
    -10 2 8 2.65
    -8 -2 8 6.88
    8 -2 -8 5.85
    -8 -2 8 6.47
    -8 -2 8 7.68
    -8 -2 8 6.42
    8 -2 -8 5.74
    -8 -2 8 5.35
    8 -2 -8 7.16
    -8 -2 8 6.01
    -8 2 8 6.35
    -8 2 8 5.95
    -8 2 8 6.39
    -8 2 8 6.94
    8 2 -8 7.26
    8 2 -8 5.64
    -8 2 8 6.85
    -8 2 8 6.89
    -8 2 8 5.87
    -8 2 8 6.34
    -6 -2 8 1.33
    6 -2 -8 1.48
    6 -2 -8 1.21
    -6 -2 8 1.39
    -6 -2 8 1.5
    -6 -2 8 1.35
    -6 -2 8 1.59
    -6 -2 8 1.62
    6 -2 -8 1.69
    -6 -2 8 1.19
    -6 2 8 1.28
    -6 2 8 1.04
    6 2 -8 1.66
    -6 2 8 1.06
    -6 2 8 1.48
    -6 2 8 1.74
    -6 2 8 1.4
    -6 2 8 1.73
    6 2 -8 1.3
    6 2 -8 1.42
    -4 -2 8 -0.02
    -4 -2 8 -0.21
    -4 -2 8 -0.16
    -4 -2 8 0.04
    -4 -2 8 -0.19
    4 -2 -8 0.04
    -4 -2 8 0.03
    -4 -2 8 -0.11
    4 -2 -8 0.05
    4 -2 -8 0.13
    -4 -2 8 -0.08
    -4 2 8 -0.11
    4 2 -8 0.06
    4 2 -8 -0.1
    4 2 -8 0.01
    -4 2 8 0.01
    -4 2 8 0.23
    -4 2 8 0.03
    4 2 -8 -0.09
    -4 2 8 -0.01
    2 -2 -8 7.51
    -2 -2 8 7.83
    2 -2 -8 8.04
    2 -2 -8 7.85
    -2 -2 8 8.5
    2 -2 -8 7.37
    -2 -2 8 7.24
    -2 2 8 7.33
    -2 2 8 7.44
    -2 2 8 7.44
    2 2 -8 7.38
    2 2 -8 7.32
    2 2 -8 7.45
    0 -2 -8 3.55
    0 -2 8 3.6
    0 -2 8 3.52
    0 -2 -8 3.75
    0 -2 -8 4.14
    0 -2 -8 4.02
    0 -2 -8 3.66
    0 -2 -8 3.86
    0 -2 8 3.85
    0 2 -8 3.38
    0 2 8 3.7
    0 2 8 3.47
    0 2 8 3.7
    0 2 -8 3.81
    2 -2 8 0.21
    -2 -2 -8 0.07
    -2 -2 -8 -0.04
    2 -2 8 0.18
    -2 -2 -8 0.21
    -2 -2 -8 0.07
    -2 -2 -8 0.19
    2 -2 8 0.12
    2 -2 8 0.46
    2 2 8 0.1
    2 2 8 0.33
    -2 2 -8 0.1
    2 2 8 0.2
    2 2 8 0.38
    2 2 8 0.14
    2 2 8 0.18
    -4 -2 -8 10.44
    4 -2 8 11.33
    -4 -2 -8 10.4
    4 -2 8 9.93
    -4 -2 -8 10.55
    -4 -2 -8 11.26
    -4 -2 -8 11.41
    -4 -2 -8 11.06
    4 -2 8 10.74
    4 2 8 9.54
    4 2 8 11.23
    4 2 8 10.71
    4 2 8 10.97
    4 2 8 10.36
    4 2 8 10.85
    -4 2 -8 10.86
    4 2 8 10.91
    -6 -2 -8 2.67
    -6 -2 -8 2.96
    -6 -2 -8 2.56
    -6 -2 -8 2.21
    6 -2 8 2.88
    6 -2 8 2.08
    -6 -2 -8 2.84
    6 -2 8 2.76
    6 2 8 2.77
    6 2 8 2.93
    6 2 8 2.57
    6 2 8 2.96
    -6 2 -8 2.84
    6 2 8 2.77
    -6 2 -8 2.31
    6 2 8 2.44
    8 -2 8 3.99
    -8 -2 -8 4.43
    -8 -2 -8 4.32
    -8 -2 -8 4.12
    8 -2 8 4.29
    -8 -2 -8 5.07
    8 -2 8 3.9
    -8 2 -8 3.71
    8 2 8 3.54
    8 2 8 3.85
    -8 2 -8 4.74
    8 2 8 3.21
    8 2 8 3.97
    10 -2 8 1.39
    10 -2 8 1.39
    10 -2 8 1.32
    -10 -2 -8 1.46
    10 2 8 1.28
    10 2 8 1.88
    10 2 8 1.33
    -12 -2 -8 14.58
    12 -2 8 12.21
    -12 2 -8 12.7
    -12 2 -8 14
    12 2 8 12.74
    12 2 8 11.45
    14 -2 8 4.96
    -14 -2 -8 6.49
    -14 2 -8 7.17
    -16 -2 -8 3.17
    -16 2 -8 3.13
    17 -3 -8 -0.18
    -17 3 8 -0.5
    17 3 -8 -0.33
    15 -3 -8 0.2
    -15 -3 8 -0.15
    15 3 -8 0.5
    -15 3 8 0.52
    -13 -3 8 -0.31
    -13 -3 8 -0.31
    13 -3 -8 -0.08
    -13 3 8 0.31
    13 3 -8 0.06
    -13 3 8 -0.24
    -11 -3 8 8.06
    11 -3 -8 8.18
    -11 -3 8 7.58
    -11 -3 8 8.04
    -11 -3 8 7.78
    -11 3 8 6.74
    11 3 -8 7.21
    -11 3 8 7.35
    -11 3 8 7.55
    9 -3 -8 0.26
    -9 -3 8 0.22
    9 -3 -8 0.36
    -9 -3 8 0.2
    -9 -3 8 0.32
    -9 -3 8 -0.08
    -9 -3 8 -0.09
    9 3 -8 0.24
    -9 3 8 0.3
    -9 3 8 0.22
    -7 -3 8 0.38
    -7 -3 8 0.2
    -7 -3 8 0.8
    -7 -3 8 0.08
    -7 -3 8 0.27
    -7 -3 8 0.36
    7 -3 -8 0.31
    -7 -3 8 0.51
    7 -3 -8 0.35
    7 -3 -8 0.46
    -7 -3 8 0.15
    7 3 -8 0.29
    -7 3 8 0.43
    -7 3 8 0.39
    -7 3 8 0.45
    -7 3 8 0.41
    -7 3 8 0.4
    7 3 -8 0.15
    5 -3 -8 12.69
    -5 -3 8 11.94
    -5 -3 8 11.65
    5 -3 -8 12.26
    -5 -3 8 12.16
    5 -3 -8 12.7
    -5 -3 8 12.53
    -5 -3 8 12.41
    -5 -3 8 11.66
    5 -3 -8 12.37
    -5 -3 8 12.55
    -5 3 8 13.23
    -5 3 8 12.36
    5 3 -8 12.48
    -5 3 8 12.17
    -5 3 8 13.03
    5 3 -8 11.63
    5 3 -8 12.65
    5 3 -8 13.53
    -3 -3 8 0.57
    3 -3 -8 0.28
    -3 -3 8 0.41
    3 -3 -8 0.21
    3 -3 -8 0.71
    3 -3 -8 0.41
    3 -3 -8 0.51
    -3 -3 8 0.71
    3 -3 -8 0.51
    3 -3 -8 0.49
    -3 -3 8 0.49
    -3 3 8 0.64
    -3 3 8 0.56
    3 3 -8 0.4
    3 3 -8 0.44
    3 3 -8 0.49
    -3 3 8 0.21
    3 3 -8 0.27
    -3 3 8 0.51
    -3 3 8 0.64
    1 -3 -8 1.67
    -1 -3 8 1.66
    1 -3 -8 1.75
    1 -3 -8 1.87
    -1 -3 8 2.03
    1 -3 -8 1.95
    -1 -3 8 1.82
    -1 3 8 1.69
    1 3 -8 2.19
    1 3 -8 1.9
    -1 3 8 2.14
    1 3 -8 2.06
    -1 3 8 1.68
    -1 3 8 2.57
    -1 3 8 1.53
    -1 -3 -8 48.98
    -1 -3 -8 46.93
    -1 -3 -8 48.35
    1 -3 8 44.76
    1 -3 8 46.92
    -1 -3 -8 46.05
    -1 -3 -8 46.66
    1 -3 8 45.91
    1 -3 8 47.65
    -1 -3 -8 46.78
    1 3 8 47.44
    -1 3 -8 47.98
    -1 3 -8 46.61
    1 3 8 46.79
    1 3 8 48.35
    1 3 8 48.32
    1 3 8 49.47
    1 3 8 45.92
    -3 -3 -8 0.76
    3 -3 8 0.75
    -3 -3 -8 0.78
    -3 -3 -8 1.2
    -3 -3 -8 0.78
    -3 -3 -8 0.93
    3 -3 8 0.73
    3 -3 8 0.61
    -3 -3 -8 0.69
    3 3 8 0.78
    3 3 8 0.74
    3 3 8 0.74
    3 3 8 0.84
    3 3 8 0.88
    -3 3 -8 0.91
    3 3 8 1.09
    5 -3 8 14.8
    -5 -3 -8 13.66
    5 -3 8 14.38
    -5 -3 -8 15.26
    -5 -3 -8 14.47
    -5 -3 -8 14.88
    -5 -3 -8 15.5
    -5 -3 -8 15.03
    5 -3 8 14.98
    5 3 8 15.13
    5 3 8 13.45
    -5 3 -8 14.33
    5 3 8 16.22
    5 3 8 15.95
    5 3 8 14.86
    -7 -3 -8 0.18
    -7 -3 -8 -0.01
    -7 -3 -8 -0.13
    7 -3 8 -0.36
    7 -3 8 -0.05
    -7 -3 -8 -0.14
    -7 -3 -8 0.14
    -7 -3 -8 0.07
    7 -3 8 -0.18
    7 3 8 -0.17
    7 3 8 0
    7 3 8 0.2
    -7 3 -8 -0.31
    -7 3 -8 -0.02
    -9 -3 -8 0.98
    9 -3 8 -0.08
    9 -3 8 0.19
    -9 -3 -8 0.25
    9 3 8 0.35
    -9 3 -8 -0.11
    9 3 8 0.36
    11 -3 8 0.89
    11 -3 8 1
    -11 -3 -8 0.27
    13 -3 8 2.32
    -13 -3 -8 3.3
    13 3 8 2.68
    -15 -3 -8 3.3
    -15 3 -8 4.91
    16 -4 -8 4.33
    16 4 -8 4.71
    -16 4 8 4.7
    -14 -4 8 5.6
    14 -4 -8 5.64
    -14 4 8 5.4
    14 4 -8 5.47
    12 -4 -8 5.23
    -12 -4 8 4.36
    -12 4 8 5.88
    12 4 -8 5.31
    -12 4 8 5.88
    -10 -4 8 2.74
    -10 -4 8 2.92
    10 -4 -8 1.62
    10 4 -8 2.06
    -10 4 8 2.28
    -10 4 8 2.23
    -8 -4 8 0.84
    -8 -4 8 0.56
    -8 -4 8 0.76
    -8 -4 8 0.08
    -8 -4 8 0.4
    8 -4 -8 0.71
    8 4 -8 0.81
    -8 4 8 1.04
    -8 4 8 0.27
    -8 4 8 0.71
    -6 -4 8 -0.04
    6 -4 -8 0.29
    -6 -4 8 0.18
    -6 -4 8 -0.05
    -6 -4 8 0.14
    -6 -4 8 0.32
    6 -4 -8 -0.21
    -6 -4 8 -0.15
    6 -4 -8 0.06
    -6 -4 8 -0.08
    -6 4 8 0.02
    -6 4 8 -0.06
    6 4 -8 0.13
    6 4 -8 0.28
    6 4 -8 0.01
    -6 4 8 0.06
    -4 -4 8 17.58
    -4 -4 8 16.28
    -4 -4 8 17.69
    4 -4 -8 16.96
    4 -4 -8 17.96
    4 -4 -8 17.23
    -4 -4 8 16.59
    4 -4 -8 17.43
    4 -4 -8 17.7
    4 4 -8 17.71
    4 4 -8 16.4
    -4 4 8 18.18
    -4 4 8 17.03
    -4 4 8 17.48
    -4 4 8 17.71
    4 4 -8 17.5
    -2 -4 8 16.52
    2 -4 -8 15.79
    2 -4 -8 17.03
    -2 -4 8 16.23
    -2 -4 8 16.81
    -2 -4 8 16.74
    2 -4 -8 15.23
    2 -4 -8 15.41
    2 -4 -8 17.79
    2 4 -8 16.41
    -2 4 8 16.96
    -2 4 8 16.5
    -2 4 8 16.34
    -2 4 8 17.34
    2 4 -8 15.64
    2 4 -8 17.49
    -2 4 8 16.19
    0 -4 -8 2.5
    0 -4 8 1.54
    0 -4 8 2.47
    0 -4 8 2.1
    0 -4 -8 1.94
    0 -4 -8 1.89
    0 -4 -8 1.87
    0 -4 8 2.03
    0 -4 -8 1.55
    0 4 -8 1.89
    0 4 -8 2.31
    0 4 8 2.13
    0 4 8 2.14
    0 4 8 2.6
    0 4 8 1.82
    0 4 8 2.15
    0 4 -8 2.09
    2 -4 8 3.4
    -2 -4 -8 4.1
    -2 -4 -8 3.86
    2 -4 8 3.4
    -2 -4 -8 3.37
    -2 -4 -8 4.1
    2 -4 8 3.14
    -2 -4 -8 4.1
    -2 -4 -8 4.03
    -2 4 -8 3.64
    2 4 8 3.73
    -2 4 -8 2.75
    2 4 8 3.51
    2 4 8 3.89
    2 4 8 4.07
    -2 4 -8 3.82
    2 4 8 4.12
    2 4 8 2.9
    -4 -4 -8 -0.3
    -4 -4 -8 0.17
    -4 -4 -8 0.12
    4 -4 8 -0.13
    -4 -4 -8 0.06
    4 -4 8 0.18
    4 -4 8 -0.06
    -4 -4 -8 -0.07
    -4 -4 -8 0.04
    -4 -4 -8 0.25
    4 4 8 0.11
    4 4 8 -0.23
    4 4 8 -0.16
    -4 4 -8 0.04
    4 4 8 -0.04
    -4 4 -8 0.01
    4 4 8 0.11
    -6 -4 -8 7.06
    -6 -4 -8 7.15
    -6 -4 -8 6.89
    6 -4 8 6.11
    6 -4 8 6.87
    -6 -4 -8 6.65
    -6 -4 -8 5.89
    -6 -4 -8 6.55
    6 -4 8 8.72
    6 4 8 7.97
    6 4 8 6.89
    -6 4 -8 5.88
    8 -4 8 0.14
    -8 -4 -8 0.75
    -8 -4 -8 0.2
    8 -4 8 0.08
    -8 -4 -8 0.66
    8 4 8 0.54
    -8 4 -8 0.31
    8 4 8 0.54
    8 4 8 0.41
    -10 -4 -8 -0.18
    10 -4 8 -0.03
    10 -4 8 0.8
    -10 -4 -8 -0.07
    10 4 8 0.17
    -12 -4 -8 0.56
    12 -4 8 0.76
    12 -4 8 0.06
    -14 -4 -8 -0.02
    -16 -4 -8 0.59
    -16 4 -8 0.49
    15 -5 -8 0.46
    15 5 -8 0.64
    -15 5 8 0.17
    -13 -5 8 9.39
    13 -5 -8 10.98
    -13 5 8 9.28
    13 5 -8 9.17
    11 -5 -8 1.68
    -11 -5 8 1.54
    -11 -5 8 1.77
    11 5 -8 1.47
    -11 5 8 1.53
    -9 -5 8 0.31
    -9 -5 8 0.4
    9 -5 -8 -0.14
    -9 -5 8 -0.29
    9 5 -8 0.54
    -9 5 8 0.35
    -9 5 8 0.24
    -7 -5 8 4.54
    -7 -5 8 4.86
    -7 -5 8 4.9
    7 -5 -8 5.78
    -7 -5 8 5.91
    -7 5 8 5.26
    -7 5 8 6.11
    -7 5 8 4.95
    7 5 -8 5.35
    -5 -5 8 0.11
    -5 -5 8 -0.03
    -5 -5 8 0.06
    -5 -5 8 0.06
    5 -5 -8 0.15
    -5 5 8 0.29
    5 5 -8 0.35
    5 5 -8 0.29
    -5 5 8 0.06
    -5 5 8 0.3
    -3 -5 8 3.08
    3 -5 -8 3.75
    3 -5 -8 4.06
    -3 -5 8 3.73
    -3 -5 8 4.26
    3 -5 -8 3.66
    -3 -5 8 3.66
    3 -5 -8 3.7
    3 -5 -8 2.93
    3 5 -8 3.56
    3 5 -8 3.55
    3 5 -8 3.12
    -3 5 8 3.33
    -3 5 8 3.27
    -3 5 8 3.81
    -1 -5 8 -0.04
    1 -5 -8 0.14
    1 -5 -8 -0.25
    -1 -5 8 -0.28
    -1 -5 8 -0.02
    1 -5 -8 0.35
    1 -5 -8 -0.04
    1 -5 -8 -0.01
    -1 -5 8 0.09
    1 5 -8 0.28
    -1 5 8 -0.04
    -1 5 8 -0.43
    -1 5 8 0.28
    1 5 -8 0.12
    -1 -5 -8 74.61
    -1 -5 -8 71.65
    1 -5 8 73.41
    -1 -5 -8 73.34
    1 -5 8 71.8
    1 -5 8 69.21
    -1 -5 -8 71.98
    1 -5 8 70.41
    -1 -5 -8 70.22
    1 5 8 73.35
    1 5 8 67.95
    -1 5 -8 71.26
    -1 5 -8 70.29
    1 5 8 74.29
    1 5 8 69.91
    -3 -5 -8 22.42
    3 -5 8 20.96
    -3 -5 -8 21.09
    -3 -5 -8 21.28
    3 -5 8 21.26
    -3 -5 -8 20.77
    -3 -5 -8 21.9
    -3 -5 -8 21.56
    3 -5 8 22.19
    3 5 8 22.58
    3 5 8 22.4
    -3 5 -8 21.87
    3 5 8 23.26
    3 5 8 22.59
    5 -5 8 0.58
    -5 -5 -8 0.98
    -5 -5 -8 0.42
    5 -5 8 0.72
    -5 -5 -8 1.47
    -5 5 -8 0.59
    5 5 8 0.95
    5 5 8 0.53
    -5 5 -8 0.42
    5 5 8 1.14
    5 5 8 0.38
    -7 -5 -8 0.14
    -7 -5 -8 0.11
    7 -5 8 -0.01
    -7 -5 -8 0.18
    -7 5 -8 0.24
    7 5 8 -0.33
    7 5 8 0.05
    -9 -5 -8 0.67
    9 -5 8 0.68
    -9 -5 -8 1.16
    -9 -5 -8 0.99
    9 5 8 1.2
    -9 5 -8 1.41
    11 -5 8 -0.39
    -11 -5 -8 0.04
    -11 -5 -8 -0.38
    -11 5 -8 1.02
    -13 -5 -8 0.98
    -13 5 -8 1.25
    -15 -5 -8 4.61
    -15 -5 -8 4.16
    -15 5 -8 3.83
    14 -6 -8 3.54
    14 6 -8 4.77
    -14 6 8 4.81
    12 -6 -8 1.95
    -12 6 8 1.6
    12 6 -8 2.56
    -10 -6 8 0.07
    10 -6 -8 0.08
    -10 -6 8 -0.01
    -10 -6 8 0.28
    -10 6 8 0.52
    10 6 -8 -0.21
    -8 -6 8 7.45
    8 -6 -8 7.18
    -8 -6 8 6.43
    8 6 -8 7.13
    -8 6 8 6.47
    6 -6 -8 17.33
    -6 -6 8 15.98
    -6 -6 8 17.97
    -6 6 8 16.65
    -6 6 8 15.08
    6 6 -8 17.03
    -6 6 8 16.4
    4 -6 -8 2.22
    -4 -6 8 1.26
    -4 -6 8 1.29
    4 -6 -8 1.74
    -4 6 8 1.88
    -4 6 8 1.69
    4 6 -8 1.88
    -4 6 8 1.75
    -2 -6 8 0.67
    -2 -6 8 1.06
    -2 -6 8 0.7
    2 -6 -8 0.5
    2 -6 -8 0.35
    -2 6 8 0.67
    -2 6 8 0.79
    2 6 -8 0.65
    -2 6 8 0.52
    0 -6 8 0.01
    0 -6 -8 -0.03
    0 -6 8 0.22
    0 -6 -8 -0.06
    0 -6 8 -0.19
    0 6 -8 0.54
    0 6 8 -0.17
    0 6 8 0.26
    0 6 8 -0.25
    2 -6 8 -0.04
    -2 -6 -8 0.01
    -2 -6 -8 -0.04
    2 -6 8 0.07
    -2 -6 -8 0.11
    2 6 8 -0.15
    -2 6 -8 0.2
    2 6 8 -0.19
    2 6 8 0.19
    -4 -6 -8 1.64
    4 -6 8 1.06
    -4 -6 -8 0.3
    -4 -6 -8 0.69
    4 6 8 1.27
    4 6 8 1.01
    -4 6 -8 0.93
    4 6 8 0.6
    6 -6 8 1.03
    -6 -6 -8 1.2
    -6 -6 -8 0.62
    -6 -6 -8 1.18
    6 6 8 0.94
    -6 6 -8 1.47
    6 6 8 0.95
    6 6 8 1.34
    -8 -6 -8 16.92
    8 -6 8 14.56
    -8 -6 -8 14.13
    -8 -6 -8 14.67
    -8 6 -8 16
    8 6 8 16.95
    8 6 8 16.62
    -10 -6 -8 31.85
    -10 -6 -8 28.87
    -10 -6 -8 33.28
    10 -6 8 27.75
    -10 6 -8 27.22
    -12 -6 -8 1.38
    12 -6 8 2
    -12 -6 -8 2.26
    -12 6 -8 1.85
    -14 -6 -8 0.22
    -14 -6 -8 0.29
    -14 6 -8 -0.31
    -13 7 8 0.54
    13 7 -8 0.84
    11 -7 -8 0.32
    11 7 -8 0.26
    -11 7 8 -0.01
    9 -7 -8 0.27
    9 7 -8 -0.1
    -9 7 8 -0.04
    7 -7 -8 5.93
    -7 -7 8 4.96
    7 7 -8 4.94
    -7 7 8 5.69
    -5 -7 8 2.09
    5 -7 -8 1.61
    -5 -7 8 2.08
    5 7 -8 1.36
    -5 7 8 1.41
    3 -7 -8 0.99
    3 -7 -8 1.21
    -3 -7 8 0.96
    -3 -7 8 0.79
    -3 7 8 0.86
    -3 7 8 0.93
    3 7 -8 1.3
    -1 -7 8 4.4
    1 -7 -8 3.57
    -1 -7 8 3.54
    1 -7 -8 2.91
    -1 7 8 3.42
    1 7 -8 2.8
    -1 7 8 3.88
    1 -7 8 2.11
    -1 -7 -8 1.45
    1 -7 8 1.93
    -1 -7 -8 2.07
    -1 7 -8 2.63
    1 7 8 2.22
    1 7 8 2.01
    -3 -7 -8 4.76
    3 -7 8 5.02
    -3 -7 -8 5.37
    -3 7 -8 3.79
    3 7 8 4.98
    3 7 8 5.67
    5 -7 8 0.16
    -5 -7 -8 0.4
    -5 -7 -8 0.31
    -5 -7 -8 -0.06
    5 7 8 -0.04
    5 7 8 0.41
    -5 7 -8 0.1
    -7 -7 -8 2.11
    -7 -7 -8 1.2
    -7 -7 -8 1.25
    7 -7 8 1.74
    7 7 8 1.55
    -7 7 -8 0.47
    -9 -7 -8 6.88
    9 -7 8 5.77
    -9 -7 -8 6.86
    -9 -7 -8 7.12
    9 7 8 6.76
    -9 7 -8 6.24
    -11 -7 -8 0.16
    -11 -7 -8 0.65
    11 -7 8 -0.32
    -11 7 -8 0.4
    11 7 8 0.25
    10 8 -8 2.86
    -10 8 8 2.37
    -8 8 8 0.04
    8 8 -8 0.4
    6 -8 -8 3.02
    6 8 -8 2.6
    -6 8 8 3.74
    -4 -8 8 3.38
    -4 -8 8 3.63
    4 -8 -8 2.96
    -4 8 8 3.81
    4 8 -8 2.97
    2 -8 -8 4.01
    -2 -8 8 3.4
    -2 -8 8 4.26
    2 8 -8 4.6
    -2 8 8 4.02
    0 -8 -8 0
    0 -8 8 0.43
    0 -8 8 0.29
    0 -8 -8 0.02
    0 8 -8 0.63
    0 8 8 0.3
    0 8 8 0.06
    -2 -8 -8 0.88
    -2 -8 -8 1.14
    2 -8 8 0.87
    2 -8 8 0.54
    2 8 8 0.7
    -2 8 -8 0.54
    2 8 8 0.99
    -4 -8 -8 2.09
    4 -8 8 1.09
    -4 -8 -8 2.1
    4 8 8 1.68
    -4 8 -8 1.06
    6 -8 8 -0.03
    -6 -8 -8 0.14
    -6 -8 -8 0.37
    -6 -8 -8 -0.27
    6 8 8 0.37
    -6 8 -8 0.16
    -8 -8 -8 0.36
    8 -8 8 0.55
    -8 -8 -8 0.79
    -8 8 -8 0.93
    8 8 8 -0.21
    -10 -8 -8 0.03
    -10 -8 -8 1.01
    10 8 8 1.04
    -10 8 -8 0.48
    7 9 -8 2.21
    -7 9 8 1.87
    5 9 -8 -0.2
    -5 9 8 -0.44
    -3 -9 8 2.21
    -3 9 8 1.75
    3 9 -8 1.89
    -1 -9 8 0.15
    1 9 -8 -0.11
    -1 9 8 0.24
    -1 -9 -8 1.18
    1 -9 8 1.06
    1 9 8 0.98
    -1 9 -8 1.05
    -3 -9 -8 1.77
    3 -9 8 1.47
    -3 9 -8 1.45
    3 9 8 2.23
    5 -9 8 4.74
    -5 -9 -8 4.52
    5 9 8 6.22
    -5 9 -8 3.73
    -7 -9 -8 6.27
    7 9 8 5.57
    -7 9 -8 3.38
    2 10 -8 3.69
    0 10 8 0.82
    0 10 -8 1.33
    -2 10 -8 1.12
    18 0 -9 0.36
    16 0 -9 0.42
    -16 0 9 0.01
    14 0 -9 0.59
    -14 0 9 0.35
    -14 0 9 -0.08
    -12 0 9 -0.13
    -12 0 9 -0.03
    12 0 -9 0.22
    -10 0 9 -0.08
    -10 0 9 -0.19
    10 0 -9 0.12
    -10 0 9 0
    -10 0 9 0.01
    -8 0 9 -0.26
    -8 0 9 -0.18
    -8 0 9 0.14
    8 0 -9 0
    -8 0 9 0.1
    -8 0 9 -0.04
    -8 0 9 -0.1
    -8 0 9 0.13
    8 0 -9 0.06
    -6 0 9 0.04
    6 0 -9 -0.13
    -6 0 9 -0.14
    -6 0 9 0.26
    -6 0 9 0.13
    -6 0 9 -0.08
    6 0 -9 -0.02
    6 0 -9 0.32
    -6 0 9 0.14
    4 0 -9 -0.02
    4 0 -9 0.14
    -4 0 9 -0.05
    -4 0 9 -0.17
    4 0 -9 -0.01
    -4 0 9 -0.01
    -4 0 9 -0.03
    -2 0 9 -0.14
    2 0 -9 -0.01
    -2 0 9 0.03
    2 0 -9 0.08
    2 0 -9 0.05
    0 0 -9 0.18
    0 0 9 0.21
    0 0 -9 0.03
    0 0 9 0.23
    0 0 -9 0.03
    0 0 9 -0.13
    0 0 -9 0.08
    0 0 -9 0.02
    2 0 9 0.04
    -2 0 -9 0.25
    -2 0 -9 0.12
    2 0 9 0.02
    2 0 9 0.01
    -2 0 -9 -0.09
    2 0 9 -0.01
    -2 0 -9 -0.03
    -2 0 -9 0.13
    -4 0 -9 0.04
    4 0 9 0.24
    4 0 9 0.08
    -4 0 -9 -0.02
    4 0 9 -0.06
    -4 0 -9 0.05
    4 0 9 0.08
    6 0 9 0.01
    6 0 9 0.04
    6 0 9 -0.04
    -6 0 -9 0.08
    -6 0 -9 0.05
    -6 0 -9 -0.13
    -6 0 -9 0.3
    6 0 9 -0.02
    6 0 9 0.21
    -8 0 -9 -0.1
    8 0 9 0.07
    8 0 9 0.08
    -8 0 -9 0.16
    8 0 9 -0.03
    8 0 9 0.15
    -8 0 -9 -0.07
    8 0 9 0.14
    -8 0 -9 0.05
    -10 0 -9 0.01
    10 0 9 -0.06
    -10 0 -9 0.01
    10 0 9 -0.16
    12 0 9 0.22
    -12 0 -9 0.05
    -14 0 -9 -0.28
    -16 0 -9 0.2
    17 -1 -9 9.59
    17 1 -9 8.66
    -15 -1 9 2.23
    -15 -1 9 3.08
    15 -1 -9 1.84
    15 1 -9 3.63
    -15 1 9 2.59
    -15 1 9 2.48
    -13 -1 9 -0.09
    13 -1 -9 -0.24
    -13 -1 9 0.27
    13 1 -9 -0.08
    -13 1 9 0.7
    -13 1 9 -0.1
    -11 -1 9 3.18
    -11 -1 9 2.68
    -11 -1 9 3.67
    -11 -1 9 3.5
    11 -1 -9 2.66
    11 1 -9 2.74
    -11 1 9 3.4
    -11 1 9 2.33
    -11 1 9 2.53
    -11 1 9 2.69
    -9 -1 9 3.45
    -9 -1 9 3.36
    -9 -1 9 3.91
    9 -1 -9 3.8
    -9 -1 9 4
    -9 -1 9 4.24
    -9 -1 9 4.26
    9 -1 -9 3.63
    -9 -1 9 3.7
    -9 1 9 3.47
    -9 1 9 4.52
    9 1 -9 3.4
    -9 1 9 4.03
    9 1 -9 3.6
    -9 1 9 2.9
    -9 1 9 3.88
    -9 1 9 2.65
    -7 -1 9 5.69
    -7 -1 9 6.24
    -7 -1 9 5.38
    -7 -1 9 5.46
    -7 -1 9 6.21
    7 -1 -9 5.68
    -7 -1 9 6.27
    7 -1 -9 5.96
    7 -1 -9 5.9
    -7 -1 9 5.87
    -7 1 9 5.5
    -7 1 9 6.65
    -7 1 9 6.05
    7 1 -9 5.99
    7 1 -9 6.55
    -7 1 9 6
    -7 1 9 5.88
    7 1 -9 5.6
    -5 -1 9 0.78
    -5 -1 9 0.64
    -5 -1 9 0.79
    -5 -1 9 0.91
    5 -1 -9 0.72
    -5 -1 9 0.52
    5 -1 -9 0.78
    5 -1 -9 0.66
    -5 -1 9 0.67
    5 1 -9 0.53
    -5 1 9 0.39
    -5 1 9 0.4
    5 1 -9 0.26
    5 1 -9 0.51
    5 1 -9 0.89
    -5 1 9 0.85
    -5 1 9 0.63
    -3 -1 9 1.7
    3 -1 -9 1.57
    3 -1 -9 2.06
    -3 -1 9 1.58
    3 -1 -9 2.01
    -3 -1 9 1.24
    3 1 -9 1.66
    -3 1 9 1.99
    3 1 -9 1.68
    3 1 -9 2.18
    -3 1 9 2.15
    -3 1 9 2.06
    -3 1 9 1.95
    1 -1 -9 2.45
    -1 -1 9 2.53
    1 -1 -9 2.91
    -1 -1 9 2.26
    1 -1 -9 2.44
    1 -1 -9 2.7
    1 -1 -9 2.78
    1 -1 -9 2.79
    -1 1 9 2.52
    -1 1 9 2.39
    -1 1 9 2.08
    1 1 -9 2.74
    1 1 -9 2.66
    1 -1 9 84.71
    -1 -1 -9 87.37
    -1 -1 -9 86.41
    1 -1 9 85.65
    -1 -1 -9 85.23
    -1 -1 -9 87.02
    -1 -1 -9 85.45
    -1 1 -9 87.12
    1 1 9 90.27
    1 1 9 86.51
    1 1 9 86.14
    -1 1 -9 87.68
    1 1 9 86.22
    1 1 9 83.81
    3 -1 9 5.16
    -3 -1 -9 4.33
    3 -1 9 5.34
    3 -1 9 5.15
    3 -1 9 5.04
    -3 -1 -9 4.84
    -3 -1 -9 5.01
    -3 -1 -9 5.19
    -3 -1 -9 5.22
    3 1 9 5.48
    -3 1 -9 5.23
    3 1 9 4.88
    3 1 9 5.44
    -3 1 -9 4.63
    3 1 9 4.67
    -5 -1 -9 18.83
    5 -1 9 18.71
    -5 -1 -9 17.61
    5 -1 9 18.51
    5 -1 9 18.68
    5 -1 9 18.53
    -5 -1 -9 18.24
    -5 -1 -9 17.61
    5 1 9 18.19
    5 1 9 17.7
    5 1 9 17.94
    -5 1 -9 18.3
    5 1 9 18
    -5 1 -9 18.15
    5 1 9 17.82
    5 1 9 18.05
    -7 -1 -9 70.32
    7 -1 9 67.08
    -7 -1 -9 65.09
    -7 -1 -9 66.84
    -7 -1 -9 69.38
    7 -1 9 66.83
    7 -1 9 65.97
    7 -1 9 67.56
    -7 1 -9 67.91
    7 1 9 70.47
    7 1 9 68.41
    7 1 9 70.45
    7 1 9 68.36
    7 1 9 66.79
    7 1 9 66.85
    -7 1 -9 65.77
    9 -1 9 0.09
    -9 -1 -9 0.23
    9 -1 9 0.41
    -9 -1 -9 -0.08
    -9 -1 -9 0.23
    9 -1 9 -0.03
    9 1 9 -0.14
    9 1 9 0.29
    -9 1 -9 0.55
    9 1 9 0.08
    9 1 9 0
    11 -1 9 0.45
    11 -1 9 1.05
    -11 -1 -9 0.52
    -11 1 -9 0.39
    11 1 9 0.6
    -11 1 -9 0.11
    11 1 9 0.57
    13 -1 9 0.01
    -13 -1 -9 -0.03
    13 1 9 0.27
    -13 1 -9 0.35
    -15 -1 -9 -0.18
    -15 1 -9 -0.27
    -17 -1 -9 5.45
    -17 1 -9 6.34
    16 -2 -9 0.3
    16 2 -9 -0.08
    -14 -2 9 -0.13
    14 -2 -9 -0.29
    -14 -2 9 0.15
    -14 2 9 0.12
    14 2 -9 -0.56
    -14 2 9 0.11
    12 -2 -9 7.38
    -12 -2 9 9.34
    -12 -2 9 7.93
    -12 2 9 8.81
    -12 2 9 8.49
    12 2 -9 9.08
    -12 2 9 8.46
    -10 -2 9 0.45
    10 -2 -9 0.01
    -10 -2 9 0.31
    -10 -2 9 0.36
    -10 -2 9 0.35
    -10 -2 9 0.46
    -10 2 9 0.62
    -10 2 9 0.47
    -10 2 9 0.58
    10 2 -9 0.24
    -10 2 9 0.47
    -10 2 9 0.63
    -8 -2 9 33.63
    -8 -2 9 34.34
    8 -2 -9 34.57
    -8 -2 9 35.72
    8 -2 -9 35.98
    -8 -2 9 34.45
    -8 -2 9 35.21
    -8 -2 9 36.12
    8 -2 -9 34.82
    8 2 -9 34.43
    -8 2 9 34.05
    -8 2 9 36.17
    -8 2 9 35.46
    -8 2 9 35.62
    -8 2 9 35.18
    -8 2 9 34.4
    8 2 -9 34.59
    -6 -2 9 10.46
    -6 -2 9 10.29
    6 -2 -9 11.13
    -6 -2 9 9.71
    -6 -2 9 10.89
    6 -2 -9 10.53
    -6 -2 9 10.56
    6 -2 -9 10.74
    -6 -2 9 10.16
    -6 -2 9 9.62
    -6 -2 9 9.97
    -6 2 9 10
    6 2 -9 10.49
    6 2 -9 10.13
    6 2 -9 9.72
    -6 2 9 10.38
    -6 2 9 10.09
    -6 2 9 10.68
    -6 2 9 9.85
    -4 -2 9 -0.03
    4 -2 -9 0.18
    4 -2 -9 -0.17
    -4 -2 9 -0.05
    -4 -2 9 -0.15
    4 -2 -9 0.01
    -4 -2 9 -0.05
    4 2 -9 0.06
    4 2 -9 0.04
    -4 2 9 0.2
    -4 2 9 -0.07
    4 2 -9 -0.07
    4 2 -9 0.03
    2 -2 -9 5.2
    2 -2 -9 5.72
    -2 -2 9 6.06
    -2 -2 9 5.7
    -2 -2 9 5.25
    2 -2 -9 5.43
    2 -2 -9 6.06
    2 2 -9 5.6
    2 2 -9 5.65
    -2 2 9 5.37
    -2 2 9 5.77
    2 2 -9 5.53
    0 -2 -9 0.1
    0 -2 -9 0.03
    0 -2 -9 0.07
    0 -2 9 -0.04
    0 -2 -9 0.04
    0 -2 9 0.05
    0 -2 9 -0.03
    0 -2 -9 0.21
    0 -2 -9 -0.01
    0 2 -9 -0.06
    0 2 9 0.3
    0 2 -9 0.2
    2 -2 9 3.22
    -2 -2 -9 3.5
    -2 -2 -9 3.04
    2 -2 9 3.8
    -2 -2 -9 3.73
    -2 -2 -9 3.71
    2 -2 9 3.55
    -2 -2 -9 3.71
    2 2 9 4.02
    2 2 9 3.2
    -2 2 -9 3.64
    2 2 9 3.16
    2 2 9 3.65
    -4 -2 -9 6.18
    -4 -2 -9 5.54
    -4 -2 -9 6.21
    -4 -2 -9 6.18
    4 -2 9 5.79
    4 -2 9 6.36
    -4 -2 -9 5.45
    4 -2 9 5.68
    4 2 9 6.41
    4 2 9 6.38
    4 2 9 6.15
    -4 2 -9 6.23
    4 2 9 6.22
    4 2 9 6.25
    4 2 9 6.02
    4 2 9 6.51
    6 -2 9 6.43
    -6 -2 -9 7.04
    6 -2 9 6.08
    -6 -2 -9 5.78
    6 -2 9 6.67
    -6 -2 -9 5.33
    -6 -2 -9 5.7
    -6 -2 -9 6.29
    6 2 9 5.91
    -6 2 -9 5.67
    -6 2 -9 5.4
    6 2 9 5.73
    6 2 9 6.67
    6 2 9 5.9
    6 2 9 6.09
    6 2 9 7.08
    -8 -2 -9 4.05
    -8 -2 -9 3.33
    8 -2 9 3.81
    8 -2 9 3.8
    -8 -2 -9 3.92
    8 -2 9 3.95
    -8 -2 -9 3.53
    8 2 9 3.79
    8 2 9 3.73
    8 2 9 3.4
    8 2 9 3.94
    8 2 9 4.09
    -10 -2 -9 -0.08
    10 -2 9 -0.04
    10 -2 9 -0.14
    10 2 9 0.11
    10 2 9 0.06
    -12 -2 -9 0.85
    12 -2 9 0.63
    -12 2 -9 0.35
    -12 2 -9 0.09
    12 2 9 0.03
    12 2 9 0.34
    -14 -2 -9 2.91
    -14 2 -9 2.76
    -16 -2 -9 2.26
    -16 2 -9 3.5
    17 -3 -9 3.45
    17 3 -9 2.61
    15 -3 -9 0.9
    15 3 -9 0.06
    -15 3 9 0
    13 -3 -9 5.58
    -13 -3 9 5.01
    -13 -3 9 5.83
    -13 3 9 5.4
    -13 3 9 4.67
    13 3 -9 5.07
    -11 -3 9 23.35
    -11 -3 9 24.4
    11 -3 -9 23.58
    -11 3 9 23.22
    -11 3 9 21.27
    11 3 -9 23.2
    9 -3 -9 0.8
    -9 -3 9 1.74
    -9 -3 9 1.2
    -9 -3 9 1.39
    -9 -3 9 1.51
    -9 -3 9 0.67
    9 -3 -9 1.07
    -9 3 9 1.2
    -9 3 9 1.04
    9 3 -9 0.89
    -9 3 9 1.15
    -9 3 9 1.18
    7 -3 -9 0.84
    -7 -3 9 0.56
    -7 -3 9 0.91
    -7 -3 9 0.68
    -7 -3 9 0.08
    -7 -3 9 0.54
    7 -3 -9 0.68
    -7 -3 9 0.71
    -7 -3 9 0.85
    7 -3 -9 0.17
    -7 -3 9 1.21
    -7 3 9 0.95
    -7 3 9 0.62
    -7 3 9 0.64
    -7 3 9 0.59
    7 3 -9 0.52
    7 3 -9 0.76
    -5 -3 9 7
    -5 -3 9 6.45
    -5 -3 9 6.74
    -5 -3 9 6.42
    5 -3 -9 6.67
    5 -3 -9 6.7
    5 -3 -9 5.97
    -5 -3 9 6.33
    -5 3 9 6.64
    5 3 -9 6.85
    5 3 -9 6.64
    5 3 -9 7.08
    -5 3 9 6.26
    5 3 -9 6.22
    -5 3 9 6.07
    -5 3 9 7.12
    3 -3 -9 11.66
    3 -3 -9 10.11
    3 -3 -9 11.27
    3 -3 -9 10.85
    3 -3 -9 9.79
    -3 -3 9 11.28
    3 -3 -9 10.77
    -3 -3 9 11.12
    3 -3 -9 10.87
    -3 3 9 11.06
    -3 3 9 10.64
    -3 3 9 10.88
    3 3 -9 10.16
    -3 3 9 10.62
    3 3 -9 10.26
    3 3 -9 11.13
    1 -3 -9 1.73
    -1 -3 9 1.09
    1 -3 -9 1.19
    1 -3 -9 0.84
    1 -3 -9 1.38
    -1 -3 9 1.15
    1 3 -9 1.3
    -1 3 9 1.08
    -1 3 9 1.21
    -1 3 9 1.63
    1 3 -9 0.97
    1 3 -9 1.25
    -1 3 9 1.52
    -1 -3 -9 0.09
    -1 -3 -9 0.17
    1 -3 9 0.21
    -1 -3 -9 0.12
    -1 -3 -9 0.13
    -1 -3 -9 0.33
    1 -3 9 0.15
    -1 -3 -9 0.28
    1 3 9 0.38
    1 3 9 0.15
    -1 3 -9 0.27
    1 3 9 0.44
    1 3 9 0.27
    1 3 9 0.17
    1 3 9 0.18
    3 -3 9 0.17
    3 -3 9 0.24
    -3 -3 -9 -0.1
    -3 -3 -9 0.09
    -3 -3 -9 0.08
    3 -3 9 -0.1
    -3 -3 -9 0.09
    -3 -3 -9 0.18
    -3 -3 -9 0.07
    3 3 9 0.22
    3 3 9 0.09
    3 3 9 0.16
    3 3 9 0.1
    3 3 9 0.16
    -3 3 -9 -0.12
    3 3 9 0.23
    5 -3 9 6.17
    -5 -3 -9 6.23
    -5 -3 -9 6.55
    -5 -3 -9 6
    5 -3 9 6.26
    -5 -3 -9 6.7
    -5 -3 -9 6.32
    5 -3 9 5.99
    -5 -3 -9 6.47
    5 3 9 5.8
    5 3 9 7.23
    5 3 9 6.59
    -5 3 -9 7.2
    5 3 9 6.44
    5 3 9 6.08
    5 3 9 6.27
    5 3 9 6.35
    7 -3 9 2.82
    -7 -3 -9 2.29
    -7 -3 -9 2.84
    7 -3 9 2.75
    -7 -3 -9 2.78
    7 -3 9 2.82
    -7 -3 -9 2.56
    -7 -3 -9 2.67
    7 3 9 2.19
    7 3 9 2.5
    7 3 9 3
    7 3 9 3.68
    -9 -3 -9 6.47
    -9 -3 -9 6.35
    9 -3 9 4.56
    9 -3 9 5.78
    9 3 9 4.57
    9 3 9 5.67
    11 -3 9 0.06
    11 -3 9 0.01
    -11 -3 -9 -0.07
    11 3 9 -0.31
    11 3 9 -0.17
    -13 -3 -9 0.08
    13 -3 9 0.13
    -15 -3 -9 9.05
    -15 3 -9 7.66
    16 -4 -9 0.31
    -16 4 9 0.19
    16 4 -9 -0.22
    14 -4 -9 0.38
    -14 4 9 -0.12
    14 4 -9 0.44
    -12 -4 9 8.66
    12 -4 -9 7.2
    12 4 -9 7.39
    -12 4 9 7.44
    -12 4 9 7.61
    10 -4 -9 7.26
    -10 -4 9 9.47
    -10 -4 9 7.81
    10 4 -9 7.74
    -10 4 9 8.82
    -8 -4 9 -0.05
    -8 -4 9 -0.2
    8 -4 -9 -0.17
    -8 -4 9 0.33
    -8 -4 9 0.39
    -8 -4 9 -0.08
    -8 4 9 0.07
    -8 4 9 -0.24
    8 4 -9 0.06
    -6 -4 9 0.82
    -6 -4 9 0.77
    -6 -4 9 0.92
    6 -4 -9 0.95
    -6 -4 9 0.87
    6 -4 -9 1.02
    -6 -4 9 0.93
    -6 4 9 1.02
    6 4 -9 1.29
    -6 4 9 1.07
    6 4 -9 1.24
    6 4 -9 1.16
    -6 4 9 0.77
    4 -4 -9 13.06
    4 -4 -9 12.11
    -4 -4 9 12.11
    4 -4 -9 11.63
    -4 -4 9 12.02
    4 -4 -9 13.27
    -4 -4 9 11.57
    -4 -4 9 10.9
    4 4 -9 11.25
    4 4 -9 11.91
    -4 4 9 11.86
    4 4 -9 11.47
    -4 4 9 12.1
    -4 4 9 12.38
    -4 4 9 11.8
    2 -4 -9 14.4
    -2 -4 9 14.83
    2 -4 -9 13.79
    -2 -4 9 13.23
    -2 -4 9 14.17
    2 -4 -9 13.46
    -2 -4 9 14.82
    2 -4 -9 14.41
    2 -4 -9 12.6
    -2 4 9 13.76
    -2 4 9 13.33
    -2 4 9 13.53
    2 4 -9 14.66
    -2 4 9 14.01
    2 4 -9 13.42
    0 -4 -9 57.47
    0 -4 -9 58.11
    0 -4 9 58
    0 -4 -9 58.2
    0 -4 9 56.69
    0 -4 -9 57.72
    0 -4 -9 59.5
    0 -4 9 57.76
    0 -4 9 57.46
    0 4 9 59.38
    0 4 9 57.24
    0 4 -9 58.41
    0 4 9 56.47
    0 4 9 57.48
    0 4 -9 56.57
    0 4 -9 58.66
    2 -4 9 31.14
    -2 -4 -9 30.5
    2 -4 9 30.73
    -2 -4 -9 31.34
    2 -4 9 31.37
    2 -4 9 30.16
    -2 -4 -9 32.65
    -2 -4 -9 31.45
    -2 -4 -9 33.55
    -2 -4 -9 30.09
    -2 4 -9 30.83
    2 4 9 32.42
    -2 4 -9 32.45
    -2 4 -9 31.95
    2 4 9 31.11
    2 4 9 30.63
    2 4 9 32.7
    2 4 9 31.57
    4 -4 9 0.1
    -4 -4 -9 0.04
    -4 -4 -9 0.14
    4 -4 9 0.36
    -4 -4 -9 -0.29
    -4 -4 -9 0.26
    -4 -4 -9 -0.06
    -4 -4 -9 0.25
    4 -4 9 0.17
    4 4 9 0.03
    -4 4 -9 0.08
    4 4 9 0.28
    4 4 9 0.2
    4 4 9 0.09
    4 4 9 -0.03
    -4 4 -9 0.16
    6 -4 9 3.38
    -6 -4 -9 4.51
    -6 -4 -9 3.67
    6 -4 9 3.17
    6 -4 9 4.25
    -6 -4 -9 3.9
    -6 4 -9 3.49
    6 4 9 3.24
    6 4 9 3.99
    6 4 9 3.46
    6 4 9 3.04
    8 -4 9 3.69
    -8 -4 -9 3.57
    8 -4 9 3.8
    -8 -4 -9 3.75
    8 4 9 4.44
    -8 4 -9 3.47
    8 4 9 3.46
    8 4 9 4.21
    8 4 9 3.42
    10 -4 9 0.89
    10 -4 9 0.34
    -10 -4 -9 0.21
    -10 -4 -9 0.45
    10 4 9 0.62
    12 -4 9 -0.06
    -12 -4 -9 -0.27
    12 4 9 -0.68
    -14 -4 -9 0.41
    15 -5 -9 1.89
    15 5 -9 2.4
    -15 5 9 2.06
    13 -5 -9 0.12
    13 5 -9 0.18
    -13 5 9 0.12
    11 -5 -9 0.13
    -11 -5 9 0.31
    -11 5 9 -0.3
    11 5 -9 0.11
    9 -5 -9 8.32
    -9 -5 9 7.3
    -9 -5 9 8.52
    -9 -5 9 9.57
    9 5 -9 8.99
    -9 5 9 8.46
    -9 5 9 7.1
    7 -5 -9 19.19
    -7 -5 9 19.58
    -7 -5 9 18.24
    7 5 -9 19.13
    -7 5 9 17.13
    -7 5 9 19.05
    -5 -5 9 1.07
    -5 -5 9 0.35
    -5 -5 9 0.82
    5 -5 -9 0.76
    -5 -5 9 0.14
    -5 5 9 0.74
    -5 5 9 0.48
    5 5 -9 0.16
    -5 5 9 0.88
    5 5 -9 0.54
    -3 -5 9 15.89
    -3 -5 9 17.02
    3 -5 -9 18.16
    3 -5 -9 17.07
    -3 -5 9 16.4
    3 -5 -9 16.63
    3 -5 -9 17.36
    -3 -5 9 17.3
    3 5 -9 15.69
    3 5 -9 17.32
    -3 5 9 16.71
    -3 5 9 17.16
    -3 5 9 17.69
    -1 -5 9 13.18
    1 -5 -9 13.9
    -1 -5 9 13.54
    -1 -5 9 13.8
    1 -5 -9 14.87
    1 -5 -9 13.75
    -1 -5 9 14.71
    1 -5 -9 13.09
    1 5 -9 13.61
    1 5 -9 13.18
    -1 5 9 13.18
    -1 5 9 14.64
    -1 5 9 12.48
    -1 -5 -9 18.71
    1 -5 9 16.4
    1 -5 9 18.38
    1 -5 9 17.03
    -1 -5 -9 17.64
    -1 -5 -9 17.36
    -1 -5 -9 16.93
    -1 -5 -9 16.76
    1 -5 9 16.5
    1 5 9 18.02
    1 5 9 17.55
    -1 5 -9 18.6
    -1 5 -9 16.91
    1 5 9 17.96
    1 5 9 16.03
    -3 -5 -9 11.12
    3 -5 9 12.6
    -3 -5 -9 11.54
    3 -5 9 11.51
    3 -5 9 11.02
    -3 -5 -9 11.34
    -3 -5 -9 11.65
    3 5 9 11.65
    3 5 9 11.43
    3 5 9 11.66
    -3 5 -9 11.33
    3 5 9 11.02
    -5 -5 -9 0.21
    5 -5 9 -0.01
    -5 -5 -9 0.49
    5 -5 9 0.17
    5 5 9 0.28
    5 5 9 0.11
    5 5 9 -0.02
    -5 5 -9 0.22
    5 5 9 0.25
    -7 -5 -9 2.23
    -7 -5 -9 1.71
    7 -5 9 1.9
    7 5 9 1.87
    7 5 9 1.9
    -7 5 -9 1.98
    7 5 9 1.8
    7 5 9 1.94
    9 -5 9 17.46
    -9 -5 -9 17.4
    -9 -5 -9 18.33
    9 5 9 17.66
    -11 -5 -9 2.2
    11 -5 9 3.48
    -11 5 -9 3.42
    11 5 9 2.92
    -13 -5 -9 -0.64
    -13 5 -9 0.04
    -15 5 -9 5.01
    14 -6 -9 2.89
    -14 6 9 3.26
    14 6 -9 2.46
    12 -6 -9 1.21
    12 6 -9 0.13
    -12 6 9 0.77
    -10 -6 9 0.06
    -10 -6 9 0.67
    10 -6 -9 0.16
    10 6 -9 0.38
    -10 6 9 0.63
    8 -6 -9 28.16
    -8 -6 9 26.82
    8 6 -9 29.4
    -8 6 9 27.85
    -6 -6 9 14.44
    6 -6 -9 15.26
    -6 -6 9 13.51
    6 6 -9 13.84
    -6 6 9 13.66
    -6 6 9 13.38
    4 -6 -9 0.6
    -4 -6 9 0.66
    -4 -6 9 0.49
    4 6 -9 0.45
    -4 6 9 1.03
    -4 6 9 0.44
    -4 6 9 0.56
    -2 -6 9 0.65
    -2 -6 9 1.06
    2 -6 -9 1.23
    -2 -6 9 1.22
    -2 6 9 0.74
    -2 6 9 0.95
    2 6 -9 1.04
    -2 6 9 1.76
    0 -6 9 0.51
    0 -6 -9 0.56
    0 -6 9 0.91
    0 -6 9 0.46
    0 6 -9 0.39
    0 6 9 0.29
    0 6 9 0.21
    0 6 9 0.79
    -2 -6 -9 0.16
    2 -6 9 0.31
    2 -6 9 0.23
    -2 -6 -9 0.04
    -2 6 -9 0.27
    2 6 9 0.16
    2 6 9 0.02
    2 6 9 0.3
    -4 -6 -9 0.21
    4 -6 9 -0.03
    -4 -6 -9 0.1
    4 6 9 -0.05
    4 6 9 0.17
    4 6 9 -0.01
    -4 6 -9 0.12
    -6 -6 -9 0.5
    -6 -6 -9 0.35
    6 -6 9 0.14
    6 6 9 0.15
    -6 6 -9 -0.12
    6 6 9 0.37
    -8 -6 -9 -0.04
    8 -6 9 0.01
    -8 -6 -9 0.46
    -8 6 -9 0.52
    8 6 9 -0.16
    8 6 9 0.03
    -10 -6 -9 7.12
    10 -6 9 6.01
    10 6 9 5.52
    -10 6 -9 6.47
    -12 -6 -9 -0.33
    12 -6 9 1.18
    -12 6 -9 0.82
    11 -7 -9 0.56
    -11 7 9 1.47
    11 7 -9 1.07
    9 -7 -9 0.16
    9 7 -9 0.55
    -9 7 9 0.92
    7 -7 -9 2.84
    -7 -7 9 3.87
    -7 7 9 3.08
    7 7 -9 3.37
    5 -7 -9 6.27
    -5 -7 9 6.41
    -5 -7 9 5.84
    -5 7 9 5.63
    5 7 -9 4.64
    -3 -7 9 0.81
    3 -7 -9 -0.15
    -3 -7 9 0.13
    3 7 -9 -0.1
    -3 7 9 0.11
    -1 -7 9 0.28
    1 -7 -9 0.31
    -1 -7 9 -0.27
    -1 7 9 -0.19
    -1 7 9 -0.03
    1 7 -9 0.09
    1 -7 9 4.9
    -1 -7 -9 5.08
    1 -7 9 4.59
    1 7 9 6.11
    1 7 9 5.12
    -1 7 -9 5.47
    -3 -7 -9 0.09
    -3 -7 -9 0.49
    3 -7 9 0.08
    3 7 9 -0.13
    3 7 9 -0.21
    -3 7 -9 -0.02
    -5 -7 -9 0.98
    -5 -7 -9 1.51
    -5 -7 -9 1.59
    5 -7 9 0.97
    -5 7 -9 1.09
    5 7 9 1.55
    -7 -7 -9 0.91
    -7 -7 -9 0.85
    -7 -7 -9 -0.01
    7 -7 9 1.16
    7 7 9 0.69
    -7 7 -9 0.91
    9 -7 9 9.07
    -9 -7 -9 8.44
    -9 -7 -9 10.94
    -9 -7 -9 11.53
    9 7 9 9.04
    -9 7 -9 8.6
    -11 -7 -9 5.91
    11 -7 9 4.69
    -11 -7 -9 4.25
    -11 7 -9 4.4
    11 7 9 5.17
    10 8 -9 0.61
    -10 8 9 1.35
    8 -8 -9 0.21
    8 8 -9 0.75
    -8 8 9 0.19
    6 -8 -9 0.13
    -6 8 9 0.06
    6 8 -9 0.07
    -4 -8 9 -0.06
    -4 -8 9 0.64
    4 -8 -9 0.44
    -4 8 9 0.47
    4 8 -9 -0.14
    2 -8 -9 2.3
    -2 -8 9 1.96
    -2 -8 9 1.69
    -2 8 9 1.39
    2 8 -9 1.81
    0 -8 9 1.07
    0 -8 -9 2.01
    0 -8 -9 1.55
    0 -8 9 1.11
    0 8 9 1.37
    0 8 -9 1.18
    -2 -8 -9 11.68
    2 -8 9 11.73
    -2 -8 -9 11.73
    2 -8 9 10.91
    -2 8 -9 12.73
    2 8 9 12.44
    -4 -8 -9 2.29
    4 -8 9 1.55
    4 -8 9 2.21
    -4 -8 -9 1.74
    4 8 9 2.27
    -4 8 -9 2.49
    -6 -8 -9 1.72
    6 -8 9 2.13
    -6 -8 -9 2.21
    -6 -8 -9 1.97
    -6 8 -9 1.67
    6 8 9 2.05
    8 -8 9 0.69
    -8 -8 -9 0.63
    -8 -8 -9 0.67
    -8 8 -9 0.48
    8 8 9 0.06
    -10 -8 -9 0.18
    -10 -8 -9 0.78
    -10 8 -9 1.02
    10 8 9 0.94
    7 9 -9 1.33
    -7 9 9 2.34
    -5 9 9 3.44
    5 9 -9 3.84
    -3 -9 9 0.83
    -3 9 9 0.4
    3 9 -9 0.95
    -1 -9 9 0.14
    -1 9 9 -0.25
    1 9 -9 -0.09
    1 -9 9 0.6
    -1 -9 -9 0.19
    1 9 9 -0.14
    -1 9 -9 0.4
    -3 -9 -9 7.08
    3 -9 9 7.2
    -3 9 -9 5.47
    3 9 9 6.8
    -5 -9 -9 0
    -5 9 -9 -0.03
    5 9 9 0.01
    -7 -9 -9 3.71
    7 9 9 4.46
    -7 9 -9 4.24
    -16 0 10 0.9
    16 0 -10 0.74
    -14 0 10 3.48
    14 0 -10 2.57
    -14 0 10 2.74
    -12 0 10 0.08
    -12 0 10 -0.19
    12 0 -10 0.65
    10 0 -10 2.39
    -10 0 10 2.44
    -10 0 10 1.98
    -10 0 10 2.65
    -10 0 10 2.9
    -8 0 10 1.43
    8 0 -10 0.79
    -8 0 10 1.22
    -8 0 10 1.37
    -8 0 10 1.76
    -8 0 10 1.31
    -8 0 10 1.62
    -8 0 10 1.54
    -6 0 10 16.2
    -6 0 10 16.72
    6 0 -10 15.43
    -6 0 10 14.98
    6 0 -10 15.06
    -6 0 10 15.46
    6 0 -10 16.77
    -6 0 10 15.47
    -6 0 10 15.59
    4 0 -10 24.6
    -4 0 10 24.49
    4 0 -10 24.39
    -4 0 10 24.77
    4 0 -10 25.02
    -4 0 10 24.9
    -2 0 10 0.39
    2 0 -10 0.21
    2 0 -10 0.09
    -2 0 10 0.03
    0 0 -10 108.78
    0 0 -10 108.71
    0 0 -10 113.13
    0 0 -10 111.53
    0 0 10 109.83
    0 0 10 112.2
    0 0 -10 113.18
    0 0 10 110.42
    2 0 10 4.26
    2 0 10 4.62
    2 0 10 4.39
    2 0 10 4.58
    -2 0 -10 4.07
    -2 0 -10 4.45
    -2 0 -10 4.55
    -2 0 -10 4.57
    -2 0 -10 4.33
    -4 0 -10 0.82
    -4 0 -10 1.17
    4 0 10 0.59
    4 0 10 0.93
    4 0 10 0.85
    -4 0 -10 0.81
    4 0 10 1.1
    6 0 10 151.65
    6 0 10 138.92
    -6 0 -10 147.46
    -6 0 -10 144.53
    -6 0 -10 144.9
    6 0 10 147.89
    -6 0 -10 147.91
    6 0 10 142.06
    -8 0 -10 34.31
    -8 0 -10 31.88
    -8 0 -10 31.49
    8 0 10 30.19
    8 0 10 31.36
    -8 0 -10 28.71
    8 0 10 31.68
    8 0 10 31.4
    10 0 10 0.34
    -10 0 -10 -0.04
    10 0 10 0.05
    -12 0 -10 1.48
    12 0 10 1.49
    -14 0 -10 4.37
    -16 0 -10 10.36
    17 -1 -10 -0.06
    17 1 -10 0.18
    15 -1 -10 1.94
    -15 -1 10 2.39
    -15 1 10 2.15
    15 1 -10 1.73
    -13 -1 10 0.09
    -13 -1 10 -0.21
    13 -1 -10 0.04
    13 1 -10 0.27
    -13 1 10 -0.17
    -13 1 10 0.07
    11 -1 -10 0.19
    -11 -1 10 0.56
    -11 -1 10 0.34
    -11 1 10 0.32
    -11 1 10 0.61
    11 1 -10 0.44
    -11 1 10 0.22
    -9 -1 10 10.22
    -9 -1 10 9.35
    9 -1 -10 10.83
    -9 -1 10 10.58
    -9 -1 10 9.43
    -9 -1 10 10.31
    -9 -1 10 8.76
    -9 -1 10 9.4
    9 1 -10 10.27
    -9 1 10 10.81
    -9 1 10 10.37
    -9 1 10 10.33
    -9 1 10 9.33
    -9 1 10 10.64
    -7 -1 10 1.16
    7 -1 -10 0.96
    -7 -1 10 1.5
    -7 -1 10 1.15
    -7 -1 10 1
    -7 -1 10 1.31
    7 -1 -10 1.17
    -7 -1 10 0.92
    -7 -1 10 1
    7 -1 -10 1.1
    -7 1 10 0.77
    -7 1 10 1.08
    7 1 -10 1.11
    -7 1 10 1.4
    7 1 -10 1.16
    7 1 -10 0.58
    -7 1 10 1.1
    -7 1 10 1.49
    -5 -1 10 26.64
    -5 -1 10 26.17
    5 -1 -10 25.38
    5 -1 -10 26.22
    5 -1 -10 27.01
    -5 -1 10 26.44
    -5 -1 10 26.78
    -5 1 10 26.15
    5 1 -10 25.68
    5 1 -10 25.64
    -5 1 10 28.27
    -5 1 10 25.57
    5 1 -10 26.44
    -5 1 10 25.88
    5 1 -10 27.23
    -3 -1 10 7.15
    3 -1 -10 7.3
    -3 -1 10 7.13
    3 -1 -10 6.92
    3 -1 -10 6.57
    -3 -1 10 7.07
    3 1 -10 6.96
    -3 1 10 7.65
    -3 1 10 7
    -3 1 10 7.53
    3 1 -10 6.85
    -3 1 10 7.46
    3 1 -10 7.22
    1 -1 -10 2.85
    -1 -1 10 2.56
    1 -1 -10 3.21
    1 -1 -10 2.99
    -1 -1 10 2.87
    1 -1 -10 3.21
    1 -1 -10 3.13
    1 -1 -10 3.43
    1 1 -10 3.15
    -1 1 10 2.97
    -1 1 10 3.19
    -1 1 10 3.27
    -1 -1 -10 0.45
    -1 -1 -10 0.58
    -1 -1 -10 0.3
    1 -1 10 0.6
    1 -1 10 0.5
    -1 -1 -10 0.68
    1 1 10 0.38
    1 1 10 0.35
    1 1 10 0.53
    -1 1 -10 0.45
    -1 1 -10 0.5
    3 -1 10 2.4
    -3 -1 -10 2.82
    -3 -1 -10 2.51
    3 -1 10 3.09
    -3 -1 -10 2.69
    -3 -1 -10 2.76
    3 -1 10 3.03
    -3 -1 -10 2.69
    3 -1 10 3.11
    -3 1 -10 2.83
    3 1 10 3.2
    3 1 10 2.31
    3 1 10 2.62
    3 1 10 2.65
    -3 1 -10 2.59
    -5 -1 -10 0.51
    5 -1 10 0.55
    5 -1 10 0.35
    -5 -1 -10 0.42
    -5 -1 -10 0.34
    5 -1 10 0.65
    5 -1 10 0.69
    -5 -1 -10 0.42
    5 1 10 0.7
    5 1 10 0.75
    -5 1 -10 0.67
    5 1 10 0.66
    -5 1 -10 0.28
    5 1 10 0.62
    7 -1 10 0.28
    -7 -1 -10 0.62
    -7 -1 -10 0.66
    7 -1 10 0.31
    7 -1 10 0.55
    -7 -1 -10 0.24
    7 -1 10 0.48
    7 1 10 0.27
    7 1 10 0.37
    7 1 10 0.49
    -7 1 -10 0.46
    -7 1 -10 0.38
    7 1 10 0.17
    7 1 10 0.2
    -7 1 -10 0.41
    9 -1 10 0.64
    -9 -1 -10 0.74
    -9 -1 -10 0.55
    9 -1 10 0.21
    9 1 10 0.76
    -9 1 -10 0.15
    9 1 10 0.23
    9 1 10 0.29
    9 1 10 0.33
    -11 -1 -10 0.24
    11 -1 10 0.79
    11 1 10 0.28
    11 1 10 0.94
    -11 1 -10 0.85
    13 -1 10 0.17
    -13 -1 -10 0.26
    13 1 10 0.03
    -13 1 -10 0.37
    -15 -1 -10 2.14
    -15 1 -10 4.01
    -17 -1 -10 0.8
    -17 1 -10 0.96
    16 -2 -10 -0.3
    16 2 -10 0.24
    -14 -2 10 1.62
    -14 -2 10 2.1
    14 -2 -10 2.04
    -14 2 10 1.43
    14 2 -10 1.78
    12 -2 -10 24.66
    -12 -2 10 23.44
    -12 -2 10 22.44
    -12 2 10 22.25
    -12 2 10 24.96
    12 2 -10 22.2
    10 -2 -10 6.36
    -10 -2 10 6.77
    -10 -2 10 7.35
    -10 -2 10 6.08
    -10 2 10 7.17
    -10 2 10 7.28
    -10 2 10 6.58
    10 2 -10 7.64
    8 -2 -10 1.45
    8 -2 -10 1.78
    -8 -2 10 1.85
    -8 -2 10 1.74
    -8 -2 10 2.18
    -8 -2 10 1.82
    -8 -2 10 1.78
    -8 -2 10 1.73
    -8 2 10 1.75
    8 2 -10 1.97
    -8 2 10 1.51
    8 2 -10 2.35
    -8 2 10 1.93
    -8 2 10 1.36
    6 -2 -10 3.65
    -6 -2 10 4.01
    -6 -2 10 3.88
    -6 -2 10 3.46
    -6 -2 10 3.99
    6 -2 -10 4.44
    6 -2 -10 3.3
    -6 -2 10 3.54
    -6 -2 10 3.98
    -6 -2 10 3.46
    6 2 -10 3.8
    -6 2 10 3.41
    -6 2 10 3.95
    -6 2 10 4.08
    6 2 -10 3.78
    -4 -2 10 2.8
    -4 -2 10 2.41
    4 -2 -10 3.11
    -4 -2 10 2.77
    4 -2 -10 3.26
    4 -2 -10 2.55
    -4 -2 10 3.25
    -4 2 10 3
    4 2 -10 2.93
    -4 2 10 2.83
    4 2 -10 3.1
    4 2 -10 2.81
    4 2 -10 3.06
    4 2 -10 2.72
    -2 -2 10 17.03
    2 -2 -10 18.4
    2 -2 -10 18.08
    2 -2 -10 18.83
    2 -2 -10 18.97
    -2 -2 10 17.2
    -2 -2 10 17.86
    2 2 -10 18.12
    -2 2 10 18.18
    2 2 -10 17.14
    2 2 -10 18.09
    0 -2 -10 6.54
    0 -2 -10 6.59
    0 -2 10 6.7
    0 -2 10 6.83
    0 -2 -10 6.36
    0 -2 -10 6.8
    0 -2 -10 7.85
    0 -2 10 7.01
    0 -2 -10 6.5
    0 2 -10 7.06
    0 2 -10 6.45
    0 2 10 6.94
    -2 -2 -10 0.08
    -2 -2 -10 -0.1
    2 -2 10 -0.12
    -2 -2 -10 0.02
    2 -2 10 -0.03
    -2 -2 -10 0.13
    2 -2 10 0.15
    -2 -2 -10 -0.14
    2 2 10 -0.06
    2 2 10 0.08
    2 2 10 0.11
    -2 2 -10 -0.08
    2 2 10 -0.1
    4 -2 10 53.01
    -4 -2 -10 51.97
    -4 -2 -10 53.54
    4 -2 10 49.6
    -4 -2 -10 51.71
    -4 -2 -10 52.06
    -4 -2 -10 51.95
    4 -2 10 51.6
    4 2 10 52.28
    4 2 10 52.88
    4 2 10 53.32
    4 2 10 54.5
    4 2 10 52.56
    -4 2 -10 52.83
    -4 2 -10 53.35
    4 2 10 52.01
    -6 -2 -10 87.64
    -6 -2 -10 88.07
    -6 -2 -10 90.24
    6 -2 10 91.27
    6 -2 10 89.87
    -6 -2 -10 90.77
    6 -2 10 87.7
    -6 2 -10 89.43
    -6 2 -10 89.91
    6 2 10 90.29
    6 2 10 89.3
    6 2 10 90.35
    6 2 10 91.95
    6 2 10 90.74
    6 2 10 94.24
    6 2 10 91.97
    8 -2 10 0.3
    8 -2 10 0.17
    -8 -2 -10 0.49
    -8 -2 -10 -0.07
    8 -2 10 0.13
    8 2 10 0.28
    8 2 10 -0.18
    8 2 10 0.12
    8 2 10 0.13
    -10 -2 -10 0.06
    10 -2 10 0.07
    10 -2 10 -0.07
    10 2 10 0.23
    10 2 10 0.05
    12 -2 10 0.59
    -12 -2 -10 0.72
    -12 2 -10 0.9
    12 2 10 0.42
    -14 -2 -10 8.49
    -14 2 -10 7.46
    -16 -2 -10 1.72
    -16 2 -10 1.51
    17 -3 -10 1.01
    17 3 -10 0.92
    15 -3 -10 0.46
    15 3 -10 0.25
    -13 -3 10 14.77
    13 -3 -10 14.75
    -13 -3 10 12.94
    -13 3 10 13.81
    -13 3 10 13.82
    13 3 -10 13.48
    11 -3 -10 24.34
    -11 -3 10 26.54
    -11 -3 10 23.29
    11 3 -10 24.39
    -11 3 10 23.84
    -11 3 10 24.51
    -9 -3 10 -0.04
    -9 -3 10 0.11
    9 -3 -10 0.21
    -9 -3 10 0.11
    -9 -3 10 -0.02
    -9 -3 10 -0.25
    9 3 -10 -0.06
    -9 3 10 0.02
    -9 3 10 -0.04
    -9 3 10 0.16
    -9 3 10 0.02
    -7 -3 10 0.67
    -7 -3 10 0.25
    -7 -3 10 0.24
    -7 -3 10 0.21
    7 -3 -10 0
    7 -3 -10 0.1
    -7 -3 10 -0.05
    -7 -3 10 0.1
    -7 -3 10 0.21
    -7 -3 10 0.17
    7 3 -10 -0.05
    -7 3 10 0.19
    -7 3 10 -0.19
    7 3 -10 -0.06
    -7 3 10 0.04
    5 -3 -10 3.96
    -5 -3 10 4.02
    5 -3 -10 3.88
    -5 -3 10 4.51
    5 -3 -10 4.62
    -5 -3 10 4.51
    -5 3 10 4.28
    5 3 -10 4.08
    5 3 -10 3.61
    5 3 -10 4.23
    -5 3 10 3.9
    -5 3 10 4.84
    -5 3 10 4.26
    3 -3 -10 44.96
    3 -3 -10 46.13
    3 -3 -10 46.82
    -3 -3 10 47.59
    -3 -3 10 46.92
    3 -3 -10 44.49
    3 -3 -10 46.94
    3 3 -10 45.16
    3 3 -10 43.87
    -3 3 10 44.36
    3 3 -10 45.56
    -3 3 10 46.74
    -3 3 10 46.13
    -1 -3 10 -0.14
    1 -3 -10 -0.28
    1 -3 -10 0
    1 -3 -10 0.18
    1 -3 -10 -0.03
    -1 -3 10 0.24
    1 -3 -10 -0.15
    1 3 -10 -0.08
    -1 3 10 0.09
    1 3 -10 -0.07
    -1 3 10 -0.09
    -1 3 10 -0.03
    -1 3 10 -0.05
    1 3 -10 -0.01
    -1 -3 -10 -0.05
    -1 -3 -10 -0.07
    1 -3 10 0.06
    -1 -3 -10 0.04
    -1 -3 -10 0.21
    -1 -3 -10 0.09
    1 -3 10 -0.13
    1 3 10 0.02
    1 3 10 0.23
    -1 3 -10 -0.07
    1 3 10 0.29
    1 3 10 -0.01
    1 3 10 0.14
    1 3 10 -0.1
    -3 -3 -10 9.55
    3 -3 10 9.72
    -3 -3 -10 9.69
    -3 -3 -10 9.6
    -3 -3 -10 9.47
    3 -3 10 9.57
    -3 -3 -10 9.2
    3 -3 10 9.06
    3 -3 10 8.87
    -3 -3 -10 8.84
    3 3 10 8.32
    3 3 10 9.49
    3 3 10 9.85
    3 3 10 9.71
    -3 3 -10 8.78
    3 3 10 9.93
    3 3 10 9.84
    -5 -3 -10 1.19
    5 -3 10 1.27
    -5 -3 -10 1.26
    5 -3 10 1.8
    -5 -3 -10 1.26
    -5 -3 -10 1.84
    5 -3 10 1.75
    -5 -3 -10 1.33
    5 3 10 1.87
    5 3 10 1.9
    -5 3 -10 1.88
    5 3 10 1.64
    5 3 10 1.3
    5 3 10 1.5
    5 3 10 1.73
    5 3 10 1.72
    -7 -3 -10 0.44
    -7 -3 -10 -0.02
    -7 -3 -10 -0.4
    7 -3 10 -0.07
    7 -3 10 0.15
    7 -3 10 0.09
    -7 -3 -10 -0.3
    7 3 10 -0.01
    7 3 10 0
    7 3 10 0.33
    -9 -3 -10 0.23
    9 -3 10 -0.04
    9 -3 10 0.2
    -9 -3 -10 -0.56
    9 3 10 0.17
    9 3 10 0.36
    9 3 10 0.26
    11 -3 10 0.36
    -11 -3 -10 0.36
    11 -3 10 0.66
    11 3 10 0.05
    11 3 10 1.12
    13 -3 10 1.03
    -13 -3 -10 1.04
    -15 -3 -10 5.82
    -15 3 -10 6.09
    16 -4 -10 -0.16
    16 4 -10 0.58
    14 -4 -10 0.59
    -14 4 10 0.24
    14 4 -10 -0.13
    -12 -4 10 3.79
    12 -4 -10 3
    -12 4 10 2.9
    12 4 -10 3.95
    -12 4 10 3.97
    -10 -4 10 3.93
    10 -4 -10 3.85
    -10 4 10 3.54
    10 4 -10 3
    -10 4 10 2.77
    -8 -4 10 1.73
    -8 -4 10 1.48
    -8 -4 10 1.03
    8 -4 -10 2.07
    -8 -4 10 1.23
    -8 -4 10 1.34
    -8 4 10 1.2
    -8 4 10 0.8
    8 4 -10 1.31
    -6 -4 10 4.73
    -6 -4 10 4.04
    6 -4 -10 4.32
    -6 -4 10 3.74
    -6 -4 10 4.03
    6 -4 -10 4.93
    -6 4 10 4.52
    6 4 -10 4
    -6 4 10 4.43
    6 4 -10 4.5
    -6 4 10 4.56
    4 -4 -10 10.74
    -4 -4 10 11.78
    4 -4 -10 12.15
    4 -4 -10 12.34
    -4 -4 10 10.78
    -4 -4 10 11.64
    4 -4 -10 12.02
    -4 4 10 11.13
    4 4 -10 12.29
    4 4 -10 11.86
    -4 4 10 11.34
    -4 4 10 11.78
    -4 4 10 10.61
    4 4 -10 10.43
    -2 -4 10 4.92
    2 -4 -10 4.86
    2 -4 -10 3.88
    2 -4 -10 4.54
    2 -4 -10 4.68
    -2 -4 10 4.3
    -2 4 10 4.78
    2 4 -10 4.74
    2 4 -10 4.5
    -2 4 10 4.43
    -2 4 10 4.2
    -2 4 10 4.42
    0 -4 -10 12.89
    0 -4 -10 12.96
    0 -4 -10 11.76
    0 -4 10 11.12
    0 -4 10 12.39
    0 -4 -10 12.37
    0 4 10 12.33
    0 4 -10 11.21
    0 4 10 12.1
    0 4 10 11.78
    0 4 -10 12.44
    0 4 10 12.4
    -2 -4 -10 15.48
    -2 -4 -10 15.74
    2 -4 10 16.58
    -2 -4 -10 15.15
    -2 -4 -10 17.57
    -2 -4 -10 17.06
    2 -4 10 15.95
    2 -4 10 17.31
    2 -4 10 15.59
    2 4 10 15.92
    2 4 10 16.51
    2 4 10 15.3
    2 4 10 16.71
    -2 4 -10 15.88
    2 4 10 17.32
    -2 4 -10 16.02
    2 4 10 15.38
    4 -4 10 3.26
    -4 -4 -10 3.54
    4 -4 10 3.41
    -4 -4 -10 2.8
    -4 -4 -10 3.01
    -4 -4 -10 2.52
    4 -4 10 2.69
    -4 -4 -10 3.02
    4 4 10 3.15
    4 4 10 2.89
    4 4 10 2.39
    -4 4 -10 3.23
    4 4 10 2.85
    -4 4 -10 2.25
    4 4 10 2.99
    -6 -4 -10 0.65
    6 -4 10 0.41
    6 -4 10 0.3
    -6 -4 -10 0.34
    -6 -4 -10 0.58
    6 -4 10 0.84
    6 4 10 0.63
    6 4 10 0.28
    6 4 10 0.27
    6 4 10 0.48
    -6 4 -10 0.54
    -8 -4 -10 -0.11
    8 -4 10 0.19
    8 -4 10 0.12
    -8 -4 -10 -0.48
    8 4 10 -0.05
    -8 4 -10 0.11
    8 4 10 -0.32
    8 4 10 -0.23
    10 -4 10 0.16
    -10 -4 -10 0
    10 -4 10 0.17
    10 4 10 -0.02
    -12 -4 -10 -0.26
    12 -4 10 0.87
    12 4 10 -0.11
    -14 -4 -10 0.64
    15 -5 -10 1.4
    15 5 -10 2.06
    -15 5 10 1.44
    13 -5 -10 -0.1
    -13 5 10 -0.19
    13 5 -10 0.21
    11 -5 -10 1.47
    -11 -5 10 1.17
    11 5 -10 2.12
    -11 5 10 1.07
    -9 -5 10 7.03
    -9 -5 10 7.87
    9 -5 -10 9
    9 5 -10 8.64
    -9 5 10 7.03
    -7 -5 10 7.45
    -7 -5 10 7.43
    7 -5 -10 6.38
    7 5 -10 5.89
    -7 5 10 5.51
    -7 5 10 5.33
    5 -5 -10 3.48
    -5 -5 10 3.47
    -5 -5 10 3.52
    -5 -5 10 3.29
    -5 -5 10 3.86
    5 5 -10 3.55
    -5 5 10 2.23
    -5 5 10 3.81
    5 5 -10 3.69
    3 -5 -10 10.24
    -3 -5 10 7.59
    -3 -5 10 9.2
    3 -5 -10 8.9
    -3 -5 10 9.43
    -3 -5 10 8.92
    3 5 -10 8.72
    3 5 -10 8.68
    -3 5 10 8.78
    -3 5 10 9.57
    -3 5 10 9.73
    1 -5 -10 6.72
    1 -5 -10 5.69
    -1 -5 10 5.8
    -1 -5 10 6.52
    -1 -5 10 6.56
    -1 -5 10 6.26
    1 5 -10 6.89
    -1 5 10 6.48
    1 5 -10 6.85
    -1 5 10 6.23
    -1 5 10 5.74
    1 -5 10 6
    1 -5 10 5.55
    1 -5 10 6.69
    -1 -5 -10 6.11
    1 -5 10 5.33
    -1 -5 -10 6.16
    -1 -5 -10 4.43
    1 5 10 5.92
    -1 5 -10 6.36
    1 5 10 5.29
    1 5 10 5.7
    1 5 10 6.17
    -3 -5 -10 0.7
    -3 -5 -10 0.38
    3 -5 10 0.01
    3 -5 10 0.09
    -3 -5 -10 0.06
    3 -5 10 -0.12
    -3 5 -10 -0.1
    3 5 10 -0.02
    3 5 10 0.35
    3 5 10 0.05
    3 5 10 0.18
    -5 -5 -10 0.93
    5 -5 10 0.67
    -5 -5 -10 0.03
    5 5 10 0.36
    5 5 10 0.54
    5 5 10 0.29
    -5 5 -10 0.65
    5 5 10 0.42
    -7 -5 -10 1.04
    -7 -5 -10 1.58
    7 -5 10 1.52
    7 5 10 1.71
    7 5 10 1.2
    7 5 10 1.45
    -9 -5 -10 6.15
    9 -5 10 5.92
    -9 -5 -10 5.98
    9 5 10 5.51
    9 5 10 6.73
    11 -5 10 -0.02
    -11 -5 -10 -0.04
    11 5 10 -0.06
    -13 -5 -10 2.9
    -13 5 -10 3.19
    14 -6 -10 1.17
    14 6 -10 0.1
    -14 6 10 1.08
    12 -6 -10 2.17
    12 6 -10 2.07
    -12 6 10 3.24
    -10 -6 10 0
    10 -6 -10 0
    10 6 -10 -0.03
    -10 6 10 -0.07
    -8 -6 10 12.86
    8 -6 -10 14.08
    8 6 -10 12.51
    -8 6 10 13.12
    -6 -6 10 14.27
    -6 -6 10 13.44
    6 -6 -10 12.9
    -6 6 10 13.16
    6 6 -10 13.16
    -4 -6 10 0.08
    4 -6 -10 0.32
    -4 -6 10 0.59
    -4 6 10 0
    -4 6 10 0.24
    4 6 -10 0.19
    -2 -6 10 4.37
    2 -6 -10 4.63
    -2 -6 10 4.64
    -2 -6 10 4.55
    2 6 -10 4.88
    -2 6 10 5.14
    -2 6 10 4.55
    0 -6 -10 0.75
    0 -6 10 0.65
    0 -6 10 1.26
    0 -6 10 0.89
    0 6 -10 0.99
    0 6 10 1.26
    0 6 10 1.17
    0 6 10 1.55
    -2 -6 -10 3.41
    2 -6 10 2.73
    -2 -6 -10 2.45
    2 -6 10 2.26
    -2 6 -10 2.74
    2 6 10 2.81
    2 6 10 2.84
    2 6 10 2.59
    -4 -6 -10 1.65
    4 -6 10 1.65
    -4 -6 -10 1.07
    4 6 10 0.94
    4 6 10 0.81
    -4 6 -10 0.91
    -6 -6 -10 3.08
    -6 -6 -10 0.77
    6 -6 10 1.45
    6 6 10 1.65
    -6 6 -10 1.89
    8 -6 10 19.88
    -8 -6 -10 20.36
    -8 -6 -10 19.22
    -8 6 -10 18.08
    8 6 10 17.76
    10 -6 10 12.5
    -10 -6 -10 14.34
    -10 6 -10 11.41
    10 6 10 12.92
    -12 -6 -10 1.19
    12 -6 10 2.04
    -12 6 -10 0.87
    12 6 10 1.88
    11 -7 -10 1.94
    -11 7 10 1.32
    11 7 -10 2.05
    9 -7 -10 2.86
    -9 7 10 1.98
    9 7 -10 1.83
    -7 -7 10 0.22
    7 -7 -10 -0.51
    -7 7 10 -0.03
    7 7 -10 -0.06
    -5 -7 10 7.58
    -5 -7 10 7.01
    5 -7 -10 6.94
    -5 7 10 7.22
    5 7 -10 6.14
    3 -7 -10 0.55
    -3 -7 10 0.89
    -3 -7 10 0.41
    3 7 -10 -0.33
    -3 7 10 0.25
    1 -7 -10 2.75
    -1 -7 10 4.34
    -1 -7 10 4.16
    -1 7 10 3.95
    1 7 -10 3.82
    1 -7 10 28.4
    1 -7 10 26.19
    -1 -7 -10 26.2
    1 7 10 27.61
    -1 7 -10 26.16
    3 -7 10 15.29
    -3 -7 -10 16.22
    3 -7 10 15.45
    -3 -7 -10 16.14
    3 7 10 15.65
    -3 7 -10 15.9
    -5 -7 -10 -0.21
    5 -7 10 0.07
    -5 -7 -10 -0.05
    5 7 10 0.09
    -5 7 -10 -0.17
    -7 -7 -10 0.79
    7 -7 10 0.43
    -7 -7 -10 0.63
    7 7 10 0.44
    -7 7 -10 0.14
    9 -7 10 6.95
    -9 -7 -10 6.66
    -9 7 -10 6.66
    9 7 10 6.92
    -11 -7 -10 4.66
    11 -7 10 2.67
    -11 7 -10 3.13
    11 7 10 3.46
    10 8 -10 -0.09
    -10 8 10 -0.13
    8 -8 -10 0.05
    -8 8 10 0.85
    8 8 -10 0.99
    6 -8 -10 -0.11
    6 8 -10 0.3
    -6 8 10 0.01
    -4 -8 10 -0.29
    -4 -8 10 0.1
    4 -8 -10 0.25
    -4 8 10 0.13
    4 8 -10 -0.07
    -2 -8 10 -0.03
    2 -8 -10 0.14
    -2 -8 10 0.03
    2 8 -10 0.16
    -2 8 10 -0.1
    0 -8 10 3.39
    0 -8 -10 1.71
    0 -8 10 2.36
    0 8 10 2.57
    0 8 -10 2.47
    -2 -8 -10 1.63
    2 -8 10 0.91
    2 -8 10 1.05
    -2 8 -10 1.58
    2 8 10 1.16
    4 -8 10 2.95
    -4 -8 -10 2.78
    4 -8 10 2.15
    -4 8 -10 2.71
    4 8 10 3.24
    -6 -8 -10 3.55
    -6 -8 -10 3.23
    6 -8 10 2.89
    -6 8 -10 3.17
    6 8 10 3.02
    8 -8 10 -0.14
    -8 -8 -10 0.46
    8 8 10 0.18
    -8 8 -10 0.6
    -10 8 -10 0.1
    -7 9 10 0.1
    7 9 -10 -0.01
    -5 9 10 2.41
    5 9 -10 1.47
    -3 -9 10 -0.02
    -3 9 10 0.31
    3 9 -10 -0.24
    -1 -9 10 1.46
    1 9 -10 1.48
    -1 9 10 1.78
    1 -9 10 0.76
    1 9 10 1.48
    -1 9 -10 0.78
    3 -9 10 2.75
    3 9 10 2.75
    -3 9 -10 2.69
    -5 -9 -10 -0.09
    5 9 10 -0.01
    -5 9 -10 0.24
    -7 9 -10 0.17
    -16 0 11 0.1
    16 0 -11 0.32
    -14 0 11 -0.34
    14 0 -11 0.2
    -14 0 11 -0.11
    -12 0 11 -0.25
    -12 0 11 0.11
    12 0 -11 -0.16
    -10 0 11 0.24
    -10 0 11 0.21
    -10 0 11 0.07
    10 0 -11 0.17
    -8 0 11 -0.02
    -8 0 11 -0.03
    -8 0 11 -0.09
    -8 0 11 -0.17
    -8 0 11 -0.3
    8 0 -11 -0.18
    8 0 -11 0.13
    -6 0 11 0.02
    -6 0 11 -0.06
    6 0 -11 -0.31
    6 0 -11 -0.16
    -6 0 11 -0.15
    6 0 -11 0.04
    -6 0 11 0.14
    -4 0 11 -0.17
    4 0 -11 -0.08
    -4 0 11 -0.14
    4 0 -11 0.05
    4 0 -11 -0.05
    2 0 -11 0.13
    -2 0 11 -0.01
    -2 0 11 0.06
    0 0 -11 0.17
    0 0 -11 -0.01
    0 0 11 0.08
    0 0 11 0.03
    0 0 -11 0.08
    0 0 -11 -0.03
    0 0 -11 -0.02
    0 0 11 0.23
    2 0 11 0.23
    2 0 11 -0.04
    -2 0 -11 0.01
    2 0 11 -0.05
    -2 0 -11 -0.04
    -2 0 -11 0.01
    -2 0 -11 0.06
    -2 0 -11 -0.18
    -4 0 -11 0.18
    4 0 11 0.08
    -4 0 -11 -0.07
    4 0 11 0.03
    4 0 11 -0.02
    -4 0 -11 0.08
    4 0 11 -0.04
    6 0 11 -0.13
    -6 0 -11 0.06
    -6 0 -11 0.05
    -6 0 -11 -0.17
    6 0 11 -0.21
    -6 0 -11 0.2
    6 0 11 0.12
    6 0 11 -0.16
    8 0 11 0.04
    8 0 11 -0.2
    8 0 11 -0.18
    -8 0 -11 0.05
    8 0 11 0.09
    -8 0 -11 -0.31
    -10 0 -11 -0.07
    10 0 11 0.44
    -12 0 -11 0.08
    12 0 11 -0.23
    -14 0 -11 -0.17
    -16 0 -11 -0.53
    17 -1 -11 0.13
    17 1 -11 0.1
    -15 -1 11 1.21
    15 -1 -11 1.29
    15 1 -11 1.34
    -13 -1 11 0.44
    13 -1 -11 -0.05
    -13 -1 11 0.25
    -13 1 11 0.24
    -13 1 11 0.53
    13 1 -11 -0.22
    -11 -1 11 1.12
    -11 -1 11 0.23
    11 -1 -11 0.31
    11 1 -11 0.07
    -11 1 11 0.61
    -9 -1 11 -0.08
    -9 -1 11 -0.1
    -9 -1 11 -0.01
    -9 -1 11 0.35
    -9 -1 11 0.05
    9 -1 -11 0.33
    -9 -1 11 0.29
    -9 1 11 0.41
    -9 1 11 0.18
    -9 1 11 0.09
    -9 1 11 0.38
    9 1 -11 0.03
    -9 1 11 0.11
    -7 -1 11 7.6
    7 -1 -11 7.56
    -7 -1 11 7.98
    -7 -1 11 7.91
    7 -1 -11 8.5
    -7 -1 11 6.96
    -7 -1 11 7.87
    -7 1 11 8.14
    7 1 -11 8.28
    -7 1 11 7.47
    7 1 -11 8.03
    -7 1 11 7.38
    -7 1 11 7.92
    -7 1 11 8.33
    5 -1 -11 4.47
    5 -1 -11 4.37
    5 -1 -11 4.59
    -5 -1 11 4.25
    -5 -1 11 4.94
    5 1 -11 4.12
    -5 1 11 4.63
    5 1 -11 4.28
    5 1 -11 4.58
    -5 1 11 4.36
    -5 1 11 4.39
    -5 1 11 4.9
    5 1 -11 4.3
    -3 -1 11 5.47
    3 -1 -11 5.38
    -3 -1 11 4.72
    3 -1 -11 5.11
    -3 -1 11 4.72
    3 -1 -11 5.9
    3 1 -11 5.31
    3 1 -11 5.06
    -3 1 11 5.19
    -3 1 11 4.82
    -3 1 11 5.41
    -3 1 11 5.84
    3 1 -11 5.72
    1 -1 -11 0.11
    1 -1 -11 0.27
    1 -1 -11 0.09
    -1 -1 11 0.15
    1 -1 -11 0.11
    1 -1 -11 0.15
    -1 -1 11 -0.05
    -1 1 11 0.07
    -1 1 11 0.19
    1 1 -11 -0.05
    -1 1 11 0.22
    1 -1 11 4.97
    -1 -1 -11 6.1
    1 -1 11 4.6
    -1 -1 -11 5.01
    -1 -1 -11 5.32
    -1 -1 -11 5.04
    -1 1 -11 4.5
    1 1 11 5.1
    1 1 11 4.88
    1 1 11 5.44
    -1 1 -11 5.28
    -1 1 -11 5.19
    3 -1 11 7.21
    3 -1 11 7.3
    -3 -1 -11 6.96
    -3 -1 -11 7.36
    3 -1 11 6.53
    -3 -1 -11 6.56
    -3 -1 -11 7.3
    -3 1 -11 7.86
    3 1 11 7.24
    3 1 11 7.18
    3 1 11 6.75
    3 1 11 6.78
    -3 1 -11 6.56
    5 -1 11 57.57
    5 -1 11 61.72
    -5 -1 -11 58.51
    5 -1 11 60.01
    -5 -1 -11 59.56
    5 -1 11 57.95
    -5 -1 -11 61.63
    5 1 11 59.13
    5 1 11 61.65
    5 1 11 59.71
    5 1 11 59.57
    -5 1 -11 57.86
    -5 1 -11 60.39
    -7 -1 -11 24.84
    7 -1 11 26
    7 -1 11 24.94
    7 -1 11 24.8
    -7 -1 -11 26.21
    7 -1 11 25.32
    -7 -1 -11 25.05
    -7 1 -11 26.08
    7 1 11 25.13
    7 1 11 26.36
    7 1 11 25.43
    -7 1 -11 26.09
    7 1 11 24.34
    9 -1 11 0.2
    -9 -1 -11 0.37
    9 -1 11 0.12
    9 1 11 0.17
    9 1 11 0.48
    9 1 11 0.17
    -9 1 -11 0.25
    -11 -1 -11 9.72
    11 -1 11 9.45
    11 1 11 10.55
    -11 1 -11 9.54
    13 -1 11 1.97
    -13 -1 -11 2.1
    13 1 11 1.6
    -13 1 -11 1.91
    -15 -1 -11 1.03
    -15 1 -11 0.44
    16 -2 -11 2.82
    16 2 -11 3.52
    -14 -2 11 -0.21
    14 -2 -11 -0.28
    -14 -2 11 0.03
    -14 2 11 0.24
    14 2 -11 0.09
    12 -2 -11 9.08
    -12 -2 11 8.83
    -12 -2 11 10.55
    12 2 -11 9.32
    -12 2 11 8.75
    10 -2 -11 -0.25
    -10 -2 11 -0.36
    -10 -2 11 0.07
    -10 -2 11 -0.22
    -10 2 11 -0.03
    -10 2 11 0.04
    -10 2 11 -0.26
    10 2 -11 0.34
    -8 -2 11 4.04
    -8 -2 11 4.61
    -8 -2 11 4.2
    8 -2 -11 4.78
    -8 -2 11 4.23
    -8 -2 11 4.61
    8 2 -11 4.69
    -8 2 11 4.34
    -8 2 11 4.98
    -8 2 11 4.07
    -8 2 11 4.29
    -6 -2 11 58.1
    -6 -2 11 57.61
    6 -2 -11 59.43
    6 -2 -11 57.59
    -6 -2 11 59.22
    6 -2 -11 59.04
    -6 -2 11 58.5
    -6 2 11 56.85
    -6 2 11 59.25
    6 2 -11 57.94
    -6 2 11 56.23
    6 2 -11 56.08
    4 -2 -11 5.44
    -4 -2 11 5.55
    -4 -2 11 4.76
    4 -2 -11 5.63
    4 -2 -11 5.39
    -4 -2 11 5.47
    4 2 -11 5.84
    4 2 -11 4.71
    -4 2 11 4.87
    4 2 -11 5.23
    -4 2 11 6.06
    4 2 -11 5.46
    4 2 -11 5.92
    2 -2 -11 1.61
    -2 -2 11 1.66
    2 -2 -11 1.99
    -2 -2 11 1.93
    2 -2 -11 2.17
    -2 -2 11 1.79
    2 -2 -11 2.31
    -2 2 11 2.24
    2 2 -11 1.99
    2 2 -11 1.83
    2 2 -11 2.04
    -2 2 11 1.89
    0 -2 -11 2.17
    0 -2 11 1.72
    0 -2 11 2.08
    0 -2 -11 1.94
    0 -2 -11 2.47
    0 -2 -11 1.98
    0 -2 -11 2.18
    0 -2 -11 1.88
    0 -2 11 1.92
    0 2 11 2.3
    0 2 -11 2.15
    0 2 11 2.41
    0 2 11 1.95
    -2 -2 -11 2.57
    -2 -2 -11 1.98
    -2 -2 -11 2.39
    -2 -2 -11 2.1
    2 -2 11 2.37
    2 -2 11 2.12
    2 -2 11 2.1
    -2 -2 -11 2
    -2 2 -11 2.66
    -2 2 -11 2.29
    2 2 11 1.97
    2 2 11 2.46
    2 2 11 1.67
    2 2 11 2.34
    -4 -2 -11 1.37
    4 -2 11 0.92
    -4 -2 -11 1.45
    -4 -2 -11 1.13
    4 -2 11 0.94
    -4 -2 -11 1.32
    -4 -2 -11 0.98
    4 -2 11 1.14
    4 2 11 0.74
    4 2 11 1.09
    4 2 11 1.25
    -4 2 -11 1.37
    -4 2 -11 0.82
    4 2 11 1.15
    -6 -2 -11 0.89
    -6 -2 -11 1.24
    -6 -2 -11 0.63
    6 -2 11 0.56
    -6 -2 -11 0.9
    6 -2 11 0.77
    6 -2 11 0.83
    -6 2 -11 1.08
    6 2 11 0.51
    6 2 11 0.92
    6 2 11 1
    6 2 11 0.6
    6 2 11 0.69
    -8 -2 -11 0.03
    8 -2 11 0.29
    8 -2 11 -0.12
    8 2 11 0.58
    8 2 11 0.55
    8 2 11 0.28
    8 2 11 0.42
    8 2 11 -0.01
    10 -2 11 7.78
    -10 -2 -11 7.73
    10 -2 11 7.41
    10 2 11 7
    10 2 11 7.48
    12 -2 11 5.29
    -12 -2 -11 4.58
    -12 2 -11 5.45
    12 2 11 5.17
    -14 -2 -11 5.63
    -14 2 -11 3.78
    -16 -2 -11 1.87
    -16 2 -11 2.06
    15 -3 -11 2.13
    15 3 -11 1.18
    -13 -3 11 14.13
    13 -3 -11 17.61
    -13 -3 11 15.46
    13 3 -11 14.76
    -13 3 11 13.29
    -11 -3 11 1.82
    11 -3 -11 2.95
    -11 -3 11 3.45
    11 3 -11 2.67
    -11 3 11 2.94
    -9 -3 11 0.06
    9 -3 -11 -0.35
    -9 -3 11 -0.26
    -9 -3 11 0.26
    -9 3 11 -0.14
    -9 3 11 0.01
    9 3 -11 0.48
    -7 -3 11 0.07
    -7 -3 11 0.32
    -7 -3 11 0.18
    -7 -3 11 0.49
    7 -3 -11 0.09
    -7 -3 11 0.26
    -7 3 11 0.02
    -7 3 11 0.16
    7 3 -11 0.42
    7 3 -11 0.15
    5 -3 -11 1.68
    5 -3 -11 1.82
    5 -3 -11 2.25
    -5 -3 11 1.83
    -5 -3 11 1.74
    5 3 -11 1.94
    5 3 -11 2.27
    -5 3 11 2.18
    5 3 -11 1.83
    3 -3 -11 19.77
    3 -3 -11 19.62
    -3 -3 11 20.42
    3 -3 -11 20.16
    3 -3 -11 19.99
    3 -3 -11 18.9
    -3 -3 11 20.18
    -3 3 11 20.85
    3 3 -11 20.11
    3 3 -11 18.62
    -1 -3 11 0.72
    1 -3 -11 0.61
    1 -3 -11 1.35
    -1 -3 11 0.97
    1 -3 -11 0.97
    1 -3 -11 0.73
    1 -3 -11 0.92
    1 3 -11 0.77
    -1 3 11 0.92
    1 3 -11 1.07
    -1 3 11 0.84
    -1 -3 -11 15.68
    1 -3 11 17.03
    -1 -3 -11 16.44
    1 -3 11 17.37
    -1 -3 -11 15.73
    -1 -3 -11 15.86
    -1 -3 -11 16.95
    -1 3 -11 16.59
    1 3 11 16.77
    1 3 11 16.88
    1 3 11 18.06
    3 -3 11 58.23
    -3 -3 -11 60.04
    -3 -3 -11 58.43
    -3 -3 -11 58.46
    3 -3 11 57.68
    -3 -3 -11 59.63
    -3 -3 -11 58.13
    3 3 11 58.71
    3 3 11 57.22
    3 3 11 57.81
    3 3 11 56.46
    3 3 11 59.09
    -3 3 -11 58.92
    -5 -3 -11 47.9
    5 -3 11 45.27
    5 -3 11 47.11
    -5 -3 -11 47.58
    -5 -3 -11 47.91
    5 -3 11 47.63
    -5 -3 -11 48.43
    -5 -3 -11 45.81
    5 3 11 47.41
    5 3 11 45.48
    5 3 11 46.22
    5 3 11 45.4
    5 3 11 48.52
    5 3 11 47.34
    -5 3 -11 46.53
    7 -3 11 0.01
    -7 -3 -11 0.07
    -7 -3 -11 0
    -7 -3 -11 0.11
    7 -3 11 -0.18
    7 -3 11 -0.09
    -7 -3 -11 -0.17
    7 3 11 -0.04
    7 3 11 -0.02
    7 3 11 -0.1
    7 3 11 -0.35
    7 3 11 0.02
    9 -3 11 0.56
    9 -3 11 0.71
    -9 -3 -11 0.41
    9 3 11 -0.12
    9 3 11 0.44
    9 3 11 0.59
    -11 -3 -11 6.62
    11 -3 11 7.59
    11 -3 11 7.44
    11 3 11 8.9
    -13 -3 -11 -0.58
    -13 3 -11 0.17
    -15 -3 -11 0.03
    -15 3 -11 0.69
    16 -4 -11 0.05
    16 4 -11 0.1
    14 -4 -11 -0.3
    14 4 -11 -0.27
    12 -4 -11 3.13
    -12 -4 11 3.44
    12 4 -11 2.39
    -12 4 11 2.7
    -12 4 11 3.43
    10 -4 -11 0.03
    -10 -4 11 0.34
    -10 4 11 0.81
    -10 4 11 0.53
    10 4 -11 0.27
    -8 -4 11 1.06
    -8 -4 11 1.15
    -8 -4 11 0.94
    8 -4 -11 1.22
    -8 4 11 0.83
    8 4 -11 1.05
    -8 4 11 0.98
    -8 4 11 0.95
    -6 -4 11 8.01
    -6 -4 11 8.24
    6 -4 -11 7.28
    -6 -4 11 7.03
    -6 -4 11 7.18
    -6 4 11 7.54
    6 4 -11 8.17
    6 4 -11 7.1
    -6 4 11 8.38
    -6 4 11 6.34
    4 -4 -11 48.42
    4 -4 -11 47.67
    4 -4 -11 51.67
    -4 -4 11 49.35
    -4 -4 11 47.76
    4 4 -11 48.31
    -4 4 11 48.27
    4 4 -11 48.07
    -4 4 11 49.14
    4 4 -11 48.48
    -4 4 11 49.44
    -2 -4 11 1.9
    2 -4 -11 2.58
    2 -4 -11 2.1
    -2 -4 11 1.85
    2 -4 -11 2.32
    2 -4 -11 2.9
    2 4 -11 2.73
    -2 4 11 2.65
    2 4 -11 2.84
    -2 4 11 2.5
    -2 4 11 1.95
    0 -4 11 -0.09
    0 -4 -11 0.18
    0 -4 -11 -0.05
    0 -4 -11 0.26
    0 -4 11 -0.12
    0 -4 -11 -0.06
    0 4 11 0.06
    0 4 11 0.11
    0 4 11 -0.1
    0 4 -11 0.09
    0 4 11 -0.21
    0 4 -11 0.09
    -2 -4 -11 13.61
    -2 -4 -11 13.75
    -2 -4 -11 14
    -2 -4 -11 13.34
    2 -4 11 14.88
    -2 -4 -11 14.5
    2 -4 11 14.4
    2 4 11 13.65
    -2 4 -11 15.03
    2 4 11 14
    2 4 11 14.27
    2 4 11 14.86
    2 4 11 13.99
    2 4 11 14.82
    -4 -4 -11 1.68
    4 -4 11 2.78
    -4 -4 -11 2.16
    4 -4 11 2.17
    -4 -4 -11 1.87
    4 -4 11 2.03
    -4 -4 -11 2.25
    4 4 11 2.4
    4 4 11 2.22
    4 4 11 2.51
    -4 4 -11 2.11
    4 4 11 2.09
    -4 4 -11 2.44
    -6 -4 -11 0.03
    6 -4 11 0.13
    6 -4 11 0.1
    6 -4 11 0.23
    -6 -4 -11 -0.01
    -6 -4 -11 -0.08
    6 4 11 -0.07
    -6 4 -11 -0.04
    6 4 11 0.08
    6 4 11 0.13
    6 4 11 0.36
    -8 -4 -11 0.78
    8 -4 11 -0.05
    -8 -4 -11 0.07
    8 4 11 0.51
    8 4 11 0.06
    8 4 11 0
    8 4 11 0.09
    10 -4 11 1.5
    -10 -4 -11 0.77
    10 -4 11 1.46
    10 4 11 1.36
    12 -4 11 0.73
    -12 -4 -11 0.75
    -14 -4 -11 2.34
    15 -5 -11 0.59
    15 5 -11 1.46
    13 -5 -11 3.34
    13 5 -11 3.97
    -13 5 11 3.56
    11 -5 -11 0.82
    -11 -5 11 1.57
    -11 5 11 2.09
    -11 5 11 1.56
    11 5 -11 1.04
    -9 -5 11 -0.2
    9 -5 -11 0.25
    9 5 -11 -0.18
    -9 5 11 0.2
    -7 -5 11 0.04
    7 -5 -11 0.47
    -7 -5 11 0.22
    -7 -5 11 -0.03
    -7 5 11 0.19
    -7 5 11 0.03
    7 5 -11 0.05
    -5 -5 11 5.25
    5 -5 -11 4.78
    -5 -5 11 5.57
    -5 -5 11 4.07
    -5 5 11 4.69
    5 5 -11 4.42
    5 5 -11 4.86
    -5 5 11 4.02
    3 -5 -11 5.62
    3 -5 -11 5.11
    -3 -5 11 5.7
    -3 -5 11 5.39
    3 5 -11 5.83
    -3 5 11 5.5
    3 5 -11 4.63
    -3 5 11 4.74
    1 -5 -11 6.74
    -1 -5 11 6.56
    1 -5 -11 7.86
    -1 -5 11 6.3
    -1 5 11 7.19
    1 5 -11 6.25
    -1 5 11 7.12
    1 -5 11 5.88
    -1 -5 -11 5.05
    -1 -5 -11 6.19
    1 -5 11 5.26
    1 -5 11 6.14
    -1 -5 -11 4.69
    -1 5 -11 5.36
    1 5 11 5.79
    1 5 11 4.32
    -3 -5 -11 0.82
    -3 -5 -11 0.52
    3 -5 11 0.39
    3 -5 11 0.83
    -3 -5 -11 1.07
    3 -5 11 0.45
    3 -5 11 0.48
    3 5 11 0.69
    3 5 11 0.46
    -3 5 -11 0.24
    3 5 11 0.45
    5 -5 11 0.71
    -5 -5 -11 0.31
    -5 -5 -11 0.68
    5 5 11 0.7
    5 5 11 0.26
    5 5 11 0.13
    -5 5 -11 0.68
    -7 -5 -11 1.81
    7 -5 11 2.14
    -7 -5 -11 3.1
    7 5 11 2.72
    7 5 11 2.83
    7 5 11 2.41
    -9 -5 -11 3.03
    9 -5 11 2.25
    9 5 11 3.21
    9 5 11 2.32
    11 -5 11 -0.06
    -11 -5 -11 0.24
    11 5 11 0.76
    11 5 11 -0.04
    -13 -5 -11 4.45
    13 5 11 5.64
    14 6 -11 0.24
    12 -6 -11 0.88
    -12 6 11 1.65
    12 6 -11 1.28
    -10 -6 11 1.56
    10 -6 -11 2.67
    -10 6 11 2.39
    10 6 -11 2.58
    8 -6 -11 -0.08
    -8 -6 11 0.26
    8 6 -11 -0.12
    -8 6 11 0.11
    6 -6 -11 21.85
    -6 -6 11 20.9
    -6 -6 11 20.66
    -6 6 11 22.94
    6 6 -11 21.71
    -4 -6 11 4.9
    -4 -6 11 4.6
    -4 -6 11 4.61
    4 -6 -11 6.63
    -4 6 11 4.7
    -4 6 11 4.86
    4 6 -11 4.98
    -2 -6 11 0.01
    -2 -6 11 0
    -2 -6 11 0.05
    2 -6 -11 -0.09
    2 6 -11 -0.13
    -2 6 11 -0.1
    -2 6 11 -0.01
    0 -6 -11 1.24
    0 -6 11 1.15
    0 -6 11 1.34
    0 -6 11 0.91
    0 6 -11 1.05
    0 6 11 1.14
    0 6 11 1.33
    -2 -6 -11 0.79
    2 -6 11 0.96
    2 -6 11 0.76
    -2 -6 -11 0.36
    2 -6 11 1.07
    -2 6 -11 0.33
    2 6 11 0.91
    2 6 11 1.05
    4 -6 11 0.99
    -4 -6 -11 1.26
    4 -6 11 0.53
    -4 -6 -11 0.53
    -4 -6 -11 0.69
    -4 6 -11 0.56
    4 6 11 1.35
    4 6 11 1.03
    -6 -6 -11 0.74
    -6 -6 -11 0.43
    6 -6 11 0.9
    6 6 11 1.13
    -6 6 -11 0.62
    8 -6 11 7.84
    -8 -6 -11 7.46
    -8 -6 -11 8.63
    -8 6 -11 7.36
    8 6 11 7.67
    10 -6 11 1.02
    -10 -6 -11 1.01
    10 6 11 1.25
    -10 6 -11 0.56
    -12 -6 -11 1.92
    12 -6 11 2.52
    -12 6 -11 1.78
    12 6 11 2.38
    11 -7 -11 1.81
    11 7 -11 0.97
    -11 7 11 1.63
    9 -7 -11 0.33
    9 7 -11 0.45
    -9 7 11 -0.13
    -7 -7 11 11.19
    7 -7 -11 14.74
    7 7 -11 12.33
    -7 7 11 13.34
    -5 -7 11 4.95
    5 -7 -11 3.28
    -5 -7 11 3.48
    5 7 -11 3.11
    -5 7 11 3.25
    3 -7 -11 -0.02
    -3 -7 11 0.34
    -3 -7 11 0.35
    3 7 -11 0.32
    -3 7 11 0.2
    1 -7 -11 1.91
    -1 -7 11 3.15
    -1 -7 11 2.22
    -1 7 11 2.45
    1 7 -11 2.86
    1 -7 11 0.78
    1 -7 11 1.15
    -1 -7 -11 1.29
    -1 7 -11 0.47
    1 7 11 1.04
    3 -7 11 14.68
    3 -7 11 14.9
    -3 -7 -11 11.67
    -3 -7 -11 13.29
    3 7 11 14.1
    -3 7 -11 14.66
    -5 -7 -11 0.21
    -5 -7 -11 0.77
    5 -7 11 0.56
    -5 7 -11 -0.02
    5 7 11 0.11
    -7 -7 -11 0.69
    7 -7 11 -0.01
    -7 -7 -11 -0.44
    7 7 11 0.45
    -7 7 -11 0.75
    9 -7 11 3.87
    -9 -7 -11 4.48
    -9 7 -11 4.31
    9 7 11 4.32
    11 -7 11 0.86
    -11 -7 -11 0.64
    11 7 11 0.43
    -11 7 -11 0.23
    10 -8 -11 -0.42
    -10 8 11 0.17
    10 8 -11 0.19
    8 -8 -11 0.49
    -8 8 11 0.17
    8 8 -11 0.12
    6 -8 -11 1.43
    -6 8 11 1.14
    6 8 -11 0.95
    -4 -8 11 0.82
    4 -8 -11 1.26
    -4 -8 11 1.33
    -4 8 11 0.57
    4 8 -11 1.2
    -2 -8 11 0.96
    2 -8 -11 0.17
    -2 -8 11 1.62
    2 8 -11 1.09
    -2 8 11 1.46
    0 -8 11 9.8
    0 -8 -11 10.11
    0 -8 11 8.96
    0 8 -11 9.07
    0 8 11 10.03
    2 -8 11 19.21
    2 -8 11 18.61
    -2 -8 -11 18.48
    2 8 11 20.51
    -4 -8 -11 0.34
    4 -8 11 0.64
    -4 8 -11 0.34
    4 8 11 0.37
    6 -8 11 0.59
    -6 -8 -11 0.98
    -6 -8 -11 0.68
    6 8 11 0.51
    -6 8 -11 0.95
    -8 -8 -11 1.62
    8 8 11 1.62
    -8 8 -11 1.54
    7 9 -11 1.81
    -5 9 11 1.02
    5 9 -11 0.57
    -3 -9 11 2.4
    3 -9 -11 2.66
    3 9 -11 1.91
    -3 9 11 1.78
    -1 -9 11 1.2
    1 -9 -11 1.27
    1 9 -11 0.82
    -1 9 11 0.85
    1 -9 11 4.06
    -1 -9 -11 5.82
    -1 9 -11 4.25
    1 9 11 5.35
    3 9 11 4.7
    -3 9 -11 3.25
    -5 9 -11 1.04
    5 9 11 0.56
    16 0 -12 0.79
    -16 0 12 0.45
    14 0 -12 0.23
    -14 0 12 0.42
    -14 0 12 0.62
    -12 0 12 0.35
    -12 0 12 0.4
    12 0 -12 1.12
    10 0 -12 3.74
    -10 0 12 2
    -8 0 12 49.63
    -8 0 12 46.48
    8 0 -12 48.11
    -8 0 12 44.28
    8 0 -12 48.05
    -8 0 12 50.07
    -8 0 12 47.85
    -6 0 12 43.95
    6 0 -12 44.96
    6 0 -12 44.34
    -6 0 12 43.64
    -6 0 12 43.15
    -6 0 12 45.99
    -4 0 12 0.47
    4 0 -12 0.31
    -4 0 12 0.22
    4 0 -12 0.31
    4 0 -12 0.49
    2 0 -12 2.17
    -2 0 12 2.13
    -2 0 12 2.31
    0 0 -12 23.38
    0 0 -12 23.71
    0 0 -12 23.57
    0 0 12 24.63
    0 0 12 23.24
    0 0 -12 23.66
    0 0 -12 24.02
    -2 0 -12 224.44
    2 0 12 225.01
    2 0 12 224.14
    -2 0 -12 234.35
    -2 0 -12 231.16
    -2 0 -12 229.63
    -2 0 -12 229.99
    4 0 12 10.15
    -4 0 -12 10.58
    4 0 12 10.44
    -4 0 -12 11.1
    4 0 12 10.45
    -4 0 -12 11.06
    4 0 12 10.95
    6 0 12 4.46
    -6 0 -12 4.27
    -6 0 -12 4.24
    6 0 12 4.13
    6 0 12 5.1
    6 0 12 3.69
    -8 0 -12 3.98
    8 0 12 4.67
    8 0 12 4.41
    8 0 12 3.42
    -10 0 -12 4.01
    10 0 12 3.28
    12 0 12 7.45
    -12 0 -12 7.9
    -14 0 -12 1.1
    -16 0 -12 0.31
    17 -1 -12 2.5
    17 1 -12 1.77
    15 -1 -12 1.97
    -15 -1 12 2.36
    15 1 -12 2.08
    -13 -1 12 1.18
    13 -1 -12 1.14
    -13 -1 12 1.28
    13 1 -12 0.71
    -13 1 12 0.58
    -11 -1 12 -0.22
    -11 -1 12 0.17
    11 -1 -12 0.25
    -11 1 12 -0.12
    11 1 -12 0.21
    -9 -1 12 1.03
    -9 -1 12 1.95
    -9 -1 12 1.38
    9 -1 -12 1.28
    -9 -1 12 1.61
    -9 -1 12 0.68
    -9 1 12 1.65
    -9 1 12 0.98
    9 1 -12 1.07
    -9 1 12 1.45
    -7 -1 12 62.42
    -7 -1 12 60.08
    -7 -1 12 60.01
    -7 -1 12 60.8
    7 -1 -12 59.63
    7 -1 -12 58.38
    -7 -1 12 60.48
    -7 1 12 60.36
    -7 1 12 57.37
    -7 1 12 59.75
    7 1 -12 61.89
    -7 1 12 59.35
    7 1 -12 59.93
    7 1 -12 61.38
    -5 -1 12 47.18
    5 -1 -12 44.17
    -5 -1 12 44.5
    5 -1 -12 47.87
    5 -1 -12 46.52
    -5 1 12 45.87
    5 1 -12 46.46
    5 1 -12 43.82
    5 1 -12 46.07
    -5 1 12 43.56
    5 1 -12 45.7
    -5 1 12 47.26
    -5 1 12 45.47
    -3 -1 12 -0.02
    3 -1 -12 0.17
    -3 -1 12 -0.18
    3 -1 -12 0.16
    3 -1 -12 -0.01
    -3 -1 12 0.02
    -3 1 12 0.1
    -3 1 12 0.06
    -3 1 12 -0.2
    3 1 -12 0.22
    3 1 -12 -0.03
    -3 1 12 0.18
    3 1 -12 0.11
    1 -1 -12 1.72
    1 -1 -12 1.43
    -1 -1 12 1.54
    1 -1 -12 1.76
    1 -1 -12 1.6
    1 -1 -12 1.84
    -1 -1 12 1.83
    -1 1 12 1.43
    1 1 -12 1.62
    -1 1 12 1.56
    1 1 -12 1.71
    -1 -1 -12 28.05
    -1 -1 -12 28.03
    -1 -1 -12 28.63
    -1 -1 -12 29.44
    1 -1 12 25.84
    1 -1 12 29.36
    1 1 12 29.15
    1 1 12 27.1
    1 1 12 28.75
    -1 1 -12 28.24
    -1 1 -12 28.62
    -1 1 -12 27.52
    -3 -1 -12 20.38
    3 -1 12 19.59
    -3 -1 -12 19.58
    -3 -1 -12 20.65
    -3 -1 -12 19.74
    3 -1 12 19
    -3 1 -12 21.28
    3 1 12 20.33
    3 1 12 20.22
    -3 1 -12 20.36
    3 1 12 20.03
    3 1 12 20.78
    -3 1 -12 20.21
    -5 -1 -12 6.47
    -5 -1 -12 5.95
    -5 -1 -12 6.02
    5 -1 12 6.8
    5 -1 12 5.91
    5 -1 12 4.93
    5 -1 12 6.45
    5 1 12 6.07
    5 1 12 6.38
    5 1 12 6.43
    5 1 12 6.94
    -5 1 -12 6.06
    -5 1 -12 5.76
    7 -1 12 0.89
    7 -1 12 1.07
    7 -1 12 0.7
    -7 -1 -12 1.67
    7 -1 12 0.83
    7 1 12 0.6
    7 1 12 1.19
    7 1 12 1.06
    -7 1 -12 0.71
    -7 1 -12 0.28
    7 1 12 0.65
    9 -1 12 11.38
    -9 -1 -12 11.13
    9 -1 12 11.87
    -9 1 -12 12.03
    9 1 12 10.47
    9 1 12 11.95
    9 1 12 10.02
    -11 -1 -12 26.64
    11 -1 12 25.69
    11 1 12 24.97
    -11 1 -12 21.99
    -13 -1 -12 -0.17
    -13 1 -12 0.35
    -15 -1 -12 0.89
    -15 1 -12 0.98
    16 -2 -12 -0.35
    16 2 -12 0.31
    -14 -2 12 4.68
    14 -2 -12 4.64
    14 2 -12 4.44
    -12 -2 12 -0.11
    12 -2 -12 1.05
    -12 -2 12 -0.06
    12 2 -12 0.11
    -12 2 12 -0.06
    -10 -2 12 0.2
    10 -2 -12 0.31
    -10 -2 12 0.48
    -10 -2 12 0.38
    -10 2 12 0.5
    10 2 -12 0.39
    -10 2 12 0.35
    -8 -2 12 0.07
    -8 -2 12 0.2
    -8 -2 12 0.23
    -8 -2 12 -0.05
    -8 -2 12 -0.33
    8 -2 -12 -0.25
    -8 2 12 0.07
    -8 2 12 -0.37
    -8 2 12 0.35
    8 2 -12 -0.18
    6 -2 -12 0.33
    -6 -2 12 0.14
    -6 -2 12 -0.16
    -6 -2 12 -0.02
    6 -2 -12 -0.04
    6 2 -12 0.08
    6 2 -12 0.16
    -6 2 12 0.1
    -6 2 12 0.23
    -6 2 12 0.02
    -6 2 12 0.01
    -4 -2 12 4.27
    4 -2 -12 4.29
    4 -2 -12 3.97
    4 -2 -12 4.43
    -4 -2 12 4.74
    -4 -2 12 4.73
    -4 2 12 4.23
    4 2 -12 3.88
    4 2 -12 4.84
    4 2 -12 4.23
    4 2 -12 4.11
    -4 2 12 4.06
    2 -2 -12 2.06
    -2 -2 12 1.82
    -2 -2 12 1.88
    2 -2 -12 1.98
    2 -2 -12 1.85
    -2 -2 12 2.13
    2 -2 -12 1.38
    2 2 -12 2.2
    -2 2 12 1.92
    2 2 -12 2.29
    -2 2 12 2.33
    -2 2 12 1.59
    0 -2 -12 37.37
    0 -2 -12 35.84
    0 -2 -12 38.28
    0 -2 -12 37.93
    0 -2 -12 37.69
    0 -2 12 36.98
    0 -2 12 38.43
    0 -2 12 35.19
    0 2 12 36
    0 2 12 38.08
    0 2 12 39.75
    -2 -2 -12 39.39
    -2 -2 -12 41.83
    2 -2 12 38.23
    2 -2 12 39.56
    -2 -2 -12 39.71
    -2 -2 -12 38.07
    2 -2 12 39.71
    -2 -2 -12 40.98
    2 2 12 38.74
    2 2 12 39.54
    2 2 12 40.61
    2 2 12 40.41
    -2 2 -12 41.92
    -4 -2 -12 45.81
    -4 -2 -12 44.15
    4 -2 12 45.51
    -4 -2 -12 46.25
    -4 -2 -12 44.7
    -4 -2 -12 45.68
    4 -2 12 45.01
    4 -2 12 47.62
    4 2 12 47.43
    4 2 12 46.67
    4 2 12 45.42
    4 2 12 46.51
    -4 2 -12 48.01
    6 -2 12 1.93
    -6 -2 -12 2.19
    -6 -2 -12 1.19
    -6 -2 -12 1.78
    -6 -2 -12 2.41
    6 -2 12 2.26
    6 -2 12 2.4
    6 2 12 1.81
    6 2 12 1.96
    -6 2 -12 1.58
    6 2 12 1.77
    6 2 12 2.4
    8 -2 12 0.37
    8 -2 12 0.88
    -8 -2 -12 1.24
    8 2 12 1.06
    8 2 12 1.05
    8 2 12 0.77
    10 -2 12 31.89
    -10 -2 -12 32.72
    10 -2 12 32.88
    10 2 12 32.56
    10 2 12 30.92
    10 2 12 33.23
    -10 2 -12 34.67
    12 -2 12 4.39
    -12 -2 -12 5.54
    -12 2 -12 4.83
    12 2 12 5.11
    -14 -2 -12 -0.24
    -14 2 -12 0.04
    -16 -2 -12 -0.1
    -16 2 -12 0.2
    15 -3 -12 1.55
    15 3 -12 1.64
    -13 -3 12 0.07
    13 -3 -12 -0.27
    -13 -3 12 -0.1
    -13 3 12 0.11
    13 3 -12 0.22
    -11 -3 12 0.72
    -11 -3 12 0.81
    11 -3 -12 1.05
    -11 3 12 1.06
    11 3 -12 1.08
    -9 -3 12 0.08
    -9 -3 12 0.08
    9 -3 -12 0.73
    9 3 -12 0.3
    -9 3 12 0.17
    -9 3 12 0.12
    -7 -3 12 4.75
    7 -3 -12 4.36
    -7 -3 12 4.86
    7 3 -12 4.4
    -7 3 12 4.31
    -7 3 12 5.1
    5 -3 -12 4.21
    -5 -3 12 4.27
    -5 -3 12 5.02
    5 -3 -12 4.41
    5 3 -12 3.33
    5 3 -12 3.99
    -5 3 12 4.72
    -5 3 12 3.33
    5 3 -12 3.31
    3 -3 -12 9.66
    -3 -3 12 10.29
    3 -3 -12 9.57
    -3 -3 12 10.03
    3 -3 -12 8.63
    3 -3 -12 11.33
    3 -3 -12 9.82
    3 3 -12 9.4
    -3 3 12 8.83
    3 3 -12 9.42
    1 -3 -12 8.73
    1 -3 -12 9.69
    1 -3 -12 8.47
    1 -3 -12 9.28
    -1 -3 12 9.53
    -1 -3 12 9.12
    1 -3 -12 9.77
    1 -3 -12 8.42
    -1 3 12 8.92
    1 3 -12 8.32
    1 3 -12 9.04
    -1 -3 -12 8.41
    1 -3 12 8.93
    -1 -3 -12 9.05
    -1 -3 -12 7.93
    -1 -3 -12 8.96
    -1 -3 -12 7.89
    1 -3 12 8.03
    -1 3 -12 8.21
    1 3 12 8.62
    3 -3 12 0.03
    3 -3 12 -0.06
    -3 -3 -12 0.19
    -3 -3 -12 -0.19
    -3 -3 -12 0.09
    -3 -3 -12 0.25
    -3 -3 -12 0.16
    3 3 12 0.45
    3 3 12 0.09
    -3 3 -12 0.09
    3 3 12 0.03
    3 3 12 0.15
    5 -3 12 0.21
    -5 -3 -12 0.28
    -5 -3 -12 0.05
    5 -3 12 -0.13
    5 -3 12 0.25
    -5 -3 -12 0.25
    5 -3 12 0.21
    -5 -3 -12 0.5
    5 3 12 0.34
    5 3 12 0.27
    5 3 12 0.14
    -5 3 -12 0.18
    5 3 12 0.37
    -7 -3 -12 -0.16
    -7 -3 -12 0.32
    7 -3 12 -0.08
    7 -3 12 0.01
    -7 -3 -12 -0.28
    7 -3 12 -0.11
    7 3 12 0.33
    7 3 12 -0.06
    7 3 12 0.02
    7 3 12 0.06
    7 3 12 0.01
    9 -3 12 0.62
    9 -3 12 1.38
    -9 -3 -12 1.44
    9 3 12 1.09
    9 3 12 1.99
    9 3 12 0.65
    9 3 12 1.64
    -11 -3 -12 1.69
    11 -3 12 2.16
    11 3 12 2.24
    11 3 12 2.48
    -13 -3 -12 1.91
    -13 3 -12 2.41
    -15 -3 -12 0.08
    -15 3 -12 0.42
    14 -4 -12 1.83
    14 4 -12 -0.01
    12 -4 -12 0.97
    -12 -4 12 0.98
    -12 4 12 -0.12
    12 4 -12 0.73
    10 -4 -12 3.9
    10 4 -12 4.06
    -10 4 12 4.72
    8 -4 -12 5.75
    -8 -4 12 4.74
    -8 -4 12 5.95
    -8 -4 12 5.32
    -8 4 12 3.51
    -8 4 12 4.37
    8 4 -12 4.71
    -6 -4 12 2.03
    -6 -4 12 1.83
    6 -4 -12 2.39
    -6 4 12 2.58
    -6 4 12 1.77
    6 4 -12 2.82
    6 4 -12 3.03
    -4 -4 12 2.22
    -4 -4 12 1.89
    4 -4 -12 1.9
    4 4 -12 1.68
    -4 4 12 1.91
    -4 4 12 1.37
    4 4 -12 1.73
    4 4 -12 2.66
    2 -4 -12 -0.19
    -2 -4 12 0.04
    -2 -4 12 -0.18
    2 -4 -12 0.08
    2 -4 -12 -0.1
    2 -4 -12 0.08
    -2 4 12 -0.15
    -2 4 12 -0.01
    2 4 -12 0.19
    2 4 -12 0.35
    0 -4 -12 7.76
    0 -4 -12 7.21
    0 -4 12 8.48
    0 -4 -12 7.17
    0 -4 12 7.47
    0 -4 -12 7.96
    0 4 12 8.42
    0 4 12 7.5
    0 4 -12 8.72
    0 4 12 7.48
    0 4 -12 7.37
    -2 -4 -12 1.48
    -2 -4 -12 1.42
    2 -4 12 1.61
    -2 -4 -12 1.58
    2 -4 12 1.98
    -2 -4 -12 2.29
    2 4 12 1.44
    -2 4 -12 2.62
    -2 4 -12 1.78
    2 4 12 1.62
    2 4 12 1.67
    2 4 12 1.53
    -4 -4 -12 -0.13
    -4 -4 -12 0.31
    4 -4 12 -0.04
    4 -4 12 0.17
    4 -4 12 0.09
    4 -4 12 0.14
    -4 -4 -12 0.04
    -4 -4 -12 0.15
    4 4 12 0.41
    4 4 12 0.16
    4 4 12 0.24
    4 4 12 -0.14
    -4 4 -12 0.16
    -6 -4 -12 0.59
    6 -4 12 0.57
    6 -4 12 0.47
    -6 -4 -12 0.68
    6 4 12 0.76
    6 4 12 0.57
    6 4 12 0.78
    6 4 12 0.51
    8 -4 12 0.42
    -8 -4 -12 0.16
    8 4 12 0.28
    8 4 12 0.18
    8 4 12 -0.17
    8 4 12 -0.26
    -10 -4 -12 3.63
    10 -4 12 3.99
    10 -4 12 3.11
    10 4 12 3.17
    10 4 12 3.46
    12 -4 12 2.26
    -12 -4 -12 3.86
    12 4 12 3.6
    -14 -4 -12 1.6
    14 4 12 2.58
    -14 4 -12 2.94
    15 5 -12 4.51
    13 -5 -12 -0.04
    13 5 -12 -0.25
    11 -5 -12 2.19
    11 5 -12 1.13
    -11 5 12 1.22
    -11 5 12 1.5
    -9 -5 12 0.67
    9 -5 -12 0.55
    9 5 -12 0.44
    -9 5 12 0.35
    -7 -5 12 5.48
    -7 -5 12 5.11
    -7 -5 12 5.71
    7 -5 -12 4.41
    -7 5 12 5.76
    7 5 -12 6.6
    5 -5 -12 0.35
    -5 -5 12 0.44
    -5 -5 12 0.29
    -5 5 12 0.25
    -5 5 12 -0.15
    -5 5 12 -0.08
    5 5 -12 0.05
    5 5 -12 0.12
    -3 -5 12 0.01
    -3 -5 12 0.17
    3 -5 -12 0.14
    -3 5 12 0.05
    -3 5 12 0.35
    -3 5 12 -0.05
    3 5 -12 0.11
    3 5 -12 0.04
    1 -5 -12 0.33
    1 -5 -12 0.09
    -1 -5 12 0.67
    -1 -5 12 0.17
    -1 5 12 0.24
    1 5 -12 0.37
    -1 5 12 0.32
    -1 5 12 0.52
    -1 -5 -12 1.39
    -1 -5 -12 0.7
    1 -5 12 1.68
    -1 -5 -12 1.15
    1 -5 12 0.69
    1 5 12 1.01
    1 5 12 0.98
    -1 5 -12 0.63
    1 5 12 1.05
    3 -5 12 -0.12
    -3 -5 -12 -0.07
    3 -5 12 0.07
    -3 -5 -12 -0.35
    3 -5 12 0.06
    -3 5 -12 -0.15
    3 5 12 0.15
    3 5 12 -0.17
    3 5 12 -0.01
    -5 -5 -12 0.92
    5 -5 12 1.67
    -5 -5 -12 0.67
    5 -5 12 1.05
    -5 5 -12 0.48
    5 5 12 0.94
    5 5 12 1.38
    5 5 12 1.13
    -7 -5 -12 0.13
    -7 -5 -12 0.27
    7 -5 12 0.34
    7 5 12 -0.1
    7 5 12 -0.01
    7 5 12 0.17
    7 5 12 0
    9 -5 12 0.23
    -9 -5 -12 1.06
    9 5 12 -0.08
    9 5 12 0.26
    11 -5 12 6.9
    -11 -5 -12 5.88
    11 5 12 5.99
    -13 -5 -12 0.09
    13 5 12 0.95
    12 -6 -12 2.71
    12 6 -12 3.03
    -12 6 12 2.65
    10 -6 -12 1.15
    10 6 -12 2.02
    -10 6 12 0.91
    8 -6 -12 1.67
    -8 -6 12 1.65
    8 6 -12 1.79
    -8 6 12 1.55
    6 -6 -12 0.47
    -6 -6 12 0.35
    -6 -6 12 0.25
    -6 6 12 0.51
    6 6 -12 0.38
    4 -6 -12 2.1
    -4 -6 12 1.82
    -4 -6 12 2.59
    -4 6 12 2.27
    4 6 -12 2.22
    -4 6 12 2.25
    -2 -6 12 0.03
    2 -6 -12 -0.14
    -2 -6 12 0.14
    -2 6 12 0.25
    -2 6 12 -0.02
    2 6 -12 -0.09
    0 -6 -12 0.12
    0 -6 12 -0.08
    0 -6 12 -0.07
    0 6 -12 0.08
    0 6 12 -0.09
    0 6 12 -0.03
    2 -6 12 1.56
    -2 -6 -12 1.75
    2 -6 12 1.25
    2 -6 12 0.68
    -2 -6 -12 1.8
    -2 6 -12 1.83
    2 6 12 1.24
    2 6 12 1.43
    -4 -6 -12 0.03
    -4 -6 -12 0.08
    4 -6 12 0.35
    -4 -6 -12 0.14
    4 -6 12 -0.05
    -4 6 -12 0.13
    4 6 12 0.45
    4 6 12 0.09
    -6 -6 -12 0.63
    -6 -6 -12 0.86
    6 -6 12 0.79
    6 6 12 0.92
    -6 6 -12 0.3
    -8 -6 -12 0.56
    8 -6 12 1.39
    8 6 12 1.26
    -8 6 -12 0.52
    -10 -6 -12 1.31
    10 -6 12 1.35
    -10 6 -12 2.52
    10 6 12 1.65
    -12 -6 -12 0.08
    12 -6 12 0.08
    -12 6 -12 -0.22
    12 6 12 0.74
    11 -7 -12 -0.03
    11 7 -12 0.08
    -11 7 12 0.16
    9 -7 -12 -0.1
    -9 7 12 -0.1
    9 7 -12 0.29
    -7 -7 12 14.55
    7 -7 -12 15.56
    -7 7 12 15.65
    7 7 -12 13.7
    5 -7 -12 6.06
    -5 -7 12 6.26
    -5 -7 12 5.1
    5 7 -12 5.4
    -5 7 12 6
    -3 -7 12 0.08
    3 -7 -12 0.39
    -3 -7 12 0.01
    3 7 -12 0.8
    -3 7 12 -0.19
    1 -7 -12 1.03
    -1 -7 12 1.23
    -1 -7 12 0.31
    1 7 -12 0.81
    -1 7 12 1.02
    1 -7 12 0.66
    -1 -7 -12 0.22
    1 -7 12 0.27
    -1 7 -12 -0.1
    1 7 12 0.37
    3 -7 12 4.77
    -3 -7 -12 6.47
    3 -7 12 5.89
    -3 -7 -12 4.77
    3 7 12 5.29
    -3 7 -12 5.73
    -5 -7 -12 0.75
    5 -7 12 0.26
    -5 -7 -12 0.35
    -5 7 -12 0.57
    5 7 12 0.88
    -7 -7 -12 0.87
    7 -7 12 0.51
    7 7 12 0.6
    -7 7 -12 0.79
    9 -7 12 0.53
    -9 -7 -12 0.77
    9 7 12 0.41
    -9 7 -12 0.2
    -11 -7 -12 0.64
    -11 7 -12 0.46
    11 7 12 1.05
    8 -8 -12 -0.16
    8 8 -12 -0.27
    -8 8 12 0.35
    6 -8 -12 -0.41
    6 8 -12 -0.27
    -6 8 12 0.13
    -4 -8 12 2.44
    4 -8 -12 2.38
    -4 -8 12 3.01
    -4 8 12 2.73
    4 8 -12 2.2
    -2 -8 12 -0.22
    -2 -8 12 0.39
    2 -8 -12 -0.05
    -2 8 12 0.07
    2 8 -12 -0.15
    0 -8 12 2.51
    0 -8 12 3.13
    0 -8 -12 2.5
    0 8 -12 2.69
    0 8 12 2.2
    2 -8 12 25.47
    -2 -8 -12 25.59
    2 -8 12 24.54
    -2 8 -12 23.34
    2 8 12 23.92
    -4 -8 -12 1.4
    4 -8 12 1.17
    4 8 12 1.86
    -4 8 -12 0.95
    -6 -8 -12 0.16
    6 -8 12 0.38
    6 8 12 0.53
    -6 8 -12 -0.17
    -8 -8 -12 3.95
    -8 8 -12 2
    8 8 12 3.23
    5 -9 -12 -0.09
    -5 9 12 0.06
    5 9 -12 0.54
    3 -9 -12 6.11
    -3 -9 12 6.06
    3 9 -12 6.21
    -3 9 12 7.14
    1 -9 -12 1.33
    -1 -9 12 0.79
    1 9 -12 1.02
    -1 9 12 0.5
    -1 -9 -12 2.72
    1 -9 12 3.01
    1 9 12 2.34
    -1 9 -12 2.78
    -3 9 -12 0.34
    3 9 12 0.75
    5 9 12 3.49
    -5 9 -12 4.09
    16 0 -13 -0.03
    14 0 -13 0.13
    -14 0 13 0.43
    12 0 -13 0.02
    -12 0 13 0.28
    10 0 -13 -0.32
    -10 0 13 0.11
    -8 0 13 -0.09
    8 0 -13 0.12
    -8 0 13 0.18
    -8 0 13 0.09
    -8 0 13 0
    8 0 -13 0.01
    6 0 -13 0.15
    -6 0 13 -0.2
    -6 0 13 0.05
    -6 0 13 0.07
    6 0 -13 0.01
    4 0 -13 0.02
    4 0 -13 0.03
    4 0 -13 0
    -4 0 13 0
    -4 0 13 -0.03
    -2 0 13 -0.1
    -2 0 13 0.08
    2 0 -13 0.17
    0 0 -13 0.07
    0 0 -13 -0.03
    0 0 13 0.26
    0 0 -13 0.17
    0 0 -13 -0.04
    0 0 -13 -0.14
    2 0 13 -0.06
    -2 0 -13 0.06
    -2 0 -13 -0.11
    2 0 13 -0.01
    -2 0 -13 0.13
    -2 0 -13 0.06
    -2 0 -13 0.09
    4 0 13 -0.22
    4 0 13 0.09
    4 0 13 0.06
    -4 0 -13 0.21
    -4 0 -13 0.29
    4 0 13 0.02
    6 0 13 0.17
    -6 0 -13 0
    -6 0 -13 0.11
    6 0 13 -0.01
    6 0 13 0.05
    6 0 13 -0.17
    8 0 13 -0.02
    -8 0 -13 -0.12
    8 0 13 0.16
    8 0 13 -0.13
    10 0 13 -0.04
    -10 0 -13 0.19
    10 0 13 -0.05
    -12 0 -13 0.12
    12 0 13 -0.36
    -14 0 -13 0.42
    -16 0 -13 -0.14
    17 -1 -13 1.56
    17 1 -13 0.98
    15 -1 -13 0
    15 1 -13 0.36
    13 -1 -13 0.3
    -13 -1 13 0.28
    -13 1 13 0
    13 1 -13 0.41
    -11 -1 13 -0.24
    11 -1 -13 0.24
    11 1 -13 -0.2
    -11 1 13 0.03
    9 -1 -13 2.65
    -9 -1 13 3.9
    -9 -1 13 3.59
    -9 -1 13 3.1
    -9 -1 13 3.08
    -9 -1 13 2.85
    -9 1 13 2.93
    9 1 -13 2.93
    -9 1 13 3.03
    -9 1 13 2.71
    7 -1 -13 13.36
    -7 -1 13 13
    7 -1 -13 13.82
    -7 -1 13 13.68
    -7 1 13 12.72
    7 1 -13 13.4
    7 1 -13 13.29
    -7 1 13 13.37
    7 1 -13 13.5
    -7 1 13 13.27
    -7 1 13 15.5
    -5 -1 13 1.2
    5 -1 -13 0.62
    -5 -1 13 1.24
    5 -1 -13 0.9
    -5 1 13 1.13
    5 1 -13 1.1
    5 1 -13 1.37
    -5 1 13 1.18
    5 1 -13 1.13
    -5 1 13 1.32
    -5 1 13 0.85
    -3 -1 13 21.69
    -3 -1 13 20.59
    3 -1 -13 19.5
    3 -1 -13 20.46
    3 -1 -13 21.65
    -3 -1 13 19.61
    -3 1 13 20.77
    -3 1 13 19.18
    3 1 -13 20.23
    3 1 -13 21.03
    3 1 -13 19.91
    1 -1 -13 24.34
    1 -1 -13 23.28
    -1 -1 13 23.96
    -1 -1 13 24.16
    1 -1 -13 23.65
    1 -1 -13 26.1
    1 -1 -13 25.26
    -1 1 13 22.41
    -1 1 13 23.94
    1 1 -13 23.26
    -1 -1 -13 26.54
    -1 -1 -13 27.22
    1 -1 13 26.02
    -1 -1 -13 29.82
    1 -1 13 27.5
    -1 -1 -13 27.97
    -1 1 -13 27.01
    -1 1 -13 27.61
    1 1 13 27.82
    -1 1 -13 27.87
    3 -1 13 9.65
    -3 -1 -13 8.46
    -3 -1 -13 8.45
    -3 -1 -13 8.46
    -3 -1 -13 8.16
    3 -1 13 8.57
    3 1 13 8.08
    3 1 13 9.16
    -3 1 -13 7.93
    -3 1 -13 9.21
    -3 1 -13 9.66
    -3 1 -13 8.56
    3 1 13 9.19
    3 1 13 8.5
    5 -1 13 -0.14
    -5 -1 -13 0.04
    -5 -1 -13 -0.02
    5 -1 13 0.19
    5 -1 13 -0.03
    5 -1 13 0.11
    5 1 13 0.15
    5 1 13 0.04
    -5 1 -13 0.42
    5 1 13 0.03
    5 1 13 -0.33
    -5 1 -13 0.16
    -7 -1 -13 6.47
    7 -1 13 7.28
    7 -1 13 6.81
    7 -1 13 7.25
    7 -1 13 8
    7 1 13 7.05
    -7 1 -13 8.03
    7 1 13 8.21
    7 1 13 6.55
    7 1 13 7.33
    -9 -1 -13 3.64
    9 -1 13 3.64
    9 -1 13 3.12
    -9 1 -13 2.65
    9 1 13 2.6
    9 1 13 3.58
    -11 -1 -13 3.71
    11 -1 13 3.84
    11 1 13 3.89
    -11 1 -13 2.8
    -13 -1 -13 0.81
    -13 1 -13 0.31
    -15 -1 -13 0.53
    -15 1 -13 0.55
    16 -2 -13 3.36
    16 2 -13 2.58
    14 -2 -13 -0.3
    14 2 -13 -0.36
    12 -2 -13 2.23
    -12 -2 13 3.01
    12 2 -13 1.71
    -12 2 13 1.88
    -10 -2 13 2.73
    10 -2 -13 2.85
    -10 -2 13 3.12
    -10 2 13 3.15
    10 2 -13 2.08
    -10 2 13 2.03
    -8 -2 13 20.45
    -8 -2 13 20.51
    -8 -2 13 21.14
    -8 -2 13 20.56
    8 -2 -13 19.61
    -8 2 13 20.09
    8 2 -13 20.97
    -8 2 13 19.99
    -8 2 13 20.84
    -6 -2 13 18.76
    6 -2 -13 18.55
    6 -2 -13 20.71
    -6 -2 13 17.76
    -6 2 13 19.71
    -6 2 13 19.83
    6 2 -13 18.57
    -6 2 13 17.91
    -6 2 13 20.01
    6 2 -13 18.75
    4 -2 -13 0.53
    4 -2 -13 0.49
    -4 -2 13 0.93
    -4 -2 13 0.77
    -4 -2 13 0.64
    -4 2 13 0.53
    -4 2 13 0.96
    4 2 -13 0.73
    -4 2 13 0.83
    4 2 -13 0.99
    -4 2 13 1.62
    2 -2 -13 2.49
    2 -2 -13 2.41
    2 -2 -13 2.83
    2 -2 -13 2.49
    -2 -2 13 3.35
    -2 -2 13 3.21
    -2 2 13 2.2
    -2 2 13 2.79
    -2 2 13 2.9
    2 2 -13 2.65
    0 -2 -13 3.06
    0 -2 13 2.78
    0 -2 -13 3.44
    0 -2 -13 2.95
    0 -2 -13 2.99
    0 -2 13 2.77
    0 -2 -13 3.22
    0 2 13 3.12
    0 2 13 3.36
    0 2 13 3.33
    2 -2 13 24.33
    -2 -2 -13 24.76
    2 -2 13 25.33
    -2 -2 -13 24.26
    -2 -2 -13 25.83
    -2 -2 -13 25.07
    -2 -2 -13 26.54
    -2 2 -13 25.95
    2 2 13 24.34
    2 2 13 25.14
    2 2 13 23.12
    -4 -2 -13 3.81
    -4 -2 -13 3.89
    -4 -2 -13 3.97
    4 -2 13 3.32
    4 -2 13 3.34
    -4 -2 -13 3.08
    -4 -2 -13 4.52
    4 2 13 3.36
    4 2 13 2.81
    -4 2 -13 3.79
    4 2 13 3.56
    4 2 13 3.54
    -6 -2 -13 1.27
    -6 -2 -13 1.56
    6 -2 13 1.38
    6 -2 13 1.72
    6 -2 13 0.81
    6 2 13 1.12
    6 2 13 1.57
    -6 2 -13 1.23
    6 2 13 1.19
    6 2 13 0.99
    8 -2 13 3.52
    8 -2 13 3.66
    -8 -2 -13 4.29
    8 2 13 3.56
    8 2 13 3.14
    8 2 13 3.72
    10 -2 13 27.12
    -10 -2 -13 27.85
    10 -2 13 28.25
    -10 2 -13 26.72
    10 2 13 28.35
    12 -2 13 0.96
    -12 -2 -13 -0.13
    -12 2 -13 0.12
    -14 -2 -13 -0.46
    -14 2 -13 0.17
    15 -3 -13 1.49
    15 3 -13 2.19
    13 -3 -13 0.43
    13 3 -13 0.32
    -13 3 13 0.89
    11 -3 -13 2.19
    -11 -3 13 1.85
    -11 3 13 1.85
    11 3 -13 2.56
    -9 -3 13 0.01
    9 -3 -13 0.06
    -9 -3 13 -0.03
    -9 3 13 0.45
    9 3 -13 0.06
    -7 -3 13 1.24
    7 -3 -13 1.38
    -7 3 13 2.28
    -7 3 13 1.74
    7 3 -13 2.09
    -5 -3 13 0.2
    -5 -3 13 -0.13
    5 -3 -13 0.13
    5 3 -13 -0.08
    5 3 -13 -0.26
    -5 3 13 0.1
    -5 3 13 0.11
    5 3 -13 0.08
    -3 -3 13 5.02
    3 -3 -13 4.47
    3 -3 -13 4.64
    3 -3 -13 5.11
    -3 -3 13 5.83
    3 -3 -13 4.67
    3 3 -13 4.59
    -3 3 13 5.44
    3 3 -13 5.05
    -3 3 13 5.34
    -1 -3 13 70.41
    1 -3 -13 70.88
    1 -3 -13 72.31
    1 -3 -13 72.72
    -1 -3 13 70
    1 -3 -13 69.7
    1 -3 -13 69.54
    1 3 -13 70.11
    1 3 -13 71.15
    -1 3 13 68.61
    -1 3 13 71.73
    -1 -3 -13 66.46
    1 -3 13 67.87
    1 -3 13 69.1
    -1 -3 -13 68.44
    -1 -3 -13 69.41
    -1 -3 -13 68.83
    -1 -3 -13 64.12
    1 3 13 66.8
    1 3 13 69.65
    -1 3 -13 69.13
    -3 -3 -13 18.99
    3 -3 13 19.03
    -3 -3 -13 19.71
    -3 -3 -13 19.67
    -3 -3 -13 17.5
    3 -3 13 18.12
    3 3 13 18.46
    3 3 13 19.38
    3 3 13 19.44
    3 3 13 19.79
    -3 3 -13 20.41
    -5 -3 -13 1.38
    -5 -3 -13 1.64
    5 -3 13 1.33
    5 -3 13 1.34
    5 -3 13 1.15
    -5 -3 -13 1.01
    5 3 13 1.12
    5 3 13 1.16
    5 3 13 1.39
    -5 3 -13 1.07
    7 -3 13 0.19
    7 -3 13 0.96
    -7 -3 -13 -0.05
    7 -3 13 0.15
    -7 -3 -13 -0.12
    7 3 13 0.27
    7 3 13 0.05
    7 3 13 -0.17
    -9 -3 -13 26.74
    9 -3 13 29.07
    9 -3 13 26.94
    9 3 13 26.4
    9 3 13 28.64
    9 3 13 29.16
    11 -3 13 7.22
    -11 -3 -13 6.29
    11 3 13 7.23
    11 3 13 7.56
    -13 -3 -13 0.01
    13 3 13 0.39
    -13 3 -13 -0.32
    -15 -3 -13 0.29
    -15 3 -13 -0.24
    14 -4 -13 2.19
    14 4 -13 2.65
    12 -4 -13 2.04
    -12 4 13 2.34
    12 4 -13 1.45
    10 -4 -13 2.14
    -10 4 13 1.36
    10 4 -13 1.88
    -8 -4 13 0.28
    8 -4 -13 0.32
    -8 4 13 0.14
    8 4 -13 0.61
    -6 -4 13 2.05
    6 -4 -13 1.76
    -6 -4 13 2.56
    6 4 -13 2.05
    -6 4 13 1.2
    6 4 -13 2.17
    -4 -4 13 0.66
    4 -4 -13 0.57
    -4 -4 13 0.47
    -4 4 13 0.18
    4 4 -13 0.51
    4 4 -13 0.25
    4 4 -13 0.77
    -2 -4 13 0.05
    2 -4 -13 -0.02
    -2 -4 13 0.17
    2 4 -13 0.02
    -2 4 13 0.02
    2 4 -13 -0.01
    0 -4 -13 9.44
    0 -4 13 8.62
    0 -4 -13 8.43
    0 -4 13 8.98
    0 4 -13 9.57
    0 4 -13 8.16
    0 4 13 8.4
    2 -4 13 1.29
    -2 -4 -13 0.21
    2 -4 13 1.09
    -2 -4 -13 1.36
    -2 -4 -13 0.98
    2 4 13 1.38
    2 4 13 1.31
    -2 4 -13 1.54
    -4 -4 -13 0.43
    4 -4 13 0.57
    4 -4 13 0.59
    -4 -4 -13 0.48
    -4 -4 -13 0.34
    4 4 13 0.48
    4 4 13 0.62
    4 4 13 0.49
    6 -4 13 0.68
    -6 -4 -13 0.7
    -6 -4 -13 0.39
    6 -4 13 0.8
    6 4 13 0.64
    6 4 13 0.82
    6 4 13 0.8
    6 4 13 1.12
    6 4 13 0.79
    -8 -4 -13 9.1
    8 -4 13 9.47
    8 4 13 9.72
    8 4 13 10.39
    8 4 13 10.81
    10 -4 13 0.98
    -10 -4 -13 1.5
    10 4 13 0.76
    10 4 13 0.49
    -12 -4 -13 0.72
    12 4 13 0.6
    -14 -4 -13 0.48
    -14 4 -13 -0.24
    14 4 13 0.3
    13 -5 -13 -0.33
    13 5 -13 -0.24
    11 -5 -13 3.1
    -11 5 13 3.94
    11 5 -13 3.87
    9 -5 -13 3.42
    9 5 -13 4.92
    -9 5 13 3.68
    7 -5 -13 0.95
    -7 -5 13 0.97
    -7 -5 13 0.79
    -7 5 13 1.15
    7 5 -13 2.03
    5 -5 -13 0.14
    -5 -5 13 0.39
    -5 -5 13 0.2
    5 5 -13 0.19
    -5 5 13 0.33
    5 5 -13 0.16
    -5 5 13 -0.15
    -3 -5 13 0.19
    -3 -5 13 0.5
    3 -5 -13 0.01
    3 5 -13 0.26
    -3 5 13 0.21
    -3 5 13 0.21
    3 5 -13 0.65
    -3 5 13 0.43
    -1 -5 13 2.69
    -1 -5 13 2.57
    1 -5 -13 2.21
    -1 5 13 3.03
    -1 5 13 2.92
    1 5 -13 2.17
    -1 5 13 2.49
    -1 -5 -13 5.31
    1 -5 13 5.97
    1 -5 13 5.35
    -1 -5 -13 5.56
    1 5 13 6.07
    1 5 13 5.58
    1 5 13 5.9
    -1 5 -13 5.36
    -3 -5 -13 0.69
    3 -5 13 0.41
    -3 -5 -13 1.24
    3 -5 13 -0.01
    3 5 13 0.64
    3 5 13 0.47
    -3 5 -13 0.33
    3 5 13 0.83
    3 5 13 0.48
    5 -5 13 0.91
    -5 -5 -13 0.72
    5 -5 13 0.63
    -5 -5 -13 1.28
    5 5 13 0.35
    5 5 13 1.01
    5 5 13 0.85
    -7 -5 -13 -0.06
    7 -5 13 -0.19
    7 5 13 0.25
    7 5 13 -0.26
    7 5 13 -0.03
    9 -5 13 2.56
    -9 -5 -13 3.44
    9 5 13 2.53
    9 5 13 3.33
    -11 -5 -13 1.31
    11 -5 13 2.88
    11 5 13 1.73
    -13 -5 -13 0.14
    13 5 13 0.14
    12 -6 -13 0.12
    12 6 -13 -0.13
    10 -6 -13 0.44
    10 6 -13 -0.17
    8 -6 -13 10.19
    -8 -6 13 8.5
    8 6 -13 7.97
    -8 6 13 9.47
    6 -6 -13 0.96
    -6 -6 13 1.43
    -6 -6 13 1.14
    6 6 -13 1.39
    -6 6 13 1.75
    4 -6 -13 2.09
    -4 -6 13 1.95
    -4 -6 13 2.83
    -4 6 13 1.7
    4 6 -13 2.1
    2 -6 -13 -0.07
    -2 -6 13 0.13
    -2 -6 13 0.22
    -2 6 13 0.05
    2 6 -13 0.28
    0 -6 -13 6.22
    0 -6 13 7.15
    0 -6 13 6.4
    0 6 13 6.68
    0 6 13 5.94
    0 6 -13 6.51
    -2 -6 -13 10.64
    -2 -6 -13 9.99
    2 -6 13 10.92
    2 -6 13 9.76
    2 6 13 10.14
    -2 6 -13 10.04
    4 -6 13 -0.05
    -4 -6 -13 0.18
    -4 -6 -13 -0.17
    -4 -6 -13 -0.08
    -4 6 -13 -0.39
    4 6 13 0.42
    -6 -6 -13 0.9
    -6 -6 -13 1.02
    6 -6 13 1.04
    -6 6 -13 1.06
    6 6 13 1.1
    -8 -6 -13 2.53
    8 -6 13 2.04
    -8 6 -13 1.85
    8 6 13 1.81
    10 -6 13 11.99
    -10 -6 -13 9.61
    10 6 13 12.45
    -10 6 -13 12.64
    -12 -6 -13 0.24
    -12 6 -13 -0.14
    12 6 13 0.03
    11 -7 -13 2.87
    11 7 -13 2.37
    9 -7 -13 -0.07
    -9 7 13 0.08
    9 7 -13 -0.09
    -7 -7 13 -0.16
    7 -7 -13 -0.06
    -7 7 13 -0.13
    7 7 -13 0.06
    -5 -7 13 14.14
    5 -7 -13 14.51
    -5 -7 13 13.43
    5 7 -13 13.81
    -5 7 13 12.2
    -3 -7 13 2.15
    3 -7 -13 3.08
    -3 -7 13 3.21
    3 7 -13 3.01
    -3 7 13 3.19
    -1 -7 13 2.2
    1 -7 -13 0.68
    -1 -7 13 1.17
    1 7 -13 0.55
    -1 7 13 0.45
    -1 -7 -13 26.61
    1 -7 13 25.52
    1 -7 13 25.07
    -1 7 -13 23.22
    1 7 13 26.07
    -3 -7 -13 7.98
    -3 -7 -13 9.89
    3 -7 13 9.99
    -3 7 -13 7.56
    3 7 13 9.72
    -5 -7 -13 0.09
    -5 -7 -13 -0.21
    5 -7 13 0.37
    5 7 13 -0.15
    -5 7 -13 -0.06
    7 -7 13 2.74
    -7 -7 -13 0.8
    7 7 13 1.19
    -7 7 -13 1.31
    -9 -7 -13 0.45
    9 -7 13 -0.62
    9 7 13 0.18
    -9 7 -13 -0.12
    8 -8 -13 0.85
    8 8 -13 0.22
    -8 8 13 0.46
    6 -8 -13 1.01
    -6 8 13 1.8
    6 8 -13 1.12
    -4 -8 13 0.44
    4 -8 -13 0.2
    -4 8 13 -0.01
    4 8 -13 0.2
    2 -8 -13 0.89
    -2 -8 13 0.49
    -2 -8 13 0.45
    -2 8 13 0.41
    2 8 -13 0.61
    0 -8 -13 -0.08
    0 -8 13 0.43
    0 -8 13 -0.05
    0 8 -13 0.27
    0 8 13 -0.41
    -2 -8 -13 9.64
    2 -8 13 9.88
    2 8 13 10.13
    -2 8 -13 9.73
    4 -8 13 3.08
    -4 -8 -13 2.91
    -4 8 -13 3.75
    4 8 13 2.39
    6 -8 13 3.98
    -6 -8 -13 3.58
    6 8 13 4.15
    -6 8 -13 4.26
    -8 -8 -13 1.61
    -8 8 -13 1.35
    8 8 13 1.15
    5 -9 -13 -0.02
    5 9 -13 0.21
    -5 9 13 -0.01
    3 -9 -13 -0.69
    -3 -9 13 0.15
    -3 9 13 -0.3
    3 9 -13 -0.17
    -1 -9 13 0.48
    1 -9 -13 -0.15
    1 9 -13 0.46
    -1 9 13 0.15
    -1 -9 -13 3.53
    1 9 13 2.68
    -1 9 -13 3.41
    3 9 13 0.04
    -3 9 -13 0.51
    16 0 -14 0.19
    14 0 -14 0.22
    -12 0 14 0.42
    12 0 -14 0.55
    10 0 -14 -0.22
    -10 0 14 -0.04
    8 0 -14 5.74
    8 0 -14 5.37
    -8 0 14 5.04
    -8 0 14 6.65
    -8 0 14 5.62
    -8 0 14 5.56
    6 0 -14 -0.26
    -6 0 14 -0.19
    -6 0 14 -0.01
    6 0 -14 0.07
    4 0 -14 27.98
    4 0 -14 28.47
    -4 0 14 28.26
    -4 0 14 25.68
    2 0 -14 85.89
    -2 0 14 81.98
    -2 0 14 79.55
    0 0 -14 24.98
    0 0 -14 25.98
    0 0 -14 25.77
    0 0 -14 27.06
    0 0 14 26.11
    -2 0 -14 13.57
    2 0 14 13.17
    -2 0 -14 13.81
    -2 0 -14 12.47
    2 0 14 12.56
    -2 0 -14 13.09
    -4 0 -14 9.48
    4 0 14 8.89
    4 0 14 7.74
    4 0 14 8.64
    -4 0 -14 8.89
    4 0 14 9.26
    -6 0 -14 4.61
    6 0 14 3.75
    6 0 14 3.96
    6 0 14 4.14
    6 0 14 4.3
    -8 0 -14 6.59
    8 0 14 4.86
    8 0 14 6.54
    8 0 14 6.19
    10 0 14 0.14
    -10 0 -14 -0.39
    10 0 14 0.32
    -12 0 -14 -0.36
    -14 0 -14 1.41
    15 -1 -14 0.53
    15 1 -14 -0.26
    13 -1 -14 1.68
    -13 -1 14 1.48
    -13 1 14 0.52
    13 1 -14 2.04
    -11 -1 14 9.24
    11 -1 -14 10.25
    -11 1 14 9.54
    11 1 -14 10.39
    -9 -1 14 0.21
    -9 -1 14 0.01
    9 -1 -14 0.51
    -9 -1 14 0.27
    -9 1 14 0.06
    9 1 -14 0.03
    -9 1 14 -0.19
    7 -1 -14 3.97
    7 -1 -14 3.95
    -7 -1 14 4.56
    -7 -1 14 4.17
    -7 1 14 3.87
    7 1 -14 4.08
    -7 1 14 5.09
    -7 1 14 3.43
    7 1 -14 3.28
    -7 1 14 3.61
    -5 -1 14 2.2
    5 -1 -14 2.19
    -5 -1 14 2.38
    5 -1 -14 1.9
    -5 1 14 2.33
    5 1 -14 2.16
    5 1 -14 1.93
    -5 1 14 2.25
    -5 1 14 2.7
    5 1 -14 2.48
    -3 -1 14 -0.12
    -3 -1 14 0.19
    3 -1 -14 0.04
    3 -1 -14 0.13
    -3 -1 14 0.04
    3 1 -14 -0.05
    -3 1 14 0.29
    -3 1 14 0.15
    1 -1 -14 6.73
    1 -1 -14 6.18
    1 -1 -14 6.86
    1 -1 -14 6.13
    -1 -1 14 6.11
    1 -1 -14 6.65
    -1 -1 14 6.46
    1 1 -14 5.81
    -1 1 14 6.43
    -1 1 14 6.19
    -1 -1 -14 2.18
    1 -1 14 3.42
    -1 -1 -14 2.77
    1 -1 14 2.42
    -1 -1 -14 2.62
    -1 -1 -14 2.51
    1 1 14 2.05
    -1 1 -14 2.28
    -1 1 -14 2.68
    -1 1 -14 2.57
    3 -1 14 2.14
    -3 -1 -14 2.64
    -3 -1 -14 2.27
    3 -1 14 2.66
    -3 -1 -14 2.4
    3 1 14 2.43
    3 1 14 2.14
    -3 1 -14 2.29
    3 1 14 2.47
    -3 1 -14 2.45
    3 1 14 2.45
    -3 1 -14 2.41
    -5 -1 -14 3.25
    5 -1 14 2.98
    5 -1 14 3.39
    5 -1 14 3.69
    5 -1 14 3.59
    -5 -1 -14 3.63
    -5 1 -14 3.47
    5 1 14 3.56
    5 1 14 2.78
    5 1 14 3.9
    -5 1 -14 3.55
    5 1 14 4.02
    7 -1 14 8.2
    7 -1 14 7.84
    7 -1 14 7.41
    -7 -1 -14 8.16
    7 -1 14 8.1
    -7 1 -14 7.85
    7 1 14 7.73
    7 1 14 8
    7 1 14 8.04
    9 -1 14 25.23
    9 -1 14 25.14
    -9 -1 -14 24.13
    -9 1 -14 25.85
    9 1 14 24.82
    9 1 14 25.68
    11 -1 14 1.38
    -11 -1 -14 1.1
    -11 1 -14 -0.24
    11 1 14 1.31
    -13 -1 -14 0.8
    -13 1 -14 0.06
    -15 -1 -14 5.08
    -15 1 -14 5.38
    16 -2 -14 -0.32
    16 2 -14 0.33
    14 -2 -14 1.19
    14 2 -14 -0.14
    12 -2 -14 -0.12
    -12 -2 14 -0.57
    -12 2 14 -0.12
    12 2 -14 0.33
    -10 -2 14 5.35
    -10 -2 14 6.48
    10 -2 -14 5.89
    10 2 -14 5.53
    -10 2 14 6.53
    -10 2 14 6.17
    -8 -2 14 0.48
    -8 -2 14 0.56
    8 -2 -14 0.68
    8 2 -14 0.16
    -8 2 14 0.56
    -8 2 14 -0.09
    -8 2 14 0.07
    -6 -2 14 5.79
    6 -2 -14 4.93
    -6 -2 14 4.73
    6 2 -14 4.5
    -6 2 14 4.18
    -6 2 14 5.06
    -6 2 14 4.05
    -6 2 14 4.85
    6 2 -14 5.16
    4 -2 -14 22.86
    4 -2 -14 22.79
    -4 -2 14 23.58
    -4 -2 14 22.09
    -4 2 14 21.69
    4 2 -14 23.56
    -4 2 14 23.68
    -4 2 14 23.03
    4 2 -14 24.02
    -4 2 14 22.9
    2 -2 -14 105.72
    2 -2 -14 107.99
    -2 -2 14 109.62
    2 -2 -14 112.87
    -2 -2 14 106.44
    -2 2 14 111.27
    2 2 -14 107.71
    -2 2 14 107.42
    -2 2 14 105.56
    0 -2 14 44.52
    0 -2 -14 46.06
    0 -2 -14 48.24
    0 -2 -14 46.19
    0 -2 14 46.68
    0 -2 -14 47.93
    0 2 14 45.59
    0 2 14 47.94
    0 2 14 46.8
    -2 -2 -14 7.07
    -2 -2 -14 7.98
    -2 -2 -14 6.87
    2 -2 14 7.99
    -2 -2 -14 7.93
    2 -2 14 6.95
    -2 2 -14 7.11
    2 2 14 6.66
    2 2 14 7.39
    -4 -2 -14 0.47
    4 -2 14 -0.11
    -4 -2 -14 0.22
    4 -2 14 0.31
    -4 -2 -14 0.45
    -4 -2 -14 0.46
    -4 -2 -14 0.59
    4 2 14 0.26
    -4 2 -14 0.37
    4 2 14 -0.02
    4 2 14 0.31
    4 2 14 -0.19
    -6 -2 -14 1.16
    6 -2 14 1.26
    6 -2 14 1
    6 -2 14 1.38
    6 2 14 0.91
    6 2 14 1.24
    6 2 14 1.04
    8 -2 14 9.94
    8 -2 14 8.82
    -8 -2 -14 9.17
    8 2 14 10.31
    -8 2 -14 10.96
    8 2 14 9.43
    10 -2 14 1.2
    -10 -2 -14 0.85
    10 -2 14 0.76
    10 2 14 1.15
    -10 2 -14 0.73
    -12 -2 -14 1.98
    -12 2 -14 3.12
    -14 -2 -14 1.73
    -14 2 -14 1.71
    15 -3 -14 0.6
    15 3 -14 0.55
    13 -3 -14 0.36
    13 3 -14 1.5
    11 -3 -14 4.94
    -11 -3 14 4.73
    11 3 -14 3.96
    -11 3 14 3.78
    9 -3 -14 0.47
    -9 -3 14 0.22
    -9 3 14 0.49
    -9 3 14 0.24
    9 3 -14 0.52
    7 -3 -14 -0.16
    -7 -3 14 0.1
    7 3 -14 0.14
    -7 3 14 0.05
    -7 3 14 -0.09
    5 -3 -14 0.15
    -5 -3 14 0.14
    -5 3 14 0.06
    5 3 -14 0.08
    5 3 -14 0.12
    5 3 -14 -0.01
    -5 3 14 0.3
    -3 -3 14 0.42
    -3 -3 14 -0.04
    3 -3 -14 0.54
    -3 -3 14 -0.02
    3 -3 -14 0.04
    -3 3 14 0.44
    3 3 -14 0.27
    3 3 -14 -0.08
    3 3 -14 0.13
    -3 3 14 0.29
    -1 -3 14 2.18
    -1 -3 14 2.26
    1 -3 -14 3.05
    1 -3 -14 1.84
    1 -3 -14 2.45
    -1 -3 14 2.03
    1 -3 -14 2.12
    1 3 -14 2.92
    -1 3 14 2.3
    -1 3 14 2.18
    1 3 -14 2.22
    -1 -3 -14 5.08
    -1 -3 -14 5.34
    -1 -3 -14 4.59
    1 -3 14 3.08
    -1 -3 -14 4.44
    1 -3 14 4.47
    -1 3 -14 4.51
    1 3 14 4.76
    1 3 14 4.87
    1 3 14 4.67
    3 -3 14 1.63
    -3 -3 -14 2.21
    3 -3 14 1.96
    -3 -3 -14 1.67
    -3 -3 -14 2.01
    3 3 14 1.93
    3 3 14 2.02
    3 3 14 1.63
    -3 3 -14 1.62
    3 3 14 1.92
    5 -3 14 5.78
    -5 -3 -14 5.62
    -5 -3 -14 6.4
    -5 -3 -14 5.14
    5 3 14 6.7
    5 3 14 5.35
    5 3 14 6.95
    -7 -3 -14 34.41
    7 -3 14 33.23
    7 -3 14 36.1
    7 3 14 35.14
    7 3 14 35.17
    7 3 14 32.79
    9 -3 14 6.45
    9 -3 14 7.58
    -9 -3 -14 6.61
    9 3 14 6.31
    9 3 14 6.7
    -11 -3 -14 1.45
    11 -3 14 2.16
    -11 3 -14 0.74
    11 3 14 1.15
    -13 -3 -14 -0.53
    -13 3 -14 0.3
    -15 -3 -14 7.48
    -15 3 -14 8.17
    14 -4 -14 -0.6
    14 4 -14 0.08
    12 -4 -14 1.68
    12 4 -14 2.02
    10 -4 -14 1.7
    -10 4 14 1.71
    10 4 -14 1.74
    8 -4 -14 0.94
    -8 -4 14 1.46
    -8 4 14 1.27
    8 4 -14 0.63
    6 -4 -14 -0.12
    -6 -4 14 -0.23
    -6 -4 14 0.08
    -6 4 14 0.38
    6 4 -14 -0.19
    6 4 -14 0.11
    -4 -4 14 0.24
    4 -4 -14 -0.01
    -4 -4 14 -0.07
    -4 4 14 0.24
    4 4 -14 -0.15
    4 4 -14 0.16
    4 4 -14 0.04
    -2 -4 14 1.23
    2 -4 -14 0.94
    -2 -4 14 1.03
    2 4 -14 0.71
    -2 4 14 0.84
    2 4 -14 0.74
    0 -4 -14 -0.21
    0 -4 14 -0.39
    0 -4 -14 0.13
    0 -4 -14 0.23
    0 -4 14 0.33
    0 4 14 0.04
    0 4 -14 -0.01
    0 4 -14 -0.07
    -2 -4 -14 0.44
    -2 -4 -14 -0.02
    2 -4 14 0.66
    -2 -4 -14 0.48
    2 -4 14 0.09
    2 4 14 0.62
    -2 4 -14 0.26
    -4 -4 -14 1.36
    -4 -4 -14 1.55
    4 -4 14 1.69
    -4 -4 -14 1.14
    4 4 14 1.29
    4 4 14 0.83
    4 4 14 1.81
    -6 -4 -14 0.65
    6 -4 14 1.66
    6 -4 14 0.87
    6 4 14 1.17
    6 4 14 0.89
    -8 -4 -14 5.21
    8 -4 14 4.22
    8 4 14 4.87
    8 4 14 4.59
    10 -4 14 1.21
    -10 -4 -14 0.65
    10 4 14 0.76
    10 4 14 0.27
    -12 -4 -14 -0.23
    12 4 14 0.09
    -14 -4 -14 -0.07
    -14 4 -14 -0.06
    13 -5 -14 -0.2
    13 5 -14 1.08
    11 -5 -14 0.17
    11 5 -14 0.12
    9 -5 -14 1.81
    9 5 -14 3.27
    -9 5 14 1.49
    7 -5 -14 0.37
    -7 -5 14 0
    -7 -5 14 0.17
    7 5 -14 -0.32
    -5 -5 14 0.36
    5 -5 -14 -0.19
    -5 -5 14 0.65
    5 5 -14 0.61
    5 5 -14 0.12
    3 -5 -14 1.85
    -3 -5 14 1.35
    -3 -5 14 1.45
    -3 5 14 1.39
    3 5 -14 1.41
    3 5 -14 0.95
    -1 -5 14 0.56
    1 -5 -14 0.45
    -1 -5 14 1.17
    -1 5 14 0.27
    1 5 -14 0.67
    1 -5 14 -0.1
    -1 -5 -14 0.04
    -1 -5 -14 0.01
    1 -5 14 -0.04
    -1 5 -14 -0.03
    1 5 14 -0.39
    3 -5 14 10.52
    -3 -5 -14 10.41
    -3 -5 -14 9.64
    3 5 14 9.56
    3 5 14 8.4
    -3 5 -14 9.68
    -5 -5 -14 3.38
    5 -5 14 3.23
    -5 -5 -14 1.91
    5 5 14 2.09
    5 5 14 2.17
    5 5 14 2.25
    -7 -5 -14 4.32
    7 -5 14 5.74
    7 5 14 5.35
    7 5 14 5.21
    7 5 14 4.46
    9 -5 14 0.6
    -9 -5 -14 0.16
    9 5 14 0.43
    9 5 14 0.33
    -11 -5 -14 0.16
    11 -5 14 0.22
    11 5 14 -0.21
    -13 -5 -14 1.35
    13 5 14 1.24
    12 -6 -14 0.44
    12 6 -14 0.28
    10 -6 -14 0.55
    10 6 -14 0.19
    8 -6 -14 0.86
    -8 -6 14 0
    8 6 -14 0.72
    -6 -6 14 11.2
    -6 -6 14 11.1
    6 -6 -14 12.07
    -6 6 14 11.11
    6 6 -14 11.23
    -4 -6 14 7.77
    -4 -6 14 9.58
    4 -6 -14 9.27
    4 6 -14 7.92
    -4 6 14 8.44
    2 -6 -14 0.13
    -2 -6 14 0.12
    -2 -6 14 0.07
    -2 6 14 -0.15
    2 6 -14 -0.12
    -2 6 14 0.24
    0 -6 -14 1.67
    0 -6 14 2.27
    0 -6 14 1.87
    0 6 14 1.73
    0 6 -14 2.41
    2 -6 14 11.89
    -2 -6 -14 9.97
    -2 -6 -14 10.71
    2 6 14 10.17
    -2 6 -14 10.14
    -4 -6 -14 7.58
    -4 -6 -14 7
    -4 -6 -14 8.15
    4 -6 14 6.29
    -4 6 -14 7.3
    4 6 14 7.18
    -6 -6 -14 1.26
    6 -6 14 0.91
    -6 6 -14 1.59
    6 6 14 1.52
    -8 -6 -14 2.7
    8 -6 14 3.06
    8 6 14 2.93
    -8 6 -14 2.63
    10 -6 14 12.7
    -10 -6 -14 13.66
    10 6 14 12.6
    -10 6 -14 12.53
    -12 -6 -14 5.28
    -12 6 -14 3.84
    12 6 14 4.34
    11 -7 -14 3.38
    11 7 -14 2.69
    9 -7 -14 0.62
    9 7 -14 0.56
    7 -7 -14 9.07
    -7 7 14 7.62
    7 7 -14 7.84
    -5 -7 14 16
    -5 -7 14 16.71
    5 -7 -14 14.9
    -5 7 14 15.3
    5 7 -14 14.46
    -3 -7 14 1.53
    3 -7 -14 1.11
    -3 -7 14 1.16
    3 7 -14 1.6
    -3 7 14 1.06
    -1 -7 14 1.74
    1 -7 -14 1.56
    -1 -7 14 2.5
    1 7 -14 2.12
    -1 7 14 2.3
    1 -7 14 17.44
    -1 -7 -14 16.32
    1 7 14 16.05
    -1 7 -14 18.49
    -3 -7 -14 7.21
    -3 -7 -14 6.81
    3 -7 14 7.89
    -3 7 -14 6.81
    3 7 14 6.34
    5 -7 14 0.2
    -5 -7 -14 -0.38
    -5 7 -14 0.15
    5 7 14 0.34
    -7 -7 -14 0.67
    7 -7 14 1.02
    -7 7 -14 -0.11
    7 7 14 1.23
    -9 -7 -14 0.56
    9 -7 14 1.01
    9 7 14 1.28
    -9 7 -14 0.4
    8 -8 -14 0.04
    8 8 -14 -0.37
    -8 8 14 0.7
    6 -8 -14 5.78
    6 8 -14 5.85
    -6 8 14 5.79
    4 -8 -14 1.1
    -4 -8 14 1.04
    -4 8 14 0.8
    4 8 -14 1.19
    -2 -8 14 0.12
    -2 -8 14 -0.35
    2 -8 -14 0.57
    -2 8 14 0.26
    2 8 -14 0.08
    0 -8 14 8.92
    0 -8 -14 7.78
    0 8 14 7.54
    0 8 -14 8.43
    -2 -8 -14 2.12
    2 -8 14 1.7
    2 8 14 1.7
    -2 8 -14 2.24
    4 -8 14 0.95
    -4 -8 -14 0.68
    4 8 14 1.94
    -4 8 -14 1.22
    -6 -8 -14 1.5
    -6 8 -14 1.28
    6 8 14 1.09
    3 -9 -14 1.34
    -3 9 14 2.47
    3 9 -14 2.25
    1 -9 -14 0
    1 9 -14 0.11
    -1 9 14 0.05
    -1 -9 -14 3.4
    -1 9 -14 3.14
    1 9 14 2.96
    -3 9 -14 2.55
    3 9 14 3.7
    16 0 -15 0.04
    14 0 -15 0.17
    -12 0 15 0.1
    12 0 -15 -0.29
    10 0 -15 -0.2
    -10 0 15 -0.07
    -8 0 15 -0.29
    8 0 -15 -0.01
    -8 0 15 0.03
    -8 0 15 -0.2
    -6 0 15 -0.11
    -6 0 15 0.17
    6 0 -15 -0.3
    6 0 -15 -0.22
    -4 0 15 0.35
    -4 0 15 -0.11
    4 0 -15 0.28
    4 0 -15 -0.12
    -2 0 15 -0.41
    -2 0 15 -0.07
    0 0 -15 0.04
    0 0 -15 0.26
    0 0 -15 -0.13
    0 0 15 0.2
    -2 0 -15 0.13
    2 0 15 -0.06
    -2 0 -15 0.15
    2 0 15 -0.07
    -2 0 -15 0.31
    -2 0 -15 0.04
    -4 0 -15 0.17
    4 0 15 -0.06
    -4 0 -15 0.02
    4 0 15 0.04
    4 0 15 -0.16
    6 0 15 -0.03
    -6 0 -15 0.13
    6 0 15 -0.06
    6 0 15 -0.05
    6 0 15 0.55
    8 0 15 -0.12
    -8 0 -15 -0.07
    8 0 15 0.36
    8 0 15 0.04
    10 0 15 0.12
    10 0 15 -0.3
    -10 0 -15 -0.02
    -12 0 -15 -0.12
    -14 0 -15 0.12
    15 -1 -15 2.36
    15 1 -15 2.59
    13 -1 -15 -0.26
    -13 -1 15 0.03
    13 1 -15 -0.18
    -13 1 15 0.03
    11 -1 -15 6.53
    -11 -1 15 6.06
    -11 1 15 5.73
    11 1 -15 5.92
    -9 -1 15 0.1
    9 -1 -15 -0.15
    -9 -1 15 0.15
    -9 1 15 0.14
    9 1 -15 0.01
    -9 1 15 -0.25
    -7 -1 15 0.26
    7 -1 -15 0.15
    -7 -1 15 0.24
    7 1 -15 0.37
    7 1 -15 0.08
    -7 1 15 0
    -7 1 15 0.05
    -7 1 15 0.17
    -7 1 15 -0.03
    -5 -1 15 3.64
    -5 -1 15 4.31
    5 -1 -15 3.73
    5 -1 -15 3.48
    5 1 -15 3.95
    5 1 -15 4.09
    -5 1 15 3.43
    -5 1 15 3.2
    -3 -1 15 79.96
    3 -1 -15 81.6
    -3 -1 15 75.25
    3 -1 -15 76.54
    -3 -1 15 78.24
    -3 1 15 76.52
    3 1 -15 78.13
    -3 1 15 76.55
    1 -1 -15 7.16
    1 -1 -15 6.34
    1 -1 -15 6.74
    -1 -1 15 6.61
    1 -1 -15 6.9
    -1 -1 15 6.51
    -1 1 15 6.78
    -1 1 15 8
    -1 -1 -15 1.85
    -1 -1 -15 2.05
    1 -1 15 2.56
    -1 -1 -15 1.98
    1 -1 15 2.22
    1 1 15 1.43
    -1 1 -15 1.92
    -1 1 -15 2.09
    -3 -1 -15 36.82
    -3 -1 -15 37.21
    3 -1 15 35.48
    3 -1 15 37.02
    -3 -1 -15 37.16
    3 1 15 35.82
    -3 1 -15 37.08
    -3 1 -15 36.44
    3 1 15 35.06
    -5 -1 -15 4.43
    5 -1 15 4.39
    5 -1 15 4.53
    5 -1 15 4.39
    5 1 15 3.97
    -5 1 -15 5.2
    5 1 15 4.68
    5 1 15 4.73
    5 1 15 4.5
    -5 1 -15 4.67
    7 -1 15 0.17
    7 -1 15 0.54
    -7 -1 -15 0.67
    7 -1 15 0.54
    7 -1 15 0.53
    7 1 15 0.56
    7 1 15 -0.05
    -7 1 -15 0.73
    -9 -1 -15 0.83
    9 -1 15 1.39
    9 -1 15 1.31
    9 1 15 1.08
    -9 1 -15 0.75
    9 1 15 0.95
    -11 -1 -15 0.01
    11 -1 15 1.82
    11 1 15 1.39
    -11 1 -15 1.18
    -13 -1 -15 0.56
    -13 1 -15 0.37
    -15 -1 -15 1.14
    -15 1 -15 0.65
    16 -2 -15 0.25
    16 2 -15 0.59
    14 -2 -15 -0.13
    14 2 -15 -0.39
    -12 -2 15 14.54
    12 -2 -15 15.06
    12 2 -15 14.84
    -12 2 15 14.55
    -10 -2 15 7.34
    10 -2 -15 7.38
    10 2 -15 7.88
    -10 2 15 8.19
    -10 2 15 7.33
    -8 -2 15 0.99
    8 -2 -15 0.92
    -8 -2 15 1.24
    8 2 -15 1.47
    -8 2 15 1.31
    -8 2 15 1.51
    6 -2 -15 4.1
    -6 -2 15 5.59
    -6 -2 15 6.08
    -6 2 15 5.53
    6 2 -15 5.88
    6 2 -15 5.63
    -6 2 15 4.95
    -6 2 15 5.74
    6 2 -15 5.2
    -6 2 15 5.16
    4 -2 -15 2.24
    -4 -2 15 2.47
    -4 -2 15 2.17
    4 -2 -15 2.4
    -4 2 15 2.5
    -4 2 15 2.18
    4 2 -15 2.73
    4 2 -15 1.88
    -4 2 15 2.48
    -4 2 15 2.52
    2 -2 -15 0.14
    -2 -2 15 -0.17
    -2 -2 15 -0.3
    2 -2 -15 0.19
    2 -2 -15 0.12
    -2 2 15 -0.36
    -2 2 15 -0.03
    -2 2 15 -0.03
    2 2 -15 -0.11
    0 -2 15 2.34
    0 -2 -15 2.01
    0 -2 15 1.52
    0 -2 -15 1.87
    0 -2 -15 2.32
    0 -2 -15 1.72
    0 2 15 1.87
    0 2 15 1.76
    0 2 15 1.49
    -2 -2 -15 5.13
    -2 -2 -15 5.31
    2 -2 15 5.35
    -2 -2 -15 6.19
    -2 -2 -15 5.24
    2 -2 15 4.79
    -2 2 -15 5.27
    2 2 15 5.07
    2 2 15 5.22
    4 -2 15 4.89
    -4 -2 -15 4.92
    4 -2 15 5.03
    -4 -2 -15 5.06
    -4 -2 -15 4.78
    -4 -2 -15 4.87
    4 2 15 5.31
    4 2 15 4.6
    -4 2 -15 4.55
    4 2 15 4.25
    4 2 15 4.04
    6 -2 15 1.76
    -6 -2 -15 1.54
    6 -2 15 1.76
    6 2 15 1.41
    6 2 15 1.42
    6 2 15 1.77
    8 -2 15 0.07
    -8 -2 -15 0.58
    8 -2 15 -0.04
    8 2 15 -0.09
    -8 2 -15 0.01
    8 2 15 0.26
    -10 -2 -15 3.56
    10 -2 15 2.46
    -10 2 -15 1.92
    10 2 15 2.53
    -12 -2 -15 6
    -12 2 -15 6.87
    -14 -2 -15 5.91
    -14 2 -15 4.37
    15 -3 -15 0.4
    15 3 -15 0.14
    13 -3 -15 0.01
    13 3 -15 0.26
    -11 -3 15 1.18
    11 -3 -15 2.19
    11 3 -15 1.99
    -11 3 15 2.4
    -9 -3 15 0.03
    9 -3 -15 0.8
    -9 3 15 1.06
    9 3 -15 0.04
    -9 3 15 0.23
    7 -3 -15 1.47
    -7 -3 15 1.92
    -7 3 15 1.52
    7 3 -15 2.13
    -7 3 15 1.8
    -5 -3 15 0.34
    5 -3 -15 0.44
    -5 3 15 0.11
    -5 3 15 0.33
    -5 3 15 0.44
    5 3 -15 0.31
    5 3 -15 0.02
    5 3 -15 0.2
    -3 -3 15 9.57
    3 -3 -15 9.09
    -3 -3 15 9.78
    -3 3 15 8.79
    3 3 -15 9.17
    -3 3 15 9.3
    -3 3 15 9.59
    1 -3 -15 6.45
    1 -3 -15 6.36
    1 -3 -15 7.21
    -1 -3 15 6.49
    -1 -3 15 6.09
    1 -3 -15 6.88
    -1 -3 15 6.23
    -1 3 15 6.71
    -1 3 15 6.63
    1 3 -15 6.26
    -1 3 15 5.35
    1 3 -15 6.75
    -1 -3 -15 -0.01
    1 -3 15 0.04
    1 -3 15 0.03
    -1 -3 -15 -0.19
    -1 -3 -15 0.09
    1 3 15 -0.17
    1 3 15 -0.27
    -1 3 -15 0
    -3 -3 -15 2.56
    -3 -3 -15 2.13
    3 -3 15 1.25
    -3 -3 -15 1.66
    3 3 15 1.78
    3 3 15 1.99
    3 3 15 2.39
    3 3 15 1.91
    -3 3 -15 2.11
    -5 -3 -15 0.07
    -5 -3 -15 -0.02
    5 -3 15 0.23
    5 3 15 0.37
    5 3 15 0.29
    5 3 15 0.12
    -7 -3 -15 15.03
    7 -3 15 15.63
    7 -3 15 16.03
    7 3 15 16.36
    7 3 15 15.41
    -9 -3 -15 1.12
    9 -3 15 0.8
    9 -3 15 0.47
    9 3 15 0.67
    9 3 15 0.64
    -11 -3 -15 4.63
    -11 3 -15 4.79
    -13 -3 -15 1.52
    -13 3 -15 1.07
    14 -4 -15 5.23
    14 4 -15 4.56
    12 -4 -15 2.38
    12 4 -15 3.26
    10 -4 -15 0.44
    -10 4 15 0.71
    10 4 -15 0.29
    -10 4 15 0.18
    8 -4 -15 -0.17
    -8 -4 15 -0.16
    8 4 -15 -0.27
    -8 4 15 -0.36
    -6 -4 15 2.43
    6 -4 -15 1.49
    6 4 -15 2.2
    -6 4 15 2.43
    6 4 -15 1.79
    4 -4 -15 5.43
    -4 -4 15 6.76
    -4 -4 15 5.26
    -4 4 15 7.02
    4 4 -15 5.18
    4 4 -15 5.84
    -4 4 15 5.76
    -2 -4 15 -0.16
    -2 -4 15 -0.05
    2 -4 -15 0.06
    2 4 -15 -0.1
    -2 4 15 -0.07
    2 4 -15 -0.13
    0 -4 -15 0.31
    0 -4 -15 0.17
    0 -4 15 0.2
    0 -4 -15 -0.09
    0 -4 15 0.22
    0 4 -15 0.2
    0 4 15 0.29
    0 4 -15 -0.15
    2 -4 15 2.85
    2 -4 15 3.47
    -2 -4 -15 2.5
    -2 -4 -15 2.45
    -2 -4 -15 2.69
    2 4 15 3.21
    2 4 15 2.97
    4 -4 15 1.1
    -4 -4 -15 0.83
    -4 -4 -15 0.6
    -4 -4 -15 0.61
    4 4 15 0.96
    4 4 15 1.21
    -6 -4 -15 39.93
    6 -4 15 39.58
    6 4 15 41.57
    6 4 15 42.47
    8 -4 15 17.41
    -8 -4 -15 18.62
    8 4 15 18.64
    8 4 15 18.35
    -10 -4 -15 -0.29
    10 -4 15 -0.53
    10 4 15 -0.19
    -12 -4 -15 0.33
    13 -5 -15 -0.13
    13 5 -15 0.15
    11 -5 -15 1.78
    11 5 -15 1.17
    9 -5 -15 -0.48
    9 5 -15 0.04
    -9 5 15 0.06
    -7 -5 15 0.95
    -7 -5 15 1.2
    7 -5 -15 0.91
    -7 5 15 2.18
    7 5 -15 1.49
    5 -5 -15 4.14
    -5 -5 15 4.99
    -5 -5 15 4.12
    5 5 -15 4.5
    5 5 -15 5.27
    -3 -5 15 -0.14
    -3 -5 15 0.41
    3 -5 -15 -0.37
    3 5 -15 0.32
    -1 -5 15 1.18
    1 -5 -15 1.04
    -1 -5 15 0.63
    1 5 -15 1.5
    1 -5 15 6.29
    1 -5 15 6.24
    -1 -5 -15 4.6
    -1 -5 -15 5.38
    -1 5 -15 6.05
    -3 -5 -15 30.1
    3 -5 15 31.47
    -3 -5 -15 33.32
    -3 5 -15 30.97
    5 -5 15 10.28
    -5 -5 -15 11.13
    5 5 15 10.59
    -7 -5 -15 1.43
    7 -5 15 0.94
    7 5 15 1.32
    7 5 15 0.96
    -9 -5 -15 0.18
    9 -5 15 -0.11
    9 5 15 0.23
    11 -5 15 0.89
    -11 -5 -15 1.3
    12 -6 -15 -0.26
    12 6 -15 0.79
    10 -6 -15 0.09
    10 6 -15 0.04
    8 -6 -15 1.81
    -8 -6 15 2.85
    8 6 -15 2.24
    -6 -6 15 12.86
    6 -6 -15 13.34
    -6 -6 15 11.75
    6 6 -15 12.66
    4 -6 -15 0.75
    -4 -6 15 0.81
    -4 -6 15 1.06
    4 6 -15 0.94
    2 -6 -15 0.07
    -2 -6 15 0.46
    -2 -6 15 0.17
    2 6 -15 0.07
    0 -6 15 0.08
    0 -6 -15 -0.62
    0 -6 15 -0.13
    0 6 -15 -0.17
    2 -6 15 7.63
    -2 -6 -15 8.79
    -2 -6 -15 8.02
    2 6 15 7.89
    -2 6 -15 6.3
    4 -6 15 7.65
    -4 -6 -15 7.36
    -4 -6 -15 8.48
    -4 -6 -15 8.5
    -4 6 -15 7.47
    4 6 15 7.5
    -6 -6 -15 0.47
    6 -6 15 0.66
    -6 6 -15 -0.33
    6 6 15 0.07
    6 6 15 0.12
    -8 -6 -15 1.3
    8 -6 15 2.03
    8 6 15 1.12
    -8 6 -15 1.81
    10 -6 15 -0.08
    -10 -6 -15 1
    -10 6 -15 0.52
    10 6 15 0.47
    9 -7 -15 -0.25
    9 7 -15 0.58
    -7 -7 15 13.25
    7 -7 -15 14.1
    7 7 -15 13.09
    -5 -7 15 14.09
    5 -7 -15 15.66
    -5 -7 15 15.65
    5 7 -15 13.4
    -3 -7 15 0.39
    -3 -7 15 0.12
    3 -7 -15 0.26
    3 7 -15 0.24
    -3 7 15 0.03
    -1 -7 15 6.49
    1 -7 -15 5.3
    -1 -7 15 5.75
    1 7 -15 4.47
    -1 7 15 5.4
    1 -7 15 5.33
    -1 -7 -15 6.73
    1 7 15 5.29
    -1 7 -15 5.98
    3 -7 15 0.56
    -3 -7 -15 -0.3
    -3 7 -15 0.02
    3 7 15 0.21
    -5 -7 -15 0.08
    5 -7 15 0.78
    5 7 15 0.92
    -5 7 -15 0.7
    -7 -7 -15 0.94
    7 -7 15 1.98
    7 7 15 0.98
    7 7 15 0.97
    -7 7 -15 0.84
    -9 -7 -15 2.21
    9 7 15 2.2
    -9 7 -15 1.95
    8 -8 -15 3.71
    8 8 -15 3.77
    6 -8 -15 4.65
    6 8 -15 4.38
    -4 -8 15 1.02
    4 -8 -15 0.4
    4 8 -15 0.4
    -4 8 15 0.61
    2 -8 -15 0.97
    -2 -8 15 1.24
    -2 -8 15 1.26
    -2 8 15 0.95
    2 8 -15 0.29
    0 -8 15 2.36
    0 -8 -15 2.61
    0 8 15 2.8
    0 8 -15 3.11
    2 -8 15 13.61
    -2 -8 -15 15.55
    -2 8 -15 13.85
    2 8 15 14.72
    4 -8 15 3
    4 8 15 2.47
    -4 8 -15 2.18
    -6 -8 -15 1.12
    6 8 15 2.41
    -6 8 -15 1.71
    3 9 -15 1.64
    1 -9 -15 -0.29
    -1 9 15 -0.14
    1 9 -15 0.17
    -1 -9 -15 0.18
    1 9 15 0.27
    -1 9 -15 0.15
    16 0 -16 7.87
    14 0 -16 5.98
    -12 0 16 0.25
    12 0 -16 0.14
    -10 0 16 -0.1
    -10 0 16 0.03
    10 0 -16 0.35
    8 0 -16 1.16
    -8 0 16 0.49
    -8 0 16 0.8
    6 0 -16 1.6
    -6 0 16 1.87
    -6 0 16 1.46
    6 0 -16 2.31
    4 0 -16 29.42
    -4 0 16 29.46
    -4 0 16 30.88
    4 0 -16 30.6
    2 0 -16 3.85
    -2 0 16 3.55
    -2 0 16 3.02
    0 0 -16 8.55
    0 0 16 7.62
    0 0 -16 8.72
    0 0 -16 9.18
    -2 0 -16 135.71
    -2 0 -16 133.33
    2 0 16 132.74
    -2 0 -16 133.78
    4 0 16 55.93
    -4 0 -16 56.34
    4 0 16 54.39
    -4 0 -16 54.74
    6 0 16 -0.13
    6 0 16 0.24
    -6 0 -16 -0.08
    6 0 16 -0.03
    6 0 16 0.27
    8 0 16 0.47
    8 0 16 0.11
    -8 0 -16 0.2
    -10 0 -16 1.46
    10 0 16 1.66
    10 0 16 1.6
    -12 0 -16 7.99
    -14 0 -16 0.24
    15 -1 -16 -0.02
    15 1 -16 -0.35
    13 -1 -16 7.18
    13 1 -16 7.56
    11 -1 -16 3.89
    -11 -1 16 3.19
    -11 1 16 3.62
    11 1 -16 3.16
    -9 -1 16 0.03
    -9 -1 16 0.17
    9 -1 -16 0.17
    -9 1 16 -0.06
    9 1 -16 0.15
    -9 1 16 -0.2
    -9 1 16 0.05
    -7 -1 16 1.81
    7 -1 -16 2.24
    -7 -1 16 1.9
    -7 1 16 1.68
    7 1 -16 2.19
    -7 1 16 1.38
    -7 1 16 1.95
    7 1 -16 1.69
    -5 -1 16 1.14
    -5 -1 16 1.18
    5 -1 -16 0.89
    5 -1 -16 1.85
    5 1 -16 1
    -5 1 16 1.45
    -5 1 16 1.56
    5 1 -16 1.52
    3 -1 -16 0.74
    3 -1 -16 0.89
    -3 -1 16 0.87
    -3 -1 16 0.86
    -3 1 16 0.49
    3 1 -16 0.88
    -3 1 16 0.28
    1 -1 -16 0.25
    1 -1 -16 0.59
    -1 -1 16 0.11
    -1 -1 16 0.17
    1 -1 -16 0.37
    1 -1 -16 0.26
    -1 1 16 0.1
    -1 1 16 0.51
    -1 -1 -16 12.26
    -1 -1 -16 12.57
    -1 -1 -16 13.37
    1 -1 16 12.53
    1 -1 16 11.81
    -1 1 -16 12.78
    1 1 16 13.37
    -1 1 -16 12.59
    -3 -1 -16 8.83
    -3 -1 -16 9.37
    3 -1 16 9.65
    -3 -1 -16 9.1
    3 -1 16 8.99
    -3 1 -16 10.92
    3 1 16 9.09
    -3 1 -16 7.97
    5 -1 16 1.37
    -5 -1 -16 0.7
    5 -1 16 0.8
    5 1 16 0.62
    5 1 16 0.24
    5 1 16 0.67
    -5 1 -16 1.31
    7 -1 16 0.44
    -7 -1 -16 0.38
    7 -1 16 -0.09
    7 -1 16 -0.09
    7 -1 16 -0.18
    7 1 16 0.28
    7 1 16 -0.34
    -7 1 -16 0.12
    -9 -1 -16 8.63
    9 -1 16 9.65
    9 -1 16 7.82
    -9 1 -16 9.3
    9 1 16 8.71
    9 1 16 9.08
    -11 -1 -16 31.53
    -11 1 -16 31.71
    -13 -1 -16 1.31
    -13 1 -16 0.62
    -15 -1 -16 1.03
    -15 1 -16 0.95
    14 -2 -16 0.01
    14 2 -16 0.15
    -12 -2 16 3.56
    12 -2 -16 3.99
    12 2 -16 3.13
    -12 2 16 2.52
    -10 -2 16 1.22
    10 -2 -16 0.69
    -10 2 16 1.25
    -10 2 16 1.71
    10 2 -16 1.17
    -8 -2 16 5.32
    -8 -2 16 4.75
    8 -2 -16 4.63
    8 2 -16 5.95
    -8 2 16 6.5
    -8 2 16 6.58
    -6 -2 16 1.69
    6 -2 -16 1.48
    -6 -2 16 1
    -6 2 16 1.62
    6 2 -16 1.69
    -6 2 16 1.46
    6 2 -16 1.55
    -6 2 16 1.42
    -6 2 16 1.43
    6 2 -16 1.82
    -4 -2 16 0.88
    4 -2 -16 1.09
    -4 -2 16 0.61
    -4 2 16 0.96
    -4 2 16 0.67
    4 2 -16 0.66
    -4 2 16 1
    -4 2 16 1.02
    2 -2 -16 0.87
    2 -2 -16 0.95
    2 -2 -16 0.79
    -2 -2 16 1.23
    -2 -2 16 0.45
    -2 2 16 1.13
    2 2 -16 1
    -2 2 16 1.36
    0 -2 -16 1.23
    0 -2 -16 1.14
    0 -2 -16 0.77
    0 -2 -16 0.91
    0 -2 16 0.69
    0 -2 16 0.99
    0 2 16 0.93
    0 2 16 1.16
    0 2 16 1.15
    2 -2 16 -0.13
    -2 -2 -16 0.05
    -2 -2 -16 0.27
    -2 -2 -16 0.13
    2 -2 16 -0.12
    -2 -2 -16 0.05
    -2 2 -16 0.07
    2 2 16 0.26
    2 2 16 0.18
    4 -2 16 0.39
    -4 -2 -16 -0.22
    -4 -2 -16 0.13
    -4 -2 -16 0.14
    4 -2 16 0.14
    4 2 16 0.17
    4 2 16 -0.07
    4 2 16 -0.09
    4 2 16 -0.06
    -4 2 -16 -0.23
    -6 -2 -16 0.82
    6 -2 16 0.7
    6 -2 16 0.4
    -6 2 -16 0.52
    6 2 16 0.46
    6 2 16 0.75
    -8 -2 -16 3.93
    8 -2 16 3.26
    8 -2 16 3.59
    -8 2 -16 4.18
    8 2 16 3.8
    8 2 16 3.27
    -10 -2 -16 9.07
    10 -2 16 9.7
    10 2 16 10.06
    -10 2 -16 12.3
    -12 -2 -16 0.5
    -12 2 -16 1.62
    -14 -2 -16 3.27
    -14 2 -16 1.98
    15 -3 -16 4.88
    15 3 -16 4.48
    13 -3 -16 0.58
    13 3 -16 0.59
    11 -3 -16 2.21
    -11 -3 16 2.37
    -11 3 16 2.62
    11 3 -16 1.93
    9 -3 -16 3.79
    -9 -3 16 3.18
    -9 3 16 3.57
    9 3 -16 3.5
    -9 3 16 2.38
    7 -3 -16 -0.12
    -7 3 16 -0.27
    7 3 -16 -0.01
    -7 3 16 -0.21
    -5 -3 16 1.21
    5 -3 -16 1.11
    -5 -3 16 0.69
    -5 3 16 1.08
    5 3 -16 1.09
    -5 3 16 0.87
    5 3 -16 0.83
    -5 3 16 1.49
    -3 -3 16 -0.02
    3 -3 -16 0.18
    -3 -3 16 0.38
    -3 3 16 0.21
    -3 3 16 -0.01
    -3 3 16 0.27
    -1 -3 16 3.3
    1 -3 -16 4.43
    -1 -3 16 3.2
    1 -3 -16 3.71
    -1 3 16 3.93
    -1 3 16 4.3
    -1 3 16 3.79
    1 -3 16 0.1
    -1 -3 -16 0.01
    -1 -3 -16 0.13
    -1 -3 -16 0.2
    1 -3 16 -0.05
    1 3 16 -0.14
    1 3 16 -0.09
    -3 -3 -16 4.92
    -3 -3 -16 4.55
    -3 -3 -16 5.22
    3 -3 16 5.39
    3 3 16 4.39
    3 3 16 5.16
    3 3 16 5.93
    -3 3 -16 5.47
    5 -3 16 10.7
    -5 -3 -16 10.12
    -5 -3 -16 11.5
    5 3 16 9.87
    5 3 16 11.78
    -7 -3 -16 10.1
    7 -3 16 8.08
    7 3 16 8.52
    7 3 16 9.17
    9 -3 16 0.14
    -9 -3 -16 -0.28
    9 3 16 0.34
    9 3 16 0.09
    -11 -3 -16 -0.09
    -11 3 -16 0.7
    -13 -3 -16 -0.06
    -13 3 -16 0.46
    14 -4 -16 0.48
    14 4 -16 0.86
    12 -4 -16 1.44
    12 4 -16 1.17
    10 -4 -16 1.4
    10 4 -16 1.55
    -10 4 16 1.43
    -10 4 16 2.54
    8 -4 -16 1.07
    -8 -4 16 0.43
    8 4 -16 0.46
    -8 4 16 0.57
    -6 -4 16 -0.11
    6 -4 -16 0.28
    6 4 -16 -0.21
    -6 4 16 0.06
    6 4 -16 -0.15
    -4 -4 16 -0.02
    4 -4 -16 -0.01
    -4 -4 16 -0.1
    4 4 -16 -0.02
    4 4 -16 -0.02
    -4 4 16 0.01
    -2 -4 16 2.91
    -2 -4 16 3.25
    2 -4 -16 2.7
    2 4 -16 3.64
    -2 4 16 3.51
    0 -4 -16 0.53
    0 -4 -16 0.8
    0 -4 16 1.1
    0 -4 -16 0.93
    0 -4 16 0.75
    0 4 16 0.3
    -2 -4 -16 3.92
    -2 -4 -16 5.25
    2 -4 16 3.99
    -2 -4 -16 4.66
    2 4 16 5.37
    -4 -4 -16 2.81
    4 -4 16 3.43
    -4 -4 -16 3
    4 4 16 3.58
    4 4 16 2.9
    6 -4 16 8.78
    -6 -4 -16 8.54
    6 4 16 10.12
    6 4 16 9.47
    8 -4 16 8.23
    -8 -4 -16 7.41
    8 4 16 8.3
    8 4 16 7.52
    -10 -4 -16 -0.25
    10 -4 16 0.74
    10 4 16 0.04
    -12 -4 -16 -0.15
    -12 4 -16 0.12
    13 -5 -16 2.17
    13 5 -16 1.66
    11 -5 -16 1.3
    11 5 -16 0.66
    -11 5 16 1.53
    9 -5 -16 0.17
    -9 5 16 0.14
    9 5 -16 0.34
    7 -5 -16 0.26
    -7 -5 16 0.21
    7 5 -16 0.21
    -7 5 16 0.59
    5 -5 -16 6.97
    -5 -5 16 6.6
    -5 -5 16 6.64
    -5 5 16 5.85
    5 5 -16 6.78
    5 5 -16 6.63
    -3 -5 16 1.36
    -3 -5 16 0.95
    3 -5 -16 0.36
    3 5 -16 0.38
    -1 -5 16 0.73
    1 -5 -16 0.17
    -1 -5 16 0.56
    1 5 -16 0.21
    1 -5 16 18.8
    -1 -5 -16 19.33
    -1 -5 -16 19.68
    -1 5 -16 17.48
    -3 -5 -16 25.97
    3 -5 16 22.2
    -3 -5 -16 25.39
    3 5 16 25.81
    -3 5 -16 24.5
    5 -5 16 1.23
    -5 -5 -16 2.12
    5 5 16 2.09
    -7 -5 -16 -0.26
    7 -5 16 -0.15
    7 5 16 0.34
    9 -5 16 3.74
    -9 -5 -16 2.18
    -11 -5 -16 1.33
    12 -6 -16 0.09
    12 6 -16 0.15
    10 -6 -16 0.64
    10 6 -16 0.45
    -8 -6 16 3.87
    8 -6 -16 3.34
    -8 -6 16 3.28
    -8 6 16 4.85
    8 6 -16 4.25
    -6 -6 16 25.22
    -6 -6 16 29.6
    6 -6 -16 26.68
    6 6 -16 25.45
    -4 -6 16 8.75
    -4 -6 16 7.39
    4 -6 -16 8.05
    4 6 -16 7.13
    -2 -6 16 2.07
    -2 -6 16 1.73
    2 -6 -16 2.11
    2 6 -16 1.73
    0 -6 16 11.68
    0 -6 -16 10.43
    0 6 -16 10.88
    2 -6 16 11.4
    -2 -6 -16 13.02
    -2 -6 -16 12.03
    -2 6 -16 11.98
    -4 -6 -16 5.22
    -4 -6 -16 5.2
    4 -6 16 5.22
    -4 6 -16 5.8
    -6 -6 -16 1.35
    6 -6 16 0.98
    6 6 16 1.57
    -6 6 -16 1.52
    -8 -6 -16 0.11
    8 -6 16 -0.19
    -8 6 -16 -0.13
    -10 -6 -16 3.01
    10 -6 16 2.93
    -10 6 -16 3.11
    9 -7 -16 0.29
    9 7 -16 0.5
    7 -7 -16 4.28
    7 7 -16 3.36
    -5 -7 16 0.78
    5 -7 -16 0.57
    -5 -7 16 0.36
    5 7 -16 0.64
    -3 -7 16 1.69
    -3 -7 16 0.91
    3 -7 -16 1.57
    3 7 -16 1.66
    1 -7 -16 0.33
    -1 -7 16 0.23
    1 7 -16 0.33
    1 -7 16 0.6
    -1 -7 -16 0.2
    -1 7 -16 -0.14
    3 -7 16 0.13
    -3 -7 -16 0.05
    -3 7 -16 0.78
    -5 -7 -16 1.45
    5 -7 16 2.31
    -5 7 -16 2.4
    7 -7 16 0.77
    -7 -7 -16 0.81
    -7 7 -16 0.95
    7 7 16 1
    -9 -7 -16 2.41
    -9 7 -16 2.74
    6 -8 -16 0.16
    6 8 -16 1.05
    -4 -8 16 2.24
    4 -8 -16 2.36
    4 8 -16 1.28
    2 -8 -16 -0.25
    -2 -8 16 0.44
    2 8 -16 0.33
    0 -8 16 -0.43
    0 -8 -16 -0.33
    0 8 -16 0.4
    -2 -8 -16 4.96
    2 -8 16 5.62
    -2 8 -16 5.99
    -4 8 -16 -0.22
    4 8 16 0.71
    -6 -8 -16 1.05
    6 8 16 1.55
    -6 8 -16 1.26
    14 0 -17 0.05
    -12 0 17 0.05
    12 0 -17 -0.29
    10 0 -17 0.29
    -10 0 17 -0.07
    -8 0 17 0.07
    8 0 -17 0.17
    -8 0 17 0.16
    -6 0 17 -0.33
    6 0 -17 0.06
    -6 0 17 0.11
    6 0 -17 0.23
    4 0 -17 0.18
    -4 0 17 -0.25
    -4 0 17 -0.13
    4 0 -17 0.02
    -2 0 17 0.21
    2 0 -17 -0.07
    2 0 -17 0.05
    -2 0 17 -0.13
    0 0 17 -0.3
    0 0 -17 -0.04
    0 0 -17 -0.12
    -2 0 -17 0.08
    2 0 17 0.63
    -2 0 -17 0.15
    -2 0 -17 0.23
    -4 0 -17 0.04
    -4 0 -17 -0.05
    4 0 17 0.06
    6 0 17 -0.05
    -6 0 -17 -0.02
    6 0 17 0.13
    6 0 17 -0.07
    -8 0 -17 0.18
    8 0 17 -0.18
    8 0 17 -0.12
    -10 0 -17 0.42
    10 0 17 0.67
    10 0 17 -0.09
    -12 0 -17 -0.1
    -14 0 -17 0.2
    15 -1 -17 3.89
    15 1 -17 3.8
    13 -1 -17 -0.46
    13 1 -17 0.37
    11 -1 -17 4.79
    -11 -1 17 5.61
    11 1 -17 4.41
    -11 1 17 5.89
    -9 -1 17 9.23
    -9 -1 17 8.4
    9 -1 -17 9.13
    -9 1 17 9.16
    9 1 -17 9.13
    -9 1 17 8.53
    -9 1 17 9.28
    -7 -1 17 1.19
    7 -1 -17 1.96
    -7 -1 17 1.43
    -7 1 17 0.91
    7 1 -17 1.14
    7 1 -17 1.39
    -7 1 17 0.66
    -5 -1 17 -0.3
    5 -1 -17 0.04
    -5 -1 17 0.16
    5 1 -17 0.08
    5 1 -17 -0.09
    -5 1 17 0
    -5 1 17 0.24
    -3 -1 17 0.14
    3 -1 -17 -0.17
    3 -1 -17 0.17
    3 -1 -17 0
    -3 1 17 0
    -3 1 17 0.03
    3 1 -17 0.02
    1 -1 -17 0.01
    -1 -1 17 0.23
    -1 -1 17 -0.07
    1 -1 -17 0.2
    1 -1 -17 0.09
    -1 1 17 0
    -1 1 17 0.08
    -1 -1 -17 37.23
    1 -1 17 36.74
    -1 -1 -17 36.65
    -1 -1 -17 37.3
    1 -1 17 38.03
    -1 1 -17 36.61
    -1 1 -17 36.38
    1 1 17 37.98
    -3 -1 -17 17.76
    3 -1 17 18.35
    -3 -1 -17 17.85
    3 -1 17 17.32
    -3 -1 -17 18.22
    -3 1 -17 17.14
    3 1 17 17.86
    -3 1 -17 17.65
    -5 -1 -17 -0.01
    5 -1 17 -0.23
    5 -1 17 0.25
    -5 1 -17 0.41
    5 1 17 0.32
    5 1 17 -0.06
    5 1 17 0.04
    7 -1 17 2.26
    7 -1 17 2.59
    -7 -1 -17 3.82
    7 -1 17 2.8
    7 -1 17 3.27
    -7 1 -17 2.99
    7 1 17 2.74
    7 1 17 2.62
    9 -1 17 -0.12
    -9 -1 -17 0.66
    -9 1 -17 0.08
    9 1 17 0.33
    9 1 17 0.5
    -11 -1 -17 7.08
    -11 1 -17 5.6
    -13 -1 -17 0.61
    -13 1 -17 -0.08
    14 -2 -17 0.23
    14 2 -17 -0.01
    12 -2 -17 1.18
    12 2 -17 0.99
    -12 2 17 1.74
    10 -2 -17 -0.01
    -10 -2 17 0.08
    -10 2 17 -0.37
    10 2 -17 0.3
    -10 2 17 -0.04
    -8 -2 17 -0.51
    -8 -2 17 -0.12
    8 -2 -17 -0.03
    -8 2 17 0.08
    -8 2 17 -0.12
    8 2 -17 0.07
    -6 -2 17 0.12
    6 -2 -17 0.25
    -6 -2 17 -0.04
    -6 2 17 0.22
    -6 2 17 0.07
    6 2 -17 -0.16
    -6 2 17 0.2
    -4 -2 17 0.68
    -4 -2 17 0.07
    4 -2 -17 0.25
    4 2 -17 0.64
    -4 2 17 0.19
    -4 2 17 0.15
    -4 2 17 0.41
    2 -2 -17 0.36
    -2 -2 17 0.47
    2 -2 -17 0.24
    2 -2 -17 0.36
    -2 -2 17 0.33
    -2 2 17 0.53
    2 2 -17 0.34
    -2 2 17 0.35
    0 -2 17 1.09
    0 -2 -17 0.37
    0 -2 17 1.12
    0 -2 -17 0.68
    0 -2 -17 0.78
    0 -2 -17 0.39
    0 2 17 0.78
    2 -2 17 5.47
    -2 -2 -17 7.33
    2 -2 17 7.59
    -2 -2 -17 6.86
    -2 -2 -17 6.76
    2 2 17 6.01
    2 2 17 6.77
    -2 2 -17 7.23
    -4 -2 -17 0.26
    -4 -2 -17 0.16
    4 -2 17 0.05
    -4 -2 -17 0.15
    4 -2 17 0.16
    4 2 17 -0.1
    4 2 17 0.05
    -4 2 -17 0.49
    -6 -2 -17 0.02
    6 -2 17 0.01
    6 -2 17 0.35
    6 2 17 0.8
    6 2 17 0.37
    -6 2 -17 0.05
    8 -2 17 1.33
    -8 -2 -17 -0.05
    8 -2 17 1.5
    -8 2 -17 1.52
    8 2 17 1.92
    8 2 17 2.07
    -10 -2 -17 26.5
    10 2 17 25.97
    -12 -2 -17 5.64
    -12 2 -17 6.79
    -14 -2 -17 -0.13
    -14 2 -17 -0.18
    15 -3 -17 -0.12
    15 3 -17 -0.01
    13 -3 -17 -0.23
    13 3 -17 -0.16
    -11 -3 17 11.09
    11 -3 -17 8.31
    -11 3 17 9.97
    11 3 -17 9.78
    9 -3 -17 18.17
    -9 3 17 18.22
    9 3 -17 17.61
    -9 3 17 18.9
    7 -3 -17 1.1
    -7 3 17 1
    7 3 -17 0.15
    -7 3 17 0.52
    5 -3 -17 3.96
    -5 -3 17 3.26
    -5 -3 17 3.94
    5 3 -17 3.68
    5 3 -17 3.57
    -5 3 17 3.94
    -5 3 17 4.77
    -3 -3 17 2.2
    -3 -3 17 1.7
    3 -3 -17 1.91
    -3 3 17 2.64
    -3 3 17 2.21
    1 -3 -17 5.48
    -1 -3 17 5.79
    -1 -3 17 6.05
    1 -3 -17 5.45
    -1 3 17 5.45
    -1 3 17 6.16
    1 -3 17 6.97
    1 -3 17 7.55
    -1 -3 -17 6.44
    -1 -3 -17 6.67
    -1 -3 -17 5.94
    1 3 17 6.89
    1 3 17 5.81
    -3 -3 -17 4.62
    3 -3 17 5.17
    -3 -3 -17 5.62
    -3 -3 -17 4.3
    3 3 17 4.97
    -5 -3 -17 -0.02
    5 -3 17 0.26
    -5 -3 -17 -0.03
    5 3 17 0.13
    5 3 17 -0.17
    7 -3 17 0.23
    -7 -3 -17 0.09
    7 3 17 -0.07
    7 3 17 0.18
    -9 -3 -17 3.59
    9 -3 17 2.98
    9 3 17 2.94
    -9 3 -17 3.76
    9 3 17 3.32
    -11 -3 -17 -0.12
    -11 3 -17 -0.25
    -13 -3 -17 0.61
    -13 3 -17 0.53
    14 -4 -17 3.89
    14 4 -17 3.1
    12 -4 -17 0.36
    12 4 -17 0.39
    10 -4 -17 1.98
    -10 4 17 3.54
    -10 4 17 2.51
    10 4 -17 2.17
    8 -4 -17 -0.35
    -8 4 17 1.11
    8 4 -17 0.06
    -8 4 17 -0.27
    6 -4 -17 4.11
    -6 -4 17 4.67
    6 4 -17 4.74
    -6 4 17 5.03
    6 4 -17 3.54
    -6 4 17 3.97
    4 -4 -17 0.02
    -4 -4 17 -0.02
    -4 4 17 0.1
    4 4 -17 -0.01
    4 4 -17 -0.05
    -4 4 17 0.1
    2 -4 -17 3.43
    -2 -4 17 3.76
    -2 -4 17 3.13
    2 4 -17 3.87
    -2 4 17 3.42
    0 -4 17 2.67
    0 -4 -17 1.97
    0 -4 -17 2.16
    0 -4 -17 2.16
    0 4 17 2.16
    2 -4 17 12.39
    -2 -4 -17 11.82
    -2 -4 -17 11.6
    -2 -4 -17 12.67
    2 4 17 13.47
    -4 -4 -17 -0.09
    -4 -4 -17 0.11
    4 -4 17 -0.24
    4 4 17 -0.13
    4 4 17 0.19
    6 -4 17 -0.02
    -6 -4 -17 -0.22
    6 4 17 0.08
    6 4 17 -0.1
    8 -4 17 33.24
    -8 -4 -17 38
    8 4 17 37.71
    -10 -4 -17 9.12
    10 -4 17 7.33
    -12 -4 -17 0.13
    -12 4 -17 0.19
    13 -5 -17 2.55
    13 5 -17 2.18
    11 -5 -17 -0.52
    11 5 -17 -0.21
    -11 5 17 0.32
    9 -5 -17 0.29
    -9 5 17 -0.09
    9 5 -17 0.28
    -7 -5 17 11.39
    7 -5 -17 10.7
    7 5 -17 11.72
    -7 5 17 11.88
    -5 -5 17 12.13
    -5 -5 17 13.21
    5 -5 -17 14.67
    5 5 -17 12.18
    -5 5 17 13.59
    5 5 -17 12.68
    -3 -5 17 0.46
    -3 -5 17 0.38
    3 -5 -17 0.55
    3 5 -17 0.5
    1 -5 -17 1.45
    -1 -5 17 2.04
    -1 -5 17 1.55
    1 5 -17 2.01
    1 -5 17 15.33
    -1 -5 -17 14.51
    -1 -5 -17 12.78
    -1 5 -17 12.84
    -3 -5 -17 1.54
    -3 -5 -17 2.12
    3 -5 17 1.52
    3 5 17 3
    -3 5 -17 1.44
    -5 -5 -17 0.09
    5 -5 17 -0.37
    5 5 17 -0.12
    7 -5 17 5.46
    -7 -5 -17 4.46
    7 5 17 5.98
    9 -5 17 2.14
    -9 -5 -17 2.78
    -11 -5 -17 0.34
    10 -6 -17 1.93
    10 6 -17 1.16
    8 -6 -17 0.96
    -8 -6 17 0.98
    -8 6 17 0.13
    8 6 -17 0.96
    -6 -6 17 6.36
    -6 -6 17 6.18
    6 -6 -17 7.78
    6 6 -17 7.93
    -4 -6 17 1.97
    4 -6 -17 1.82
    -4 -6 17 1.99
    4 6 -17 1.85
    -2 -6 17 1.24
    -2 -6 17 0.86
    2 -6 -17 1.18
    2 6 -17 1.43
    0 -6 -17 4.33
    0 -6 17 2.57
    0 6 -17 3.94
    2 -6 17 3.58
    -2 -6 -17 3.42
    -2 -6 -17 4.16
    -2 6 -17 2.65
    -4 -6 -17 2.6
    4 -6 17 1.86
    -4 -6 -17 2.46
    4 6 17 3.6
    -4 6 -17 2.18
    6 -6 17 0.39
    -6 -6 -17 0.28
    6 6 17 0.47
    -6 6 -17 0.1
    8 -6 17 -0.05
    -8 -6 -17 -0.07
    -8 6 -17 -0.1
    -10 -6 -17 6.55
    10 -6 17 6.26
    -10 6 -17 5.09
    9 -7 -17 0.22
    9 7 -17 0.26
    7 -7 -17 5.84
    -7 -7 17 5.89
    7 7 -17 4.92
    -5 -7 17 0.52
    5 -7 -17 -0.07
    -5 -7 17 0.4
    5 7 -17 -0.21
    3 -7 -17 -0.27
    -3 -7 17 0.18
    3 7 -17 -0.16
    -1 -7 17 1.29
    1 -7 -17 1.64
    1 7 -17 1.06
    1 -7 17 0.66
    -1 -7 -17 0.13
    -1 7 -17 0.34
    -3 -7 -17 0.18
    3 -7 17 0.24
    -3 7 -17 0.16
    -5 -7 -17 0.02
    5 -7 17 1.04
    -5 7 -17 1.77
    5 7 17 0.45
    -7 -7 -17 0.64
    7 7 17 -0.1
    -7 7 -17 -0.51
    6 -8 -17 0.03
    6 8 -17 0.51
    -4 -8 17 2.64
    4 -8 -17 1.48
    4 8 -17 2.23
    2 -8 -17 3.57
    -2 -8 17 2.78
    2 8 -17 2.63
    0 -8 17 -0.03
    0 -8 -17 1.07
    0 8 -17 0.34
    -2 -8 -17 0.37
    -2 8 -17 0.41
    -4 8 -17 -0.08
    14 0 -18 0.56
    -12 0 18 1.85
    12 0 -18 2.44
    10 0 -18 9.8
    -10 0 18 9.87
    8 0 -18 0.31
    -8 0 18 0.58
    -8 0 18 0.13
    -6 0 18 0.02
    -6 0 18 0.17
    6 0 -18 -0.1
    -4 0 18 1.54
    4 0 -18 2.29
    4 0 -18 2.05
    -4 0 18 1.58
    2 0 -18 8.1
    -2 0 18 6.76
    -2 0 18 8.28
    0 0 -18 19.66
    0 0 18 19.84
    -2 0 -18 7.26
    2 0 18 8.77
    -2 0 -18 8.71
    -2 0 -18 8.73
    4 0 18 0.49
    -4 0 -18 1.49
    6 0 18 0.91
    -6 0 -18 0.64
    6 0 18 1.43
    -8 0 -18 -0.05
    8 0 18 0.32
    8 0 18 0.15
    -10 0 -18 6.66
    10 0 18 6.64
    -12 0 -18 0.12
    -14 0 -18 5.98
    15 -1 -18 0.14
    15 1 -18 -0.16
    13 -1 -18 2.42
    13 1 -18 1.9
    11 -1 -18 8.2
    -11 -1 18 10.2
    11 1 -18 11.02
    -11 1 18 9.89
    -9 -1 18 5.17
    9 -1 -18 5.52
    -9 -1 18 6.13
    9 1 -18 4.72
    -9 1 18 5.28
    -9 1 18 5.27
    -7 -1 18 0.82
    -7 -1 18 0.25
    7 -1 -18 0.19
    7 1 -18 0.64
    -7 1 18 0.59
    -7 1 18 0.1
    7 1 -18 0.13
    -5 -1 18 0.49
    5 -1 -18 0.7
    -5 -1 18 0.46
    -5 1 18 0.08
    5 1 -18 0.7
    -5 1 18 0.62
    5 1 -18 1.13
    -3 -1 18 2.71
    3 -1 -18 2.39
    3 -1 -18 2.39
    -3 1 18 2.25
    3 1 -18 1.71
    -3 1 18 1.53
    -1 -1 18 0.87
    1 -1 -18 0.9
    -1 -1 18 1.14
    1 -1 -18 1.2
    1 -1 -18 0.63
    -1 1 18 0.78
    -1 1 18 1.22
    -1 -1 -18 0.01
    -1 -1 -18 0.11
    1 -1 18 -0.21
    -1 -1 -18 0.37
    1 -1 18 0.4
    1 1 18 0.1
    3 -1 18 0.81
    -3 -1 -18 0.98
    3 -1 18 0.66
    -3 -1 -18 0.75
    3 1 18 0.12
    -3 1 -18 0.69
    -3 1 -18 0.72
    5 -1 18 -0.17
    -5 -1 -18 -0.43
    5 -1 18 -0.35
    -5 1 -18 0.43
    5 1 18 0.19
    5 1 18 -0.14
    7 -1 18 3.43
    -7 -1 -18 2.34
    7 -1 18 2.28
    7 -1 18 2.72
    -7 1 -18 2.37
    7 1 18 2.04
    7 1 18 1.99
    9 -1 18 24.77
    -9 -1 -18 24.04
    9 1 18 25.4
    9 1 18 26.64
    -9 1 -18 23.58
    -11 -1 -18 8.77
    -11 1 -18 10.36
    -13 -1 -18 -0.1
    -13 1 -18 0.48
    14 -2 -18 0.12
    14 2 -18 0.15
    12 -2 -18 11.97
    12 2 -18 10.2
    -10 -2 18 42.43
    10 -2 -18 39.45
    10 2 -18 40.45
    -10 2 18 41.73
    -10 2 18 41.15
    -8 -2 18 1.94
    -8 -2 18 0.51
    8 -2 -18 1.5
    -8 2 18 1.41
    8 2 -18 1.24
    -8 2 18 1.55
    -6 -2 18 0.29
    6 -2 -18 0.53
    -6 2 18 0.44
    -6 2 18 0.48
    6 2 -18 0.56
    -4 -2 18 4.16
    4 -2 -18 3.42
    -4 -2 18 3.45
    -4 2 18 3.36
    -4 2 18 4.08
    -2 -2 18 0.23
    2 -2 -18 0.35
    2 -2 -18 0.03
    -2 -2 18 0.12
    -2 2 18 0.3
    2 2 -18 0.26
    -2 2 18 0.48
    0 -2 18 -0.09
    0 -2 -18 -0.14
    0 -2 -18 -0.07
    0 -2 -18 -0.06
    0 -2 18 0.2
    0 2 18 0.43
    2 -2 18 0.99
    2 -2 18 1.33
    -2 -2 -18 0.97
    -2 -2 -18 1.02
    -2 -2 -18 1.39
    -2 2 -18 1.2
    2 2 18 1.23
    4 -2 18 1.85
    4 -2 18 1.71
    -4 -2 -18 1.58
    -4 -2 -18 2.07
    -4 -2 -18 2.42
    4 2 18 2.03
    -4 2 -18 1.75
    6 -2 18 9.38
    -6 -2 -18 10.21
    6 -2 18 9.5
    -6 -2 -18 10.19
    6 2 18 9.1
    6 2 18 8
    -6 2 -18 9.84
    8 -2 18 11.02
    -8 -2 -18 10.46
    -8 2 -18 13.6
    8 2 18 11.73
    8 2 18 12.39
    -10 -2 -18 -0.03
    -10 2 -18 1.38
    -12 -2 -18 -0.37
    -12 2 -18 -0.17
    13 -3 -18 2.09
    13 3 -18 1.03
    11 -3 -18 4.16
    11 3 -18 3.56
    -11 3 18 5.42
    9 -3 -18 0.62
    -9 3 18 0.26
    9 3 -18 0.73
    -9 3 18 0.5
    7 -3 -18 0.02
    7 3 -18 -0.04
    -7 3 18 0.14
    -7 3 18 0.11
    -5 -3 18 3.19
    -5 -3 18 3.22
    5 -3 -18 2.78
    5 3 -18 3.41
    -5 3 18 3.3
    5 3 -18 3.35
    -5 3 18 3.42
    -3 -3 18 2.99
    3 -3 -18 3.57
    -3 -3 18 3.15
    -3 3 18 3.29
    -3 3 18 3.31
    -1 -3 18 25.37
    1 -3 -18 25.86
    -1 -3 18 25.03
    1 -3 -18 26.14
    -1 3 18 28.23
    -1 -3 -18 0.45
    1 -3 18 0.21
    -1 -3 -18 0.1
    1 -3 18 0.37
    -1 -3 -18 -0.21
    1 3 18 0.84
    -3 -3 -18 0.18
    -3 -3 -18 0.29
    -3 -3 -18 -0.2
    3 -3 18 0.16
    3 3 18 -0.2
    5 -3 18 0.19
    -5 -3 -18 0.09
    -5 -3 -18 0.09
    5 3 18 0.23
    5 3 18 -0.2
    -7 -3 -18 32.29
    7 -3 18 29.19
    7 3 18 28.22
    7 3 18 28.84
    9 -3 18 7.31
    -9 -3 -18 7.74
    9 3 18 7.02
    -9 3 -18 7.43
    9 3 18 6.77
    -11 -3 -18 -0.08
    -11 3 -18 1.07
    -13 -3 -18 0.04
    -13 3 -18 0.04
    12 -4 -18 3
    12 4 -18 3.57
    10 -4 -18 1.27
    10 4 -18 2.89
    -10 4 18 3.35
    -10 4 18 3.37
    8 -4 -18 0.81
    8 4 -18 0.69
    -8 4 18 1.15
    -8 4 18 1.62
    6 -4 -18 2.53
    -6 -4 18 2.85
    -6 4 18 2.39
    6 4 -18 2.44
    6 4 -18 2.92
    -6 4 18 3.18
    -4 -4 18 2.27
    4 -4 -18 1.43
    -4 4 18 1.55
    -4 4 18 1.53
    4 4 -18 1.04
    4 4 -18 1.32
    2 -4 -18 0.48
    -2 -4 18 0.46
    2 4 -18 0.51
    -2 4 18 0.22
    0 -4 -18 0.9
    0 -4 18 1.12
    0 -4 -18 0.81
    0 -4 -18 1.15
    0 4 18 1.05
    -2 -4 -18 3.59
    2 -4 18 2.86
    -2 -4 -18 3.07
    -2 -4 -18 2.9
    2 4 18 3.15
    -4 -4 -18 3.84
    4 -4 18 4.66
    -4 -4 -18 6.08
    4 4 18 5.09
    6 -4 18 -0.07
    -6 -4 -18 0.31
    6 4 18 0.94
    6 4 18 0.73
    8 -4 18 0.85
    -8 -4 -18 0.89
    8 4 18 0.78
    8 4 18 0.73
    10 -4 18 0.01
    -10 -4 -18 -0.22
    -12 -4 -18 -0.08
    -12 4 -18 0.99
    11 -5 -18 0.47
    11 5 -18 -0.26
    -11 5 18 -0.12
    9 -5 -18 0.42
    -9 5 18 -0.01
    9 5 -18 0.69
    -9 5 18 0.3
    7 -5 -18 3.09
    -7 -5 18 3.24
    -7 5 18 4.06
    7 5 -18 3.35
    5 -5 -18 0.65
    -5 -5 18 0.13
    5 5 -18 0.16
    5 5 -18 0.1
    3 -5 -18 -0.03
    -3 -5 18 0.16
    -3 -5 18 0
    3 5 -18 0.05
    1 -5 -18 1.76
    -1 -5 18 0.98
    1 5 -18 1.34
    -1 -5 -18 1.58
    -1 -5 -18 0.47
    1 -5 18 1.23
    -1 5 -18 0.95
    1 5 18 1.21
    -3 -5 -18 2.47
    -3 -5 -18 2.89
    3 -5 18 1.57
    3 5 18 1.64
    -5 -5 -18 0.39
    5 -5 18 0.34
    5 5 18 0.51
    -7 -5 -18 15.69
    7 -5 18 13.61
    7 5 18 16.78
    -9 -5 -18 0.78
    9 -5 18 1.23
    -11 -5 -18 0.91
    10 -6 -18 0.75
    -10 6 18 0.37
    10 6 -18 0.68
    -8 -6 18 6.59
    8 -6 -18 5.93
    8 6 -18 5.53
    -6 -6 18 10.44
    6 -6 -18 9.37
    -6 -6 18 8.27
    6 6 -18 11.63
    4 -6 -18 0.15
    -4 -6 18 1.43
    -4 -6 18 0.71
    4 6 -18 0.76
    2 -6 -18 0.83
    -2 -6 18 0.86
    2 6 -18 0.78
    0 -6 -18 0.74
    0 -6 18 0.36
    0 6 -18 0.73
    -2 -6 -18 1.5
    -2 -6 -18 0.55
    2 -6 18 1.07
    2 6 18 1.19
    -2 6 -18 0.93
    -4 -6 -18 1.96
    4 -6 18 3.3
    -4 -6 -18 3.33
    -4 6 -18 2.37
    4 6 18 2.94
    -6 -6 -18 0.4
    6 -6 18 -0.09
    6 6 18 -0.01
    -6 6 -18 0.55
    8 -6 18 -0.01
    -8 -6 -18 -0.88
    -8 6 -18 -0.23
    9 7 -18 2.3
    7 -7 -18 5.12
    7 7 -18 5.81
    -5 -7 18 0.43
    5 -7 -18 0.67
    5 7 -18 0.52
    -3 -7 18 0.19
    3 -7 -18 0.11
    3 7 -18 0.83
    -1 -7 18 1.01
    1 -7 -18 1.05
    1 7 -18 0.69
    -1 -7 -18 0.79
    1 -7 18 1.37
    -1 7 -18 1.74
    -3 -7 -18 2.13
    3 -7 18 2.29
    -3 7 -18 1.92
    -5 -7 -18 -0.14
    5 -7 18 0.26
    5 7 18 0.73
    -5 7 -18 0.86
    -7 -7 -18 -0.46
    7 7 18 -0.33
    -7 7 -18 -0.22
    4 -8 -18 -0.2
    4 8 -18 0.47
    2 -8 -18 1.89
    2 8 -18 2.03
    0 -8 -18 0.32
    0 8 -18 0.56
    -2 -8 -18 0.1
    -2 8 -18 0.01
    -4 8 -18 0.62
    4 8 18 0.41
    14 0 -19 0.32
    12 0 -19 -0.71
    -10 0 19 0.1
    10 0 -19 -0.16
    -8 0 19 -0.12
    -8 0 19 -0.02
    8 0 -19 -0.19
    -6 0 19 0.22
    6 0 -19 -0.1
    -6 0 19 -0.23
    4 0 -19 0.04
    4 0 -19 0.29
    -4 0 19 -0.05
    -4 0 19 -0.19
    2 0 -19 0.02
    -2 0 19 0.07
    0 0 19 0.22
    0 0 -19 0.15
    2 0 19 0.3
    -2 0 -19 0.14
    -2 0 -19 0.03
    4 0 19 0.03
    -4 0 -19 -0.42
    -6 0 -19 -0.26
    6 0 19 0.23
    8 0 19 0.19
    -8 0 -19 0.03
    8 0 19 -0.01
    10 0 19 0.21
    -10 0 -19 0.3
    -12 0 -19 -0.8
    15 -1 -19 -0.05
    15 1 -19 0
    13 -1 -19 -0.25
    13 1 -19 0.16
    11 -1 -19 9.94
    -11 -1 19 10.41
    -11 1 19 11.43
    11 1 -19 10.54
    -9 -1 19 1.5
    9 -1 -19 1.53
    -9 -1 19 1.37
    -9 1 19 1.09
    9 1 -19 2.14
    -9 1 19 1.88
    -7 -1 19 0.28
    7 -1 -19 0.8
    -7 -1 19 0.63
    -7 1 19 0.65
    7 1 -19 1.2
    -7 1 19 1.23
    -5 -1 19 3.78
    5 -1 -19 3.25
    -5 -1 19 2.6
    -5 1 19 3.08
    -5 1 19 2.71
    5 1 -19 3.35
    5 1 -19 2.76
    -3 -1 19 0.31
    3 -1 -19 0.8
    -3 1 19 1.49
    -3 1 19 0.97
    3 1 -19 0.74
    1 -1 -19 0.15
    -1 -1 19 0.39
    1 -1 -19 0.06
    1 -1 -19 0.05
    -1 1 19 0.33
    -1 -1 -19 0.63
    1 -1 19 0.26
    1 -1 19 0.62
    -1 -1 -19 0.27
    1 1 19 0.18
    -3 -1 -19 2.67
    3 -1 19 2.08
    -3 -1 -19 2.94
    3 -1 19 1.62
    3 1 19 2.5
    -3 1 -19 2.95
    5 -1 19 0.5
    -5 -1 -19 0.23
    5 -1 19 0.49
    -5 1 -19 0.35
    5 1 19 1.03
    7 -1 19 2.88
    7 -1 19 3.54
    -7 -1 -19 3.75
    -7 1 -19 3.73
    7 1 19 3.76
    7 1 19 3.08
    -9 -1 -19 0.17
    9 -1 19 -0.12
    9 1 19 -0.44
    9 1 19 0.14
    -9 1 -19 0.22
    -11 -1 -19 2.78
    -11 1 -19 2.1
    -13 -1 -19 11.07
    -13 1 -19 10.96
    14 -2 -19 1.86
    14 2 -19 0.95
    12 -2 -19 6.06
    12 2 -19 4.76
    -10 -2 19 4.67
    10 -2 -19 4.96
    -10 2 19 4.44
    10 2 -19 5.37
    -10 2 19 5.7
    -8 -2 19 0.63
    8 -2 -19 0.52
    -8 -2 19 0.7
    -8 2 19 1.22
    8 2 -19 0.47
    -8 2 19 0.58
    6 -2 -19 7.61
    -6 -2 19 8.37
    6 2 -19 7.53
    -6 2 19 6.67
    -6 2 19 7.67
    4 -2 -19 7.22
    -4 -2 19 7.1
    -4 2 19 6.26
    -4 2 19 6.75
    2 -2 -19 4.17
    -2 -2 19 3.35
    2 -2 -19 4.59
    -2 -2 19 3.87
    -2 2 19 3.97
    0 -2 -19 2.09
    0 -2 -19 1.84
    0 -2 19 2.5
    0 -2 19 2.7
    0 2 19 2.6
    2 -2 19 0.51
    -2 -2 -19 0.87
    2 -2 19 1.01
    -2 -2 -19 0.79
    -2 -2 -19 1
    2 2 19 1.22
    -4 -2 -19 0.25
    4 -2 19 0.21
    -4 -2 -19 0.18
    -4 -2 -19 0.26
    4 -2 19 0.12
    4 2 19 0.12
    -4 2 -19 0.31
    6 -2 19 4.35
    -6 -2 -19 4.34
    6 -2 19 4.63
    -6 -2 -19 3.6
    6 2 19 3.86
    -6 2 -19 4.4
    6 2 19 4.55
    -8 -2 -19 0.89
    8 -2 19 0.25
    -8 2 -19 0.36
    8 2 19 0.74
    8 2 19 0.26
    -10 -2 -19 0.49
    -10 2 -19 1.04
    -12 -2 -19 1.06
    -12 2 -19 0.62
    13 -3 -19 6.92
    13 3 -19 4.95
    11 -3 -19 19.15
    11 3 -19 18.02
    9 -3 -19 1.35
    -9 3 19 1.92
    -9 3 19 1.27
    9 3 -19 1.34
    7 -3 -19 0.88
    -7 3 19 0.58
    -7 3 19 0.59
    7 3 -19 0.81
    -5 -3 19 27.83
    5 -3 -19 26.05
    -5 -3 19 27.62
    -5 3 19 29.1
    5 3 -19 27.47
    -5 3 19 27.65
    5 3 -19 25.28
    -5 3 19 27.24
    3 -3 -19 29.61
    -3 -3 19 31.31
    -3 -3 19 30.78
    -3 3 19 31.02
    -3 3 19 30.61
    -1 -3 19 7.97
    -1 -3 19 7.78
    1 -3 -19 7.62
    1 -3 -19 6.49
    -1 3 19 6.91
    -1 -3 -19 1.02
    1 -3 19 0.42
    -1 -3 -19 0.6
    1 -3 19 0.71
    -1 -3 -19 0.48
    1 3 19 0.94
    3 -3 19 2.53
    -3 -3 -19 2.58
    -3 -3 -19 1.73
    -3 -3 -19 2.33
    3 3 19 2.22
    5 -3 19 2.86
    -5 -3 -19 2.51
    -5 -3 -19 2.8
    5 3 19 2.92
    5 3 19 2.43
    7 -3 19 6.43
    -7 -3 -19 6
    7 3 19 5.99
    -7 3 -19 5.56
    7 3 19 5.67
    9 -3 19 0.61
    -9 -3 -19 -0.09
    -9 3 -19 0.5
    -11 -3 -19 0.85
    -11 3 -19 1.35
    12 -4 -19 8.34
    12 4 -19 7.5
    10 -4 -19 4.96
    -10 4 19 5.17
    10 4 -19 5.18
    -10 4 19 4.88
    8 -4 -19 0.01
    8 4 -19 0.35
    -8 4 19 0.4
    -8 4 19 -0.2
    -6 -4 19 5.45
    6 -4 -19 4.09
    6 4 -19 4.71
    6 4 -19 3.83
    -6 4 19 4.94
    -6 4 19 3.85
    -4 -4 19 0.37
    4 -4 -19 0.2
    4 4 -19 0.02
    -4 4 19 0.05
    4 4 -19 0.02
    -2 -4 19 28.04
    2 -4 -19 27.34
    -2 4 19 28.46
    0 -4 19 1.29
    0 -4 -19 0.54
    0 -4 -19 0.39
    0 4 19 1.1
    -2 -4 -19 0.27
    -2 -4 -19 0.26
    -2 -4 -19 0.13
    2 -4 19 0.58
    2 4 19 0.24
    -4 -4 -19 6.3
    4 -4 19 6.01
    -4 -4 -19 5.27
    4 4 19 7.06
    -6 -4 -19 13.47
    6 -4 19 12.89
    6 4 19 12.88
    -8 -4 -19 10.66
    8 -4 19 10.75
    8 4 19 12.99
    -10 -4 -19 0.67
    -10 4 -19 0.52
    11 -5 -19 2.49
    11 5 -19 2.51
    9 -5 -19 0.11
    9 5 -19 -0.18
    -9 5 19 0.55
    -9 5 19 -0.1
    -7 -5 19 5.2
    7 -5 -19 4.24
    -7 5 19 6.57
    7 5 -19 5.69
    -5 -5 19 0.22
    5 -5 -19 -0.06
    5 5 -19 0.07
    5 5 -19 0.36
    -5 5 19 0.14
    3 -5 -19 0.22
    -3 -5 19 0.24
    3 5 -19 0.24
    -3 5 19 0.15
    -1 -5 19 0.74
    1 -5 -19 1.28
    -1 5 19 1.35
    1 5 -19 1.21
    -1 -5 -19 2.02
    -1 -5 -19 1.8
    1 -5 19 1.38
    -1 5 -19 1.95
    1 5 19 2.36
    -3 -5 -19 16.08
    3 -5 19 14.86
    -3 -5 -19 13.71
    3 5 19 15.26
    5 -5 19 0.56
    -5 -5 -19 0.56
    5 5 19 1
    -7 -5 -19 0.6
    7 -5 19 0.31
    7 5 19 0.56
    9 -5 19 0.77
    -9 -5 -19 1.21
    10 -6 -19 0.16
    -10 6 19 0.7
    10 6 -19 -0.17
    -8 -6 19 0.73
    8 -6 -19 1.09
    8 6 -19 0.2
    -8 6 19 1.55
    6 -6 -19 0.18
    -6 -6 19 0.38
    6 6 -19 0.69
    4 -6 -19 0.75
    -4 -6 19 1.5
    4 6 -19 1.22
    -2 -6 19 0.5
    2 -6 -19 0.61
    2 6 -19 1.66
    0 -6 -19 3.33
    0 -6 19 4.2
    0 6 19 3.57
    0 6 -19 4.03
    -2 -6 -19 6.56
    2 -6 19 7.4
    2 6 19 7.31
    -2 6 -19 6.65
    -4 -6 -19 2.23
    4 -6 19 3.34
    -4 -6 -19 3.14
    4 6 19 3.33
    -4 6 -19 2.59
    -6 -6 -19 0.02
    6 -6 19 0.03
    -6 6 -19 0.24
    6 6 19 0.43
    -8 -6 -19 2.22
    8 -6 19 1.37
    -8 6 -19 2.52
    7 -7 -19 0.37
    7 7 -19 0.45
    5 -7 -19 0.11
    -5 -7 19 0.79
    5 7 -19 0.24
    3 -7 -19 2.35
    -3 -7 19 1.59
    3 7 -19 1.03
    1 -7 -19 0.14
    -1 -7 19 0.07
    1 7 -19 0.65
    1 -7 19 0.02
    -1 -7 -19 0.22
    -1 7 -19 0.72
    -3 -7 -19 -0.01
    3 -7 19 0.02
    -3 7 -19 0.19
    3 7 19 -0.42
    -5 -7 -19 -0.05
    -5 7 -19 0.78
    5 7 19 0.99
    -7 7 -19 0.52
    2 -8 -19 1.86
    2 8 -19 1.52
    0 -8 -19 -0.21
    0 8 -19 0.05
    -2 -8 -19 0.4
    -2 8 -19 0.89
    14 0 -20 5.93
    12 0 -20 0.53
    -10 0 20 -0.22
    10 0 -20 -0.43
    -8 0 20 0.24
    8 0 -20 0.41
    -8 0 20 -0.08
    -6 0 20 -0.15
    -6 0 20 0.08
    6 0 -20 -0.08
    4 0 -20 9.69
    -4 0 20 9.19
    -4 0 20 9.61
    2 0 -20 3.21
    -2 0 20 2.76
    0 0 -20 2.99
    0 0 20 3.34
    2 0 20 0.24
    -2 0 -20 0.31
    -4 0 -20 8.02
    4 0 20 6.78
    -6 0 -20 -0.54
    6 0 20 0.1
    8 0 20 2.09
    -8 0 -20 2.01
    8 0 20 2.14
    -10 0 -20 10.72
    13 -1 -20 8.6
    13 1 -20 9.82
    11 -1 -20 5.43
    -11 -1 20 4.6
    11 1 -20 5.46
    -11 1 20 4.48
    -9 -1 20 0.07
    9 -1 -20 0.09
    -9 -1 20 0.07
    -9 1 20 0.11
    9 1 -20 0.27
    -9 1 20 0.45
    7 -1 -20 4.16
    -7 -1 20 2.97
    -7 -1 20 4.37
    -7 1 20 4
    -7 1 20 3.93
    7 1 -20 4.08
    -5 -1 20 17.54
    5 -1 -20 16.26
    -5 -1 20 15.2
    -5 1 20 17.92
    5 1 -20 16.55
    -5 1 20 16.22
    -3 -1 20 3.13
    3 -1 -20 2.05
    -3 1 20 1.93
    3 1 -20 3.19
    -3 1 20 2.93
    -1 -1 20 0.38
    1 -1 -20 0.62
    1 -1 -20 0.45
    -1 1 20 0.62
    1 -1 20 0.2
    -1 -1 -20 0.14
    -1 -1 -20 0.12
    1 -1 20 -0.5
    1 1 20 0.06
    3 -1 20 1.76
    -3 -1 -20 1.9
    3 -1 20 2.23
    -3 -1 -20 1.84
    3 1 20 1.71
    5 -1 20 1.73
    -5 -1 -20 2.22
    5 -1 20 2.12
    5 1 20 2.75
    -5 1 -20 2.34
    7 -1 20 0.16
    -7 -1 -20 -0.15
    7 -1 20 -0.2
    7 1 20 0.17
    7 1 20 -0.15
    -7 1 -20 -0.33
    -9 -1 -20 0.46
    9 -1 20 0.4
    -9 1 -20 0.49
    9 1 20 0.5
    -11 -1 -20 3.18
    -11 1 -20 3.86
    -13 -1 -20 0.5
    -13 1 -20 0.02
    14 -2 -20 0.17
    14 2 -20 0.75
    12 -2 -20 8.48
    12 2 -20 8.42
    10 -2 -20 0.64
    -10 -2 20 0.92
    -10 2 20 0.87
    -10 2 20 1
    10 2 -20 1.04
    -8 -2 20 0.59
    8 -2 -20 0.92
    -8 -2 20 1.15
    -8 2 20 0.86
    -8 2 20 0.42
    8 2 -20 0.51
    6 -2 -20 33.59
    -6 -2 20 36.2
    -6 2 20 32.73
    6 2 -20 33.98
    -6 2 20 35.76
    4 -2 -20 32.75
    -4 -2 20 33.93
    -4 2 20 32.99
    -4 2 20 33.28
    -2 -2 20 4.36
    -2 -2 20 3.72
    2 -2 -20 3.74
    2 -2 -20 3.98
    -2 2 20 4.28
    0 -2 -20 0.54
    0 -2 20 0.6
    0 -2 -20 0.58
    0 -2 20 0.47
    0 2 20 0.68
    -2 -2 -20 0.19
    2 -2 20 0.01
    2 -2 20 0.44
    -2 -2 -20 0.39
    2 2 20 -0.21
    -4 -2 -20 0.25
    4 -2 20 -0.11
    -4 -2 -20 -0.24
    -4 -2 -20 -0.2
    4 -2 20 -0.54
    4 2 20 0.06
    -4 2 -20 0.33
    6 -2 20 4.47
    -6 -2 -20 4.59
    6 -2 20 4.77
    -6 -2 -20 6.13
    6 2 20 4
    6 2 20 4.31
    -6 2 -20 4.66
    8 -2 20 0.26
    -8 -2 -20 0.11
    -8 2 -20 0.95
    8 2 20 0.45
    8 2 20 -0.11
    -10 -2 -20 1.23
    -10 2 -20 0.67
    -12 2 -20 9.5
    13 -3 -20 0.07
    13 3 -20 -0.55
    11 -3 -20 -0.06
    11 3 -20 -0.01
    9 -3 -20 1.35
    -9 3 20 0.84
    -9 3 20 1.37
    9 3 -20 0.93
    7 -3 -20 2.78
    7 3 -20 2.73
    -7 3 20 3.13
    -7 3 20 3.27
    -5 -3 20 2.23
    -5 -3 20 2.94
    5 -3 -20 2.7
    -5 3 20 2.1
    5 3 -20 2.87
    -3 -3 20 17.52
    3 -3 -20 16.63
    -3 -3 20 17.9
    -3 3 20 16.4
    1 -3 -20 1.92
    1 -3 -20 2.27
    -1 -3 20 1.85
    -1 -3 20 1.68
    -1 3 20 1.7
    -1 -3 -20 0.02
    1 -3 20 0.9
    -1 -3 -20 0.18
    1 -3 20 0.34
    1 3 20 0.13
    -3 -3 -20 8.04
    -3 -3 -20 6.9
    -3 -3 -20 5.92
    3 -3 20 7.77
    3 3 20 6.82
    5 -3 20 0.12
    -5 -3 -20 0.3
    5 3 20 0.51
    -5 3 -20 1.04
    -7 -3 -20 2.83
    7 -3 20 4.11
    7 3 20 3.7
    7 3 20 2.88
    -7 3 -20 3.75
    -9 -3 -20 0.12
    9 -3 20 0.36
    -9 3 -20 0.64
    -11 -3 -20 -0.2
    -11 3 -20 -0.14
    12 -4 -20 0.41
    12 4 -20 -0.04
    10 -4 -20 1.09
    10 4 -20 1.84
    -10 4 20 1.02
    8 -4 -20 -0.09
    8 4 -20 0.05
    -8 4 20 0.7
    -8 4 20 -0.03
    -6 -4 20 4.03
    6 -4 -20 2.93
    -6 4 20 3.79
    6 4 -20 2.96
    6 4 -20 3.19
    -4 -4 20 6.44
    4 -4 -20 5.32
    4 4 -20 4.62
    -4 4 20 5.56
    4 4 -20 5.05
    -2 -4 20 11.22
    2 -4 -20 12.62
    -2 4 20 10.58
    0 -4 20 1.35
    0 -4 -20 2.74
    0 4 20 0.26
    -2 -4 -20 2.07
    2 -4 20 1.67
    -2 -4 -20 1.53
    2 4 20 1.35
    -4 -4 -20 0.15
    -4 -4 -20 0.18
    4 -4 20 0.15
    4 4 20 -0.21
    -6 -4 -20 -0.08
    6 -4 20 0.03
    6 4 20 -0.11
    6 4 20 -0.18
    8 -4 20 7.06
    -8 -4 -20 6.03
    8 4 20 7.87
    -8 4 -20 7.42
    -10 -4 -20 8.41
    -10 4 -20 8.2
    11 -5 -20 1.88
    11 5 -20 1.38
    9 -5 -20 1.09
    9 5 -20 -0.14
    -9 5 20 0.72
    -7 -5 20 3.24
    7 -5 -20 4.01
    -7 5 20 3.48
    7 5 -20 3.46
    -5 -5 20 5.45
    5 -5 -20 5.28
    5 5 -20 5.38
    -5 5 20 5.79
    -3 -5 20 0.7
    3 -5 -20 0.7
    -3 5 20 1.14
    3 5 -20 1.18
    -1 -5 20 -0.38
    1 -5 -20 -0.08
    1 5 -20 0.14
    -1 5 20 -0.11
    -1 -5 -20 1.47
    1 -5 20 1.45
    1 5 20 1.9
    -1 5 -20 0.96
    -3 -5 -20 17.18
    -3 -5 -20 17.98
    3 -5 20 17.06
    3 5 20 16.73
    5 -5 20 2.05
    -5 -5 -20 1.71
    5 5 20 2.13
    -7 -5 -20 2.02
    7 -5 20 1.46
    7 5 20 2.12
    -9 -5 -20 4.98
    9 -5 20 4.93
    8 -6 -20 1.16
    -8 6 20 0.66
    8 6 -20 1.65
    6 -6 -20 -0.03
    -6 -6 20 0.56
    6 6 -20 0.33
    -6 6 20 0.04
    -4 -6 20 3.04
    4 -6 -20 2.83
    4 6 -20 2.94
    -4 6 20 1.98
    -2 -6 20 0.24
    2 -6 -20 -0.17
    2 6 -20 0.01
    -2 6 20 0.05
    0 -6 20 0.11
    0 -6 -20 -0.38
    0 6 -20 0.03
    0 6 20 0.12
    -2 -6 -20 3.91
    2 -6 20 4.09
    2 6 20 4.39
    -2 6 -20 4.26
    4 -6 20 4.38
    -4 -6 -20 5.03
    -4 6 -20 4.43
    4 6 20 5.12
    6 -6 20 1.32
    -6 -6 -20 0.76
    6 6 20 0.08
    -6 6 -20 0.92
    -8 -6 -20 0.31
    -8 6 -20 0.82
    7 -7 -20 0.23
    7 7 -20 0.35
    5 -7 -20 0.54
    -5 -7 20 0.84
    5 7 -20 0.26
    -3 -7 20 2.19
    3 -7 -20 1.88
    3 7 -20 2.75
    -1 -7 20 3.11
    1 -7 -20 2.84
    1 7 -20 2.8
    -1 -7 -20 -0.03
    1 -7 20 -0.11
    1 7 20 0.32
    -1 7 -20 0.37
    -3 -7 -20 1.46
    3 7 20 1.26
    -3 7 -20 1.43
    -5 -7 -20 1.39
    5 7 20 2.61
    -5 7 -20 2.29
    14 0 -21 -0.14
    12 0 -21 0.59
    10 0 -21 -0.14
    -10 0 21 0.01
    8 0 -21 -0.23
    -8 0 21 -0.41
    -8 0 21 -0.14
    6 0 -21 -0.02
    -6 0 21 0.13
    -6 0 21 0.27
    4 0 -21 -0.02
    -4 0 21 -0.11
    -4 0 21 0.02
    2 0 -21 0.25
    -2 0 21 -0.71
    0 0 21 0.02
    0 0 -21 0.13
    2 0 21 -0.33
    -2 0 -21 -0.08
    4 0 21 0.29
    -6 0 -21 -0.01
    6 0 21 -0.43
    8 0 21 0.18
    -8 0 -21 0.91
    -10 0 -21 0.59
    -12 0 -21 0.22
    13 -1 -21 -0.12
    13 1 -21 -0.35
    11 -1 -21 -0.36
    11 1 -21 0.26
    -9 -1 21 0.31
    -9 -1 21 -0.18
    9 -1 -21 0.46
    -9 1 21 0.01
    9 1 -21 -0.14
    -9 1 21 0.16
    7 -1 -21 3.03
    -7 -1 21 2.74
    -7 -1 21 2.24
    7 1 -21 2.42
    -7 1 21 2.22
    -7 1 21 2.97
    5 -1 -21 -0.08
    -5 -1 21 -0.28
    -5 1 21 0.25
    5 1 -21 0.31
    -5 1 21 0.06
    3 -1 -21 1.97
    -3 -1 21 1.47
    -3 1 21 2.27
    1 -1 -21 4.18
    -1 -1 21 4.03
    1 -1 -21 3.82
    -1 1 21 4.47
    -1 -1 -21 0.44
    -1 -1 -21 0.33
    1 -1 21 0.47
    1 1 21 0.12
    -3 -1 -21 8.39
    3 -1 21 8.55
    3 -1 21 8.36
    3 1 21 9.92
    5 -1 21 -0.23
    -5 -1 -21 0.51
    5 -1 21 -0.39
    -5 1 -21 -0.22
    5 1 21 0.05
    -7 -1 -21 0.54
    7 -1 21 0.25
    7 -1 21 0.91
    -7 1 -21 0.12
    7 1 21 0.45
    9 -1 21 0.21
    -9 -1 -21 0.12
    9 1 21 -0.08
    -9 1 -21 -0.29
    -11 -1 -21 15.61
    -11 1 -21 14.28
    12 -2 -21 0.76
    12 2 -21 1.22
    10 -2 -21 0.55
    10 2 -21 1.21
    -10 2 21 1.17
    -10 2 21 1.06
    8 -2 -21 0.8
    -8 -2 21 0.95
    8 2 -21 0.26
    -8 2 21 0.72
    -8 2 21 0.92
    -6 -2 21 12.45
    6 -2 -21 11.44
    -6 2 21 10.94
    -6 2 21 12.13
    6 2 -21 10.93
    -4 -2 21 0.12
    4 -2 -21 -0.18
    -4 2 21 0.08
    2 -2 -21 0.89
    -2 -2 21 0.7
    -2 -2 21 0.24
    2 -2 -21 0.74
    -2 2 21 0.87
    0 -2 -21 1.17
    0 -2 21 2.34
    0 -2 -21 2.13
    0 -2 21 2.13
    0 2 21 2.08
    2 -2 21 1.72
    -2 -2 -21 1.74
    2 -2 21 1.92
    -2 -2 -21 1.66
    2 2 21 2.35
    -4 -2 -21 1.23
    4 -2 21 0.88
    -4 -2 -21 1.78
    4 -2 21 1.62
    4 2 21 1.02
    -6 -2 -21 0.4
    -6 -2 -21 0.74
    6 -2 21 -0.06
    6 -2 21 0.34
    -6 2 -21 0.18
    6 2 21 0.42
    8 -2 21 1.12
    -8 -2 -21 1.35
    -8 2 -21 1.56
    8 2 21 1.65
    -10 -2 -21 5.5
    -10 2 -21 6.08
    -12 -2 -21 0.57
    -12 2 -21 1.13
    13 -3 -21 0.82
    13 3 -21 1.03
    11 -3 -21 1.26
    11 3 -21 0.49
    9 -3 -21 0.99
    -9 3 21 1.55
    9 3 -21 1.34
    -9 3 21 1.82
    7 -3 -21 10.02
    -7 3 21 8.79
    -7 3 21 9.98
    7 3 -21 8.33
    -5 -3 21 17.03
    5 -3 -21 16.87
    5 3 -21 16.62
    -5 3 21 15.53
    -3 -3 21 4.24
    3 -3 -21 3.63
    -3 -3 21 4.93
    -3 3 21 4.43
    1 -3 -21 0.13
    -1 -3 21 0.36
    1 -3 -21 -0.03
    -1 -3 21 0.29
    -1 3 21 0.28
    -1 -3 -21 0.04
    -1 -3 -21 0.07
    1 -3 21 -0.26
    1 -3 21 -0.02
    1 3 21 -0.01
    -3 -3 -21 1.7
    -3 -3 -21 1.49
    -3 -3 -21 1.88
    3 -3 21 1.95
    3 3 21 2.06
    -5 -3 -21 0.18
    5 -3 21 0.07
    5 3 21 0.16
    -7 -3 -21 1.56
    7 -3 21 0.48
    -7 3 -21 0.71
    7 3 21 1.08
    7 3 21 0.34
    -9 -3 -21 2.93
    -9 3 -21 3.97
    -11 -3 -21 12.28
    -11 3 -21 11.69
    12 -4 -21 0.17
    12 4 -21 0.12
    10 -4 -21 1.66
    -10 4 21 2.93
    10 4 -21 2.64
    8 -4 -21 1.03
    -8 4 21 0.41
    8 4 -21 1.2
    6 -4 -21 0.11
    -6 -4 21 0.32
    -6 4 21 0.57
    6 4 -21 0.54
    4 -4 -21 2.28
    -4 -4 21 3.13
    -4 4 21 3.19
    -2 -4 21 2.32
    2 -4 -21 1.92
    -2 4 21 0.95
    0 -4 21 5.74
    0 -4 -21 5.29
    0 4 21 5.12
    -2 -4 -21 20.9
    2 -4 21 21.35
    2 4 21 21.78
    -4 -4 -21 17.06
    -4 -4 -21 17.35
    4 -4 21 18.48
    4 4 21 17.97
    6 -4 21 2.04
    -6 -4 -21 1.6
    6 4 21 1.29
    8 -4 21 5.43
    -8 -4 -21 5.11
    -8 4 -21 6.64
    8 4 21 5.89
    -10 -4 -21 3.16
    -10 4 -21 3.59
    9 -5 -21 0.03
    9 5 -21 0.56
    -9 5 21 0.31
    7 -5 -21 1.64
    -7 -5 21 1.33
    7 5 -21 2.17
    -7 5 21 1.84
    -5 -5 21 8.28
    5 -5 -21 7.46
    -5 5 21 7.67
    5 5 -21 9.36
    3 -5 -21 -0.16
    -3 -5 21 0.04
    -3 5 21 0.29
    3 5 -21 0.14
    -1 -5 21 4.39
    1 -5 -21 3.54
    1 5 -21 3.39
    -1 5 21 4.33
    -1 -5 -21 -0.08
    1 -5 21 0.26
    -1 5 -21 -0.32
    1 5 21 0.23
    3 -5 21 0.22
    -3 -5 -21 0.34
    -3 -5 -21 -0.06
    3 5 21 -0.03
    -5 -5 -21 0.06
    5 -5 21 0.06
    5 5 21 0.1
    -7 -5 -21 7.43
    7 -5 21 6.76
    7 5 21 8.54
    -9 -5 -21 6.86
    9 -5 21 4.34
    8 -6 -21 1.08
    8 6 -21 1.66
    -8 6 21 0.87
    6 -6 -21 5.27
    -6 -6 21 7.43
    6 6 -21 6.06
    -6 6 21 6.2
    4 -6 -21 0.5
    -4 -6 21 0.2
    -4 6 21 0.26
    4 6 -21 0.3
    2 -6 -21 0.01
    -2 -6 21 0.24
    2 6 -21 0.06
    -2 6 21 0.73
    0 -6 21 1.05
    0 -6 -21 1.02
    0 6 21 1.97
    0 6 -21 1.53
    -2 -6 -21 0.48
    2 -6 21 0.47
    -2 6 -21 0.11
    2 6 21 -0.09
    4 -6 21 0.36
    -4 -6 -21 -0.23
    4 6 21 0.32
    -4 6 -21 0.9
    -6 -6 -21 1.68
    -6 6 -21 1.04
    6 6 21 0.99
    5 -7 -21 -0.2
    5 7 -21 -0.18
    -5 7 21 0.22
    3 -7 -21 0.45
    -3 7 21 0.21
    3 7 -21 0.49
    1 -7 -21 0.63
    1 7 -21 0.68
    -1 7 21 1.14
    -1 -7 -21 0.16
    1 7 21 -0.46
    -1 7 -21 0.09
    -3 -7 -21 4.46
    -3 7 -21 4.36
    3 7 21 4.88
    12 0 -22 1.33
    10 0 -22 3.73
    -10 0 22 2.9
    8 0 -22 0.45
    -8 0 22 1.25
    -8 0 22 0.1
    -6 0 22 3.05
    6 0 -22 2.64
    -6 0 22 1.9
    -4 0 22 0.21
    4 0 -22 0.22
    -4 0 22 -0.54
    2 0 -22 0.06
    2 0 -22 -0.04
    -2 0 22 0.26
    0 0 -22 -0.34
    0 0 22 -0.02
    -2 0 -22 11.21
    2 0 22 11.92
    4 0 22 0.58
    -6 0 -22 8.54
    6 0 22 9.32
    -8 0 -22 1.26
    8 0 22 0.81
    -10 0 -22 0.37
    13 -1 -22 1.06
    13 1 -22 0.18
    11 -1 -22 1.17
    11 1 -22 0.89
    9 -1 -22 0.2
    -9 -1 22 0.33
    -9 -1 22 1.04
    -9 1 22 0.49
    9 1 -22 0.52
    -9 1 22 0.79
    -7 -1 22 4.18
    -7 -1 22 4.43
    7 -1 -22 5.1
    -7 1 22 4.28
    7 1 -22 4.73
    -7 1 22 5.79
    -5 -1 22 1.08
    5 -1 -22 0.68
    5 1 -22 0.54
    -5 1 22 0.53
    -3 -1 22 2.27
    3 -1 -22 2.17
    -3 1 22 2.52
    1 -1 -22 -0.02
    1 -1 -22 0.18
    -1 -1 22 0.35
    -1 1 22 -0.01
    -1 -1 -22 5.36
    1 -1 22 4.64
    -1 -1 -22 4.95
    1 1 22 5.94
    -3 -1 -22 1.52
    3 -1 22 0.95
    3 1 22 0.95
    5 -1 22 1.32
    5 1 22 1.45
    7 -1 22 0.13
    -7 -1 -22 0.04
    -7 1 -22 -0.3
    7 1 22 0.41
    9 -1 22 4.2
    -9 -1 -22 4.95
    -9 1 -22 4.6
    9 1 22 3.37
    -11 -1 -22 0.44
    -11 1 -22 0.04
    12 -2 -22 -0.43
    12 2 -22 0.37
    10 -2 -22 0.72
    10 2 -22 0.73
    -10 2 22 0.81
    -10 2 22 0.68
    -8 -2 22 2.07
    8 -2 -22 1.84
    8 2 -22 2.34
    -8 2 22 1.7
    -8 2 22 1.43
    -6 -2 22 0.8
    6 -2 -22 1.23
    6 2 -22 0.59
    -6 2 22 1.11
    -4 -2 22 6.68
    4 -2 -22 4.8
    -4 2 22 5.67
    -2 -2 22 16.63
    2 -2 -22 15.65
    -2 2 22 15.79
    0 -2 22 7.75
    0 -2 -22 7.85
    0 -2 22 7.26
    0 -2 -22 7.9
    0 2 22 7.31
    2 -2 22 0.01
    -2 -2 -22 0.29
    -2 -2 -22 0.21
    2 -2 22 -0.35
    2 2 22 0.49
    4 -2 22 2.09
    4 -2 22 1.37
    -4 -2 -22 0.57
    4 2 22 0.84
    6 -2 22 -0.34
    6 -2 22 0.38
    -6 -2 -22 0.41
    6 2 22 0.06
    8 -2 22 2.32
    -8 -2 -22 1.25
    8 2 22 1.41
    -8 2 -22 2.24
    -10 -2 -22 5.48
    -10 2 -22 5.9
    11 -3 -22 6.45
    11 3 -22 5.79
    9 -3 -22 10.21
    -9 3 22 10.19
    -9 3 22 10.59
    9 3 -22 10.03
    7 -3 -22 1.21
    -7 3 22 1.45
    7 3 -22 0.51
    5 -3 -22 4.29
    -5 -3 22 2.75
    -5 3 22 4.26
    3 -3 -22 -0.09
    -3 -3 22 -0.06
    -3 -3 22 -0.21
    -3 3 22 0.21
    1 -3 -22 15.01
    -1 -3 22 15.18
    -1 -3 22 17.26
    -1 3 22 16.78
    1 -3 22 -0.22
    1 -3 22 0.61
    -1 -3 -22 0.08
    -1 -3 -22 0.15
    1 3 22 0.23
    -3 -3 -22 5.36
    -3 -3 -22 4.85
    3 -3 22 5.3
    3 3 22 5.36
    5 -3 22 -0.02
    -5 -3 -22 0.44
    5 3 22 -0.29
    7 -3 22 0.22
    -7 -3 -22 -0.1
    7 3 22 -0.2
    -9 -3 -22 0.19
    -9 3 -22 0.35
    10 -4 -22 0.27
    -10 4 22 0.07
    10 4 -22 -0.48
    8 -4 -22 -0.41
    8 4 -22 0.18
    -8 4 22 0.2
    -6 -4 22 0.78
    6 -4 -22 1.16
    -6 4 22 1.42
    6 4 -22 0.95
    4 -4 -22 -0.21
    -4 -4 22 -0.21
    -4 4 22 0.45
    -2 -4 22 1.52
    2 -4 -22 1.99
    -2 4 22 1.35
    0 -4 -22 1.5
    0 -4 22 0.57
    0 4 22 1.6
    -2 -4 -22 4.86
    2 -4 22 4.33
    2 4 22 4.61
    4 -4 22 1.33
    -4 -4 -22 2.75
    -4 -4 -22 1.25
    4 4 22 2.26
    -6 -4 -22 3.1
    6 -4 22 1.77
    6 4 22 3.09
    -8 -4 -22 6.79
    8 -4 22 7.94
    8 4 22 8.25
    9 -5 -22 -0.1
    -9 5 22 0.69
    9 5 -22 0.11
    -7 -5 22 0.5
    7 -5 -22 1.23
    -7 5 22 0.11
    7 5 -22 0.65
    5 -5 -22 -0.01
    -5 -5 22 0.77
    -5 5 22 1.69
    5 5 -22 0.61
    3 -5 -22 3.09
    -3 -5 22 5.29
    -3 5 22 3.96
    1 -5 -22 10.88
    -1 -5 22 11.81
    1 5 -22 11.5
    -1 5 22 10.55
    -1 -5 -22 1.5
    1 -5 22 1.04
    -1 5 -22 0.61
    1 5 22 0.7
    3 -5 22 5.9
    -3 -5 -22 6.43
    3 5 22 7.95
    5 -5 22 2.18
    -5 -5 -22 3.13
    5 5 22 1.73
    7 -5 22 1.91
    -7 -5 -22 1.68
    7 5 22 2.18
    8 6 -22 -0.46
    6 -6 -22 5.42
    -6 -6 22 4.5
    6 6 -22 5.28
    -6 6 22 6.75
    4 -6 -22 3.46
    -4 -6 22 5.51
    -4 6 22 5.93
    4 6 -22 4.85
    -2 -6 22 0.18
    2 -6 -22 0.36
    -2 6 22 -0.35
    2 6 -22 0.17
    0 -6 -22 -0.35
    0 -6 22 0.09
    0 6 22 0.2
    0 6 -22 -0.16
    2 -6 22 1.31
    -2 -6 -22 1.27
    -2 6 -22 1.12
    2 6 22 0.95
    -4 -6 -22 1.26
    -4 6 -22 1.44
    4 6 22 1.32
    -6 -6 -22 2.6
    6 6 22 2.41
    -6 6 -22 2.02
    3 -7 -22 2.82
    -3 7 22 0.56
    3 7 -22 3.34
    1 -7 -22 1.6
    -1 7 22 0.83
    1 7 -22 1.21
    -1 -7 -22 5.69
    -1 7 -22 5.33
    1 7 22 4.52
    12 0 -23 -0.07
    10 0 -23 0.02
    8 0 -23 -0.09
    -8 0 23 0.4
    -8 0 23 0.15
    6 0 -23 0.22
    -6 0 23 0.07
    -6 0 23 -0.62
    -4 0 23 0.02
    4 0 -23 -0.3
    -2 0 23 -0.01
    2 0 -23 0.05
    0 0 -23 0.05
    0 0 23 -0.16
    2 0 23 -0.19
    -2 0 -23 0.3
    4 0 23 0.47
    6 0 23 0.12
    8 0 23 -0.25
    -8 0 -23 -0.07
    -10 0 -23 0.34
    11 -1 -23 3.45
    11 1 -23 3.68
    -9 -1 23 0.73
    -9 -1 23 1.17
    9 -1 -23 0.95
    -9 1 23 0.44
    9 1 -23 1.61
    -9 1 23 1
    -7 -1 23 -0.21
    7 -1 -23 0.08
    -7 -1 23 0.38
    7 1 -23 0.06
    -7 1 23 -0.02
    -7 1 23 0.49
    5 -1 -23 0.24
    -5 -1 23 -0.15
    -5 1 23 0.55
    5 1 -23 -0.14
    3 -1 -23 0.02
    -3 -1 23 0.25
    -3 1 23 -0.05
    1 -1 -23 3.14
    -1 -1 23 2.61
    1 -1 -23 2.53
    -1 1 23 3.44
    1 -1 23 0.09
    -1 -1 -23 0.3
    -1 -1 -23 0.19
    1 1 23 0.35
    -3 -1 -23 11.25
    3 -1 23 10.57
    3 1 23 10.82
    5 -1 23 22.72
    5 1 23 21.36
    -7 -1 -23 1.58
    7 -1 23 1.17
    7 1 23 3.06
    -9 -1 -23 1.41
    -9 1 -23 2.47
    9 1 23 1.31
    -11 -1 -23 0.1
    -11 1 -23 -0.24
    12 -2 -23 0.56
    12 2 -23 0.37
    10 -2 -23 1.72
    -10 2 23 1.92
    10 2 -23 2.38
    -8 -2 23 0.13
    8 -2 -23 0.5
    8 2 -23 0.19
    -8 2 23 0.21
    6 -2 -23 1.82
    -6 -2 23 1.61
    -6 2 23 2.33
    6 2 -23 2.07
    4 -2 -23 9.33
    -4 -2 23 11.24
    -4 2 23 8.7
    2 -2 -23 0.06
    -2 -2 23 -0.03
    -2 2 23 0.12
    0 -2 -23 2.69
    0 -2 23 2.32
    0 -2 -23 3.13
    0 -2 23 2.36
    0 2 23 4.11
    2 -2 23 0.69
    -2 -2 -23 -0.38
    2 -2 23 -0.37
    -2 -2 -23 0
    2 2 23 0.44
    4 -2 23 2.98
    4 -2 23 2.12
    4 2 23 1.99
    6 -2 23 0.53
    6 -2 23 1.26
    6 2 23 1.4
    -8 -2 -23 1.65
    8 2 23 0.44
    -10 -2 -23 0.44
    -10 2 -23 0.16
    11 -3 -23 1.28
    11 3 -23 0.88
    9 -3 -23 0.45
    9 3 -23 0.36
    -9 3 23 0.16
    7 -3 -23 -0.22
    7 3 -23 0.5
    -7 3 23 0.07
    5 -3 -23 10.25
    -5 -3 23 9.09
    -5 3 23 11.21
    3 -3 -23 13.99
    -3 -3 23 15.07
    -3 -3 23 14.28
    -3 3 23 16.09
    1 -3 -23 9.56
    -1 -3 23 9.32
    -1 -3 23 9.59
    -1 3 23 9.43
    1 -3 23 0.67
    -1 -3 -23 0.86
    1 -3 23 1.14
    -1 -3 -23 0.96
    1 3 23 1.26
    -3 -3 -23 0.06
    -3 -3 -23 0.11
    3 -3 23 0.13
    3 3 23 0.3
    5 -3 23 0.08
    5 3 23 0.35
    7 -3 23 -0.32
    -7 -3 -23 0.06
    7 3 23 0.8
    -9 -3 -23 2.94
    10 -4 -23 9.19
    10 4 -23 9.28
    -10 4 23 9.91
    8 -4 -23 1.52
    8 4 -23 1.24
    -8 4 23 2.54
    6 -4 -23 0.01
    -6 4 23 0.35
    4 -4 -23 1.79
    -4 -4 23 2.86
    -4 4 23 2.19
    2 -4 -23 22.32
    -2 -4 23 23.59
    -2 4 23 20.05
    0 -4 -23 -0.08
    0 -4 23 -0.47
    0 4 23 0.45
    -2 -4 -23 4.22
    2 -4 23 3.44
    2 4 23 4.88
    4 -4 23 1.81
    4 4 23 2.24
    6 -4 23 2.75
    -6 -4 -23 2.38
    6 4 23 2.45
    8 -4 23 0.8
    -8 -4 -23 0.79
    8 4 23 -0.2
    9 -5 -23 1.67
    9 5 -23 1.45
    -9 5 23 1.42
    7 -5 -23 0.93
    -7 5 23 1.75
    7 5 -23 0.65
    5 -5 -23 -0.13
    -5 -5 23 0.2
    -5 5 23 -0.26
    -3 -5 23 4.04
    3 -5 -23 3.85
    -3 5 23 3.32
    -1 -5 23 2.53
    1 -5 -23 2.17
    -1 5 23 1.56
    -1 -5 -23 -0.13
    1 -5 23 0.33
    1 5 23 0.42
    -1 5 -23 0.21
    -3 -5 -23 0.17
    3 -5 23 -0.17
    3 5 23 0.58
    5 -5 23 4.76
    5 5 23 4.29
    -7 -5 -23 4.58
    7 5 23 4.11
    6 -6 -23 0.15
    6 6 -23 -0.2
    -6 6 23 -0.04
    4 -6 -23 2
    -4 6 23 0.51
    -2 -6 23 -0.16
    2 -6 -23 0.41
    -2 6 23 0.39
    0 -6 -23 0.53
    0 6 23 0.35
    0 6 -23 0.65
    -2 -6 -23 0.71
    -2 6 -23 0.19
    2 6 23 -0.83
    -4 6 -23 -0.07
    4 6 23 -0.12
    12 0 -24 8.2
    10 0 -24 2.46
    -8 0 24 -0.35
    8 0 -24 0.28
    -8 0 24 -0.19
    -6 0 24 13.24
    6 0 -24 13.75
    -4 0 24 34.43
    4 0 -24 35.07
    2 0 -24 1.43
    -2 0 24 0.56
    0 0 -24 0.38
    0 0 24 0.25
    -2 0 -24 25.61
    2 0 24 26.55
    4 0 24 95.42
    6 0 24 5.28
    8 0 24 2.76
    -10 0 -24 1.15
    11 -1 -24 -0.64
    11 1 -24 -0.47
    9 -1 -24 -0.04
    -9 -1 24 0.25
    9 1 -24 -0.2
    -9 1 24 -0.29
    -7 -1 24 0.35
    7 -1 -24 0.43
    7 1 -24 -0.11
    -7 1 24 0.69
    5 -1 -24 12.63
    -5 -1 24 14.44
    -5 1 24 14.55
    3 -1 -24 8.54
    -3 -1 24 9.2
    -3 1 24 5.98
    1 -1 -24 -0.13
    -1 -1 24 0.15
    -1 1 24 0.46
    1 -1 24 0.62
    -1 -1 -24 1.03
    1 1 24 0.87
    3 -1 24 13.94
    3 1 24 15.66
    5 -1 24 11.89
    5 1 24 12.8
    7 -1 24 1.04
    7 1 24 0.55
    -9 -1 -24 0.13
    9 1 24 -0.14
    10 -2 -24 -0.43
    10 2 -24 0.08
    8 -2 -24 0.97
    -8 -2 24 1.71
    -8 2 24 0.51
    8 2 -24 0.48
    -6 -2 24 6.45
    6 -2 -24 5.42
    -6 2 24 5.01
    4 -2 -24 6.27
    -4 -2 24 6.75
    -4 2 24 5.01
    2 -2 -24 8.58
    -2 -2 24 7.29
    -2 2 24 8.96
    0 -2 -24 3
    0 -2 24 3.13
    0 2 24 3.58
    2 -2 24 3.74
    2 -2 24 4.94
    -2 -2 -24 5.04
    2 2 24 5.42
    4 -2 24 4.75
    4 -2 24 6.16
    4 2 24 6.1
    6 -2 24 1.46
    6 -2 24 1.08
    6 2 24 1.18
    8 2 24 -0.42
    9 -3 -24 0.63
    9 3 -24 0.65
    -9 3 24 1.1
    7 -3 -24 0.36
    -7 3 24 0.04
    -5 -3 24 1.77
    5 -3 -24 0.73
    -5 3 24 -0.11
    -3 -3 24 2.65
    3 -3 -24 2.25
    -3 3 24 2.18
    1 -3 -24 0.65
    -1 -3 24 0.41
    -1 -3 24 1.38
    -1 3 24 1.34
    1 -3 24 0.12
    1 -3 24 0.03
    -1 -3 -24 -0.07
    1 3 24 0.02
    -3 -3 -24 3.3
    3 -3 24 3.24
    3 3 24 3.36
    5 -3 24 2.14
    5 3 24 2.59
    7 -3 24 1.39
    7 3 24 0.82
    -9 -3 -24 0.11
    8 -4 -24 0.1
    -8 4 24 0.4
    8 4 -24 0.11
    6 -4 -24 0.2
    -6 4 24 0.18
    -4 -4 24 0.18
    4 -4 -24 0.24
    -4 4 24 -0.41
    2 -4 -24 0.67
    -2 -4 24 1.3
    -2 4 24 0.7
    0 -4 24 1.88
    0 -4 -24 0.99
    0 4 24 1.46
    -2 -4 -24 0.67
    2 -4 24 0.48
    2 4 24 0.78
    4 -4 24 2.33
    4 4 24 2.69
    6 -4 24 2.37
    6 4 24 2.75
    8 4 24 1.39
    7 -5 -24 -0.19
    -7 5 24 -0.21
    -5 -5 24 0.04
    5 -5 -24 0.06
    -5 5 24 -0.49
    3 -5 -24 0.62
    -3 -5 24 0.53
    -3 5 24 0.55
    1 -5 -24 0.76
    -1 -5 24 0.81
    -1 5 24 0.22
    -1 -5 -24 1.83
    1 -5 24 2.55
    1 5 24 3.32
    -3 -5 -24 0.18
    3 -5 24 0.25
    3 5 24 0.21
    -3 5 -24 0.36
    5 5 24 2.18
    4 -6 -24 -0.18
    -4 6 24 0.63
    2 -6 -24 -0.05
    -2 6 24 -0.08
    0 -6 -24 2.36
    0 6 24 2.4
    -2 -6 -24 3.5
    2 6 24 2.91
    -2 6 -24 3.37
    10 0 -25 -0.43
    8 0 -25 -0.22
    -8 0 25 -0.02
    -6 0 25 0.41
    6 0 -25 0.5
    -4 0 25 0.41
    4 0 -25 0.11
    -2 0 25 -0.14
    2 0 -25 -0.02
    0 0 -25 -0.03
    0 0 25 0.23
    2 0 25 0.52
    4 0 25 0.03
    6 0 25 0.45
    8 0 25 0.35
    11 -1 -25 0.14
    11 1 -25 -0.21
    9 -1 -25 1.44
    9 1 -25 1.8
    -9 1 25 0.97
    7 -1 -25 0.88
    -7 -1 25 0.78
    7 1 -25 0.69
    -7 1 25 0.95
    -5 -1 25 14.31
    5 -1 -25 11.35
    -5 1 25 13.21
    3 -1 -25 0.42
    -3 -1 25 1.09
    -3 1 25 -0.18
    1 -1 -25 -0.15
    -1 -1 25 0.39
    -1 1 25 0.18
    1 -1 25 3.54
    -1 -1 -25 3.97
    1 1 25 4.08
    3 -1 25 35.83
    3 1 25 38.82
    5 -1 25 4.8
    5 1 25 3.7
    7 -1 25 0.13
    7 1 25 0.54
    9 1 25 7.44
    10 -2 -25 -0.14
    10 2 -25 0.39
    8 -2 -25 0.65
    -8 -2 25 0.82
    8 2 -25 0.56
    -8 2 25 0.49
    -6 -2 25 6.9
    6 -2 -25 4.71
    -6 2 25 6.82
    -4 -2 25 7.87
    4 -2 -25 6.06
    -4 2 25 6.62
    -2 -2 25 0.17
    2 -2 -25 -0.31
    -2 2 25 0.53
    0 -2 25 1.06
    0 -2 -25 -0.06
    0 2 25 -0.07
    -2 -2 -25 5.75
    2 -2 25 5.42
    2 2 25 7.12
    4 -2 25 7.05
    4 -2 25 6.14
    4 2 25 7.64
    6 -2 25 0.93
    6 -2 25 0.18
    6 2 25 1.02
    8 2 25 0.96
    9 -3 -25 0.09
    9 3 -25 0
    -9 3 25 -0.21
    7 -3 -25 1.54
    -7 3 25 1.28
    5 -3 -25 1.38
    -5 -3 25 0.86
    -5 3 25 1.23
    -3 -3 25 1.99
    3 -3 -25 2.4
    -3 3 25 1.84
    -1 -3 25 1.03
    -1 -3 25 1.29
    1 -3 -25 1.27
    -1 3 25 2.09
    -1 -3 -25 0.14
    1 -3 25 -0.25
    1 -3 25 -0.21
    1 3 25 0.08
    3 -3 25 -0.22
    -3 -3 -25 -0.08
    3 3 25 -0.26
    5 -3 25 0.17
    5 3 25 -0.49
    7 -3 25 1.81
    7 3 25 0.75
    8 -4 -25 1.32
    -8 4 25 1.67
    6 -4 -25 -0.09
    -6 4 25 0.6
    -4 -4 25 0.98
    4 -4 -25 0.22
    -4 4 25 0.84
    -2 -4 25 0.59
    2 -4 -25 0.44
    -2 4 25 0.3
    0 -4 25 0.69
    0 -4 -25 -0.18
    0 4 25 0.02
    2 -4 25 12.33
    -2 -4 -25 12.4
    2 4 25 13.06
    4 -4 25 9.54
    4 4 25 12.56
    6 4 25 0.95
    5 -5 -25 0.25
    -5 5 25 0.59
    3 -5 -25 -0.32
    -3 5 25 0.06
    1 -5 -25 4.16
    -1 -5 25 4.28
    -1 5 25 4.97
    -1 -5 -25 7.6
    1 5 25 8.07
    -3 -5 -25 6.99
    3 5 25 6.14
    5 5 25 2.49
    10 0 -26 4.49
    -8 0 26 -0.08
    8 0 -26 -0.16
    -6 0 26 6.89
    6 0 -26 7.36
    4 0 -26 0.29
    -4 0 26 0.19
    -2 0 26 1.88
    0 0 26 0.05
    0 0 -26 0.13
    2 0 26 23.74
    4 0 26 7.55
    6 0 26 -0.21
    9 -1 -26 2.56
    -9 1 26 3.24
    9 1 -26 2.36
    -7 -1 26 -0.21
    7 -1 -26 0.13
    -7 1 26 0.42
    7 1 -26 0.43
    5 -1 -26 4.24
    -5 -1 26 3.8
    -5 1 26 4.22
    -3 -1 26 0.03
    3 -1 -26 0.41
    -3 1 26 0.13
    1 -1 -26 -0.21
    -1 -1 26 0.24
    -1 1 26 0.48
    -1 -1 -26 6.28
    1 -1 26 5.58
    1 1 26 7.4
    3 -1 26 5.48
    3 1 26 7.82
    5 -1 26 0.29
    5 1 26 -0.16
    7 -1 26 0.26
    7 1 26 -0.13
    -8 -2 26 1.98
    8 -2 -26 2.25
    -8 2 26 2.15
    -6 -2 26 0.54
    6 -2 -26 0
    -6 2 26 -0.32
    -4 -2 26 0.04
    4 -2 -26 0.38
    -4 2 26 0.01
    -2 -2 26 0.04
    2 -2 -26 -0.09
    -2 2 26 -0.16
    0 -2 -26 3.67
    0 -2 26 2.79
    0 2 26 2.63
    -2 -2 -26 0.66
    2 -2 26 0.87
    2 2 26 0.49
    4 -2 26 0.33
    4 2 26 1.32
    6 2 26 0.42
    8 2 26 4.06
    7 -3 -26 -0.11
    -7 3 26 0.23
    -5 -3 26 0.62
    5 -3 -26 -0.09
    -5 3 26 -0.26
    -3 -3 26 -0.13
    3 -3 -26 -0.18
    -3 3 26 0.23
    -1 -3 26 0.04
    1 -3 -26 0.8
    -1 3 26 0.82
    -1 -3 -26 5.03
    1 -3 26 3.78
    1 -3 26 4.42
    1 3 26 3.57
    -3 -3 -26 0.77
    3 -3 26 0.29
    3 3 26 1.41
    5 -3 26 0.1
    5 3 26 0.69
    7 3 26 3.68
    6 -4 -26 0.31
    -6 4 26 1.46
    4 -4 -26 1.97
    -4 4 26 1.39
    -2 -4 26 5.95
    2 -4 -26 5.51
    -2 4 26 5.58
    0 -4 -26 3.22
    0 -4 26 3.6
    0 4 26 4.87
    -2 -4 -26 3
    2 -4 26 2.8
    2 4 26 3.47
    4 4 26 1.46
    3 -5 -26 2.97
    -3 5 26 2.05
    1 -5 -26 1.41
    -1 5 26 3.46
    -1 -5 -26 0.26
    1 5 26 0.5
    -3 -5 -26 0.33
    3 5 26 0.52
    -8 0 27 0.22
    8 0 -27 -0.46
    -6 0 27 0.27
    6 0 -27 -0.08
    -4 0 27 0.78
    -2 0 27 0.73
    0 0 27 0.81
    2 0 27 -0.12
    4 0 27 0.05
    6 0 27 -0.05
    9 -1 -27 3.58
    -9 1 27 4.34
    9 1 -27 3.08
    -7 -1 27 0.45
    7 -1 -27 0.56
    -7 1 27 0.5
    -5 -1 27 7.86
    5 -1 -27 5.02
    -5 1 27 5.58
    -3 -1 27 6.96
    3 -1 -27 5.09
    -3 1 27 5.03
    -1 -1 27 2.52
    1 -1 -27 2.79
    -1 1 27 1.38
    -1 -1 -27 -0.1
    1 -1 27 0.54
    1 1 27 -0.03
    3 -1 27 0.08
    3 1 27 -0.16
    5 -1 27 0.81
    5 1 27 0.24
    7 -1 27 5.24
    7 1 27 5.81
    -8 -2 27 1.09
    8 -2 -27 1.77
    -8 2 27 1.64
    -6 -2 27 0.48
    6 -2 -27 0.26
    -6 2 27 0.17
    -4 -2 27 0.4
    4 -2 -27 0.51
    -4 2 27 0.68
    -2 -2 27 2.33
    2 -2 -27 1.74
    -2 2 27 0.71
    0 -2 27 -0.09
    0 -2 -27 -0.36
    0 2 27 0.26
    -2 -2 -27 0.18
    2 -2 27 0.91
    2 2 27 0.67
    4 -2 27 0.77
    4 2 27 1.3
    6 2 27 0.12
    7 -3 -27 -0.14
    -7 3 27 -0.28
    5 -3 -27 -0.12
    -5 3 27 0.4
    3 -3 -27 2.42
    -3 -3 27 1.29
    -3 3 27 3.02
    -1 -3 27 -0.45
    1 -3 -27 0.34
    -1 3 27 -0.39
    -1 -3 -27 0.65
    1 -3 27 -0.43
    1 3 27 0.36
    3 -3 27 -0.07
    3 3 27 -0.08
    5 3 27 2.19
    4 -4 -27 1.58
    -4 4 27 2.06
    2 -4 -27 0.04
    -2 4 27 0.84
    0 -4 -27 2.66
    0 4 27 2.69
    -2 -4 -27 0.35
    2 4 27 0.76
    4 4 27 0.77
    8 0 -28 2.61
    -8 0 28 2.42
    -6 0 28 17.76
    -4 0 28 24.74
    -2 0 28 0.27
    0 0 28 -0.25
    2 0 28 0.26
    4 0 28 9.12
    6 0 28 -0.14
    -7 -1 28 0.08
    7 -1 -28 0.07
    -7 1 28 -0.11
    5 -1 -28 0.62
    -5 -1 28 -0.01
    -5 1 28 -0.19
    3 -1 -28 1.92
    -3 -1 28 1.15
    -3 1 28 2.03
    -1 -1 28 -0.04
    1 -1 -28 0.19
    -1 1 28 0.39
    -1 -1 -28 0.29
    1 -1 28 0.12
    1 1 28 -0.45
    3 -1 28 6.35
    3 1 28 8.06
    5 -1 28 9.85
    5 1 28 10.18
    -6 -2 28 2.53
    6 -2 -28 1.23
    -6 2 28 1.79
    -4 -2 28 7
    4 -2 -28 6.39
    -4 2 28 6.96
    -2 -2 28 0.3
    2 -2 -28 -0.28
    -2 2 28 0.03
    0 -2 -28 0.56
    0 -2 28 0.28
    0 2 28 0.64
    -2 -2 -28 0.35
    2 -2 28 0.72
    2 2 28 -0.1
    4 -2 28 1.78
    4 2 28 1.11
    5 -3 -28 -0.2
    -5 3 28 0.03
    3 -3 -28 0.17
    -3 -3 28 0.06
    -3 3 28 -0.08
    -1 -3 28 0.62
    1 -3 -28 1.18
    -1 3 28 0.56
    -1 -3 -28 0.96
    1 3 28 0.22
    3 3 28 0.79
    2 -4 -28 2.24
    -2 4 28 1.69
    0 -4 -28 3.53
    0 4 28 3.56
    -6 0 29 0.68
    -4 0 29 0.12
    -2 0 29 -0.08
    0 0 29 0.32
    2 0 29 0.06
    4 0 29 0.19
    -5 -1 29 12.94
    -5 1 29 11.26
    -3 -1 29 0.32
    3 -1 -29 0.21
    -3 1 29 0.97
    -1 -1 29 -0.58
    1 -1 -29 -0.48
    -1 1 29 0.5
    -1 -1 -29 2.38
    1 -1 29 2.37
    1 1 29 1.18
    3 -1 29 -0.01
    3 1 29 0.17
    4 -2 -29 1.26
    -4 -2 29 1.69
    -4 2 29 1.46
    2 -2 -29 0.53
    -2 -2 29 0.18
    -2 2 29 0.78
    0 -2 -29 0.46
    0 -2 29 0.3
    0 2 29 0.12
    2 -2 29 0.37
    2 2 29 0.88
    3 -3 -29 2.2
    -3 3 29 2.15
    1 -3 -29 1.31
    -1 3 29 1.81
    -1 -3 -29 7.32
    1 3 29 6.59
    -4 0 30 0.09
    -2 0 30 1.98
    0 0 30 10.09
    2 0 30 -0.53
    -3 -1 30 -0.17
    -3 1 30 -0.57
    -1 -1 30 -0.09
    -1 1 30 -0.15
    1 -1 30 0.82
    -1 -1 -30 0.48
    1 1 30 1.01
_refine_special_details     ?
_reflns_number_total     3108
_reflns_number_gt     2261
_reflns_threshold_expression     I>2\s(I)
_refine_ls_structure_factor_coef     Fsqd
_refine_ls_matrix_type     full
_refine_ls_R_factor_all     0.0690
_refine_ls_R_factor_gt     0.0447
_refine_ls_wR_factor_gt     0.1162
_refine_ls_wR_factor_ref     0.1299
_refine_ls_goodness_of_fit_ref     1.039
_refine_ls_restrained_S_all     1.039
_refine_ls_number_reflns     3108
_refine_ls_number_parameters     142
_refine_ls_number_restraints     0
_refine_ls_hydrogen_treatment     refxyz
_refine_ls_weighting_scheme     calc
_refine_ls_weighting_details
              'w=1/[\s^2^(Fo^2^)+(0.0689P)^2^+0.3243P] where P=(Fo^2^+2Fc^2^)/3'
_atom_sites_solution_hydrogens     difmap
_atom_sites_solution_primary     ?
_atom_sites_solution_secondary     ?
_refine_ls_shift/su_max     0.002
_refine_ls_shift/su_mean     0.000
_refine_diff_density_max     0.327
_refine_diff_density_min     -0.241
_refine_ls_extinction_method     none
_refine_ls_extinction_coef     .
loop_
    _atom_type_symbol
    _atom_type_description
    _atom_type_scat_dispersion_real
    _atom_type_scat_dispersion_imag
    _atom_type_scat_source
    'C' 'C' 0.0033 0.0016
                         'International Tables Vol C Tables 4.2.6.8 and 6.1.1.4'
    'H' 'H' 0.0000 0.0000
                         'International Tables Vol C Tables 4.2.6.8 and 6.1.1.4'
    'B' 'B' 0.0013 0.0007
                         'International Tables Vol C Tables 4.2.6.8 and 6.1.1.4'
_computing_data_collection
;
APEX2 (Bruker, 2009)
;
_computing_cell_refinement
;
SAINT (Bruker, 2009)
;
_computing_data_reduction
;
SAINT (Bruker, 2009)
;
_computing_structure_solution
;
SHELXS97 (Sheldrick, 2008)
;
_computing_structure_refinement
;
SHELXL97 (Sheldrick, 2008)
;
_computing_molecular_graphics
;
SHELXTL (Sheldrick, 2008)
;
_computing_publication_material
;
OLEX2 (Dolomanov <i>et al.</i>,  2009)
;
loop_
    _atom_site_type_symbol
    _atom_site_label
    _atom_site_fract_x
    _atom_site_fract_y
    _atom_site_fract_z
    _atom_site_U_iso_or_equiv
    _atom_site_adp_type
    _atom_site_calc_flag
    _atom_site_occupancy
    _atom_site_disorder_assembly
    _atom_site_disorder_group
    C C1 0.26856(6) 0.25524(11) 0.53744(4) 0.01245(16) Uani d 1 . .
    B B2 0.29131(8) 0.48296(14) 0.57171(5) 0.01579(19) Uani d 1 . .
    H H2 0.2736(8) 0.6130(16) 0.5456(5) 0.019 Uiso d 1 . .
    B B3 0.17518(8) 0.33659(14) 0.59232(5) 0.01583(19) Uani d 1 . .
    H H3 0.0950(8) 0.3915(16) 0.5773(5) 0.019 Uiso d 1 . .
    B B4 0.21591(8) 0.08725(14) 0.59283(5) 0.01628(19) Uani d 1 . .
    H H4 0.1605(8) -0.0227(15) 0.5742(5) 0.020 Uiso d 1 . .
    B B5 0.35699(8) 0.07852(13) 0.57241(5) 0.01582(19) Uani d 1 . .
    H H5 0.3839(8) -0.0388(15) 0.5406(5) 0.019 Uiso d 1 . .
    B B6 0.40335(7) 0.32253(14) 0.55914(5) 0.01591(19) Uani d 1 . .
    H H6 0.4600(8) 0.3529(15) 0.5201(5) 0.019 Uiso d 1 . .
    C C7 0.25880(7) 0.44568(13) 0.65235(4) 0.01717(18) Uani d 1 . .
    H H7 0.2280(9) 0.5573(16) 0.6744(5) 0.021 Uiso d 1 . .
    B B8 0.20858(8) 0.21700(15) 0.66948(5) 0.0191(2) Uani d 1 . .
    H H8 0.1434(9) 0.2019(15) 0.7044(6) 0.023 Uiso d 1 . .
    B B9 0.32124(9) 0.05629(15) 0.65735(5) 0.0194(2) Uani d 1 . .
    H H9 0.3297(9) -0.0839(16) 0.6842(5) 0.023 Uiso d 1 . .
    B B10 0.43699(8) 0.20190(15) 0.63657(5) 0.0185(2) Uani d 1 . .
    H H10 0.5214(9) 0.1591(17) 0.6502(5) 0.022 Uiso d 1 . .
    B B11 0.39611(8) 0.45205(14) 0.63588(5) 0.0178(2) Uani d 1 . .
    H H11 0.4447(8) 0.5781(16) 0.6513(5) 0.021 Uiso d 1 . .
    B B12 0.34531(8) 0.28755(15) 0.69637(5) 0.0187(2) Uani d 1 . .
    H H12 0.3626(8) 0.3182(15) 0.7501(5) 0.022 Uiso d 1 . .
loop_
    _atom_site_aniso_label
    _atom_site_aniso_U_11
    _atom_site_aniso_U_22
    _atom_site_aniso_U_33
    _atom_site_aniso_U_12
    _atom_site_aniso_U_13
    _atom_site_aniso_U_23
    C1 0.0119(3) 0.0128(3) 0.0124(4) -0.0003(3) -0.0010(3) -0.0007(3)
    B2 0.0178(4) 0.0138(4) 0.0154(4) -0.0005(3) -0.0024(3) -0.0020(3)
    B3 0.0145(4) 0.0191(4) 0.0138(4) 0.0009(3) -0.0001(3) -0.0030(3)
    B4 0.0177(4) 0.0170(4) 0.0140(4) -0.0025(3) -0.0001(3) 0.0010(3)
    B5 0.0165(4) 0.0154(4) 0.0151(4) 0.0026(3) -0.0031(3) -0.0006(3)
    B6 0.0124(4) 0.0190(4) 0.0160(4) -0.0012(3) -0.0016(3) -0.0020(3)
    C7 0.0167(4) 0.0201(4) 0.0144(4) 0.0023(3) -0.0020(3) -0.0044(3)
    B8 0.0207(5) 0.0229(5) 0.0137(4) -0.0019(4) 0.0002(4) -0.0009(3)
    B9 0.0250(5) 0.0186(4) 0.0142(4) 0.0019(3) -0.0020(4) 0.0008(3)
    B10 0.0165(4) 0.0219(5) 0.0167(5) 0.0037(3) -0.0042(3) -0.0034(3)
    B11 0.0156(4) 0.0203(4) 0.0169(5) -0.0009(3) -0.0033(3) -0.0034(3)
    B12 0.0197(4) 0.0212(4) 0.0147(4) 0.0030(3) -0.0028(3) -0.0019(3)
_geom_special_details
;
All e.s.d.'s (except the e.s.d. in the dihedral angle between two l.s. planes)
are estimated using the full covariance matrix. The cell e.s.d.'s are taken
into account individually in the estimation of e.s.d.'s in distances, angles
and torsion angles; correlations between e.s.d.'s in cell parameters are only
used when they are defined by crystal symmetry. An approximate (isotropic)
treatment of cell e.s.d.'s is used for estimating e.s.d.'s involving l.s.
planes.
;
loop_
    _geom_bond_atom_site_label_1
    _geom_bond_atom_site_label_2
    _geom_bond_site_symmetry_2
    _geom_bond_distance
    _geom_bond_publ_flag
    C1 C1 7_556 1.5401(15) ?
    C1 B2 . 1.7158(12) ?
    C1 B3 . 1.7107(12) ?
    C1 B4 . 1.7385(12) ?
    C1 B5 . 1.7380(12) ?
    C1 B6 . 1.7342(12) ?
    B2 H2 . 1.046(11) ?
    B2 B3 . 1.7947(13) ?
    B2 B6 . 1.7758(13) ?
    B2 C7 . 1.6967(13) ?
    B2 B11 . 1.7709(13) ?
    B3 H3 . 1.072(10) ?
    B3 B4 . 1.7735(13) ?
    B3 C7 . 1.7017(13) ?
    B3 B8 . 1.7717(14) ?
    B4 H4 . 1.063(10) ?
    B4 B5 . 1.7839(13) ?
    B4 B8 . 1.7745(14) ?
    B4 B9 . 1.7802(14) ?
    B5 H5 . 1.084(10) ?
    B5 B6 . 1.7836(13) ?
    B5 B9 . 1.7786(14) ?
    B5 B10 . 1.7790(13) ?
    B6 H6 . 1.086(11) ?
    B6 B10 . 1.7802(14) ?
    B6 B11 . 1.7751(14) ?
    C7 H7 . 0.966(11) ?
    C7 B8 . 1.7179(13) ?
    C7 B11 . 1.7180(13) ?
    C7 B12 . 1.7167(13) ?
    B8 H8 . 1.087(11) ?
    B8 B9 . 1.7812(14) ?
    B8 B12 . 1.7854(14) ?
    B9 H9 . 1.099(11) ?
    B9 B10 . 1.7891(15) ?
    B9 B12 . 1.7787(14) ?
    B10 H10 . 1.087(10) ?
    B10 B11 . 1.7794(14) ?
    B10 B12 . 1.7742(14) ?
    B11 H11 . 1.079(11) ?
    B11 B12 . 1.7832(14) ?
    B12 H12 . 1.103(11) ?
loop_
    _geom_angle_atom_site_label_1
    _geom_angle_atom_site_label_2
    _geom_angle_atom_site_label_3
    _geom_angle_site_symmetry_1
    _geom_angle_site_symmetry_3
    _geom_angle
    _geom_angle_publ_flag
    C1 C1 B2 7_556 . 117.51(8) ?
    C1 C1 B3 7_556 . 117.79(8) ?
    C1 C1 B4 7_556 . 119.19(8) ?
    C1 C1 B5 7_556 . 120.07(8) ?
    C1 C1 B6 7_556 . 118.65(8) ?
    B2 C1 B4 . . 113.69(6) ?
    B2 C1 B5 . . 112.72(6) ?
    B2 C1 B6 . . 61.95(5) ?
    B3 C1 B2 . . 63.17(5) ?
    B3 C1 B4 . . 61.88(5) ?
    B3 C1 B5 . . 112.66(6) ?
    B3 C1 B6 . . 113.79(6) ?
    B5 C1 B4 . . 61.74(5) ?
    B6 C1 B4 . . 112.98(6) ?
    B6 C1 B5 . . 61.82(5) ?
    C1 B2 H2 . . 123.1(6) ?
    C1 B2 B3 . . 58.28(5) ?
    C1 B2 B6 . . 59.53(5) ?
    C1 B2 B11 . . 105.96(6) ?
    B3 B2 H2 . . 116.3(5) ?
    B6 B2 H2 . . 126.3(5) ?
    B6 B2 B3 . . 107.85(7) ?
    C7 B2 C1 . . 101.62(6) ?
    C7 B2 H2 . . 123.3(6) ?
    C7 B2 B3 . . 58.26(5) ?
    C7 B2 B6 . . 105.06(7) ?
    C7 B2 B11 . . 59.35(5) ?
    B11 B2 H2 . . 125.6(6) ?
    B11 B2 B3 . . 108.18(7) ?
    B11 B2 B6 . . 60.06(5) ?
    C1 B3 B2 . . 58.55(5) ?
    C1 B3 H3 . . 124.0(5) ?
    C1 B3 B4 . . 59.83(5) ?
    C1 B3 B8 . . 106.11(7) ?
    B2 B3 H3 . . 117.1(6) ?
    B4 B3 B2 . . 108.29(6) ?
    B4 B3 H3 . . 126.0(6) ?
    C7 B3 C1 . . 101.63(6) ?
    C7 B3 B2 . . 57.99(5) ?
    C7 B3 H3 . . 122.9(6) ?
    C7 B3 B4 . . 105.09(7) ?
    C7 B3 B8 . . 59.24(5) ?
    B8 B3 B2 . . 108.01(7) ?
    B8 B3 H3 . . 124.6(6) ?
    B8 B3 B4 . . 60.07(5) ?
    C1 B4 B3 . . 58.29(5) ?
    C1 B4 H4 . . 119.4(6) ?
    C1 B4 B5 . . 59.11(5) ?
    C1 B4 B8 . . 104.80(6) ?
    C1 B4 B9 . . 105.30(6) ?
    B3 B4 H4 . . 120.4(6) ?
    B3 B4 B5 . . 107.58(6) ?
    B3 B4 B8 . . 59.91(5) ?
    B3 B4 B9 . . 107.94(7) ?
    B5 B4 H4 . . 119.6(6) ?
    B8 B4 H4 . . 126.6(6) ?
    B8 B4 B5 . . 107.81(7) ?
    B8 B4 B9 . . 60.14(6) ?
    B9 B4 H4 . . 126.0(6) ?
    B9 B4 B5 . . 59.87(5) ?
    C1 B5 B4 . . 59.14(5) ?
    C1 B5 H5 . . 118.5(5) ?
    C1 B5 B6 . . 58.98(5) ?
    C1 B5 B9 . . 105.39(6) ?
    C1 B5 B10 . . 105.26(6) ?
    B4 B5 H5 . . 118.8(5) ?
    B6 B5 B4 . . 108.51(6) ?
    B6 B5 H5 . . 119.8(5) ?
    B9 B5 B4 . . 59.96(5) ?
    B9 B5 H5 . . 126.3(5) ?
    B9 B5 B6 . . 108.43(7) ?
    B9 B5 B10 . . 60.38(6) ?
    B10 B5 B4 . . 108.37(7) ?
    B10 B5 H5 . . 127.0(5) ?
    B10 B5 B6 . . 59.96(5) ?
    C1 B6 B2 . . 58.52(5) ?
    C1 B6 B5 . . 59.20(5) ?
    C1 B6 H6 . . 119.8(5) ?
    C1 B6 B10 . . 105.37(7) ?
    C1 B6 B11 . . 105.00(6) ?
    B2 B6 B5 . . 107.77(6) ?
    B2 B6 H6 . . 120.2(6) ?
    B2 B6 B10 . . 107.81(7) ?
    B5 B6 H6 . . 120.1(6) ?
    B10 B6 B5 . . 59.89(5) ?
    B10 B6 H6 . . 125.9(5) ?
    B11 B6 B2 . . 59.83(5) ?
    B11 B6 B5 . . 107.90(7) ?
    B11 B6 H6 . . 125.9(6) ?
    B11 B6 B10 . . 60.07(5) ?
    B2 C7 B3 . . 63.76(5) ?
    B2 C7 H7 . . 115.4(6) ?
    B2 C7 B8 . . 115.35(7) ?
    B2 C7 B11 . . 62.48(5) ?
    B2 C7 B12 . . 114.41(7) ?
    B3 C7 H7 . . 115.8(6) ?
    B3 C7 B8 . . 62.41(6) ?
    B3 C7 B11 . . 115.24(6) ?
    B3 C7 B12 . . 114.33(7) ?
    B8 C7 H7 . . 118.5(6) ?
    B8 C7 B11 . . 114.82(7) ?
    B11 C7 H7 . . 118.1(6) ?
    B12 C7 H7 . . 120.3(7) ?
    B12 C7 B8 . . 62.64(6) ?
    B12 C7 B11 . . 62.55(6) ?
    B3 B8 B4 . . 60.01(5) ?
    B3 B8 H8 . . 117.4(6) ?
    B3 B8 B9 . . 107.98(7) ?
    B3 B8 B12 . . 107.70(7) ?
    B4 B8 H8 . . 125.3(6) ?
    B4 B8 B9 . . 60.09(6) ?
    B4 B8 B12 . . 107.82(7) ?
    C7 B8 B3 . . 58.35(5) ?
    C7 B8 B4 . . 104.36(7) ?
    C7 B8 H8 . . 119.5(6) ?
    C7 B8 B9 . . 104.46(7) ?
    C7 B8 B12 . . 58.65(5) ?
    B9 B8 H8 . . 128.3(6) ?
    B9 B8 B12 . . 59.83(6) ?
    B12 B8 H8 . . 122.0(6) ?
    B4 B9 B8 . . 59.77(5) ?
    B4 B9 H9 . . 120.1(6) ?
    B4 B9 B10 . . 108.09(7) ?
    B5 B9 B4 . . 60.17(5) ?
    B5 B9 B8 . . 107.75(7) ?
    B5 B9 H9 . . 121.1(6) ?
    B5 B9 B10 . . 59.82(6) ?
    B5 B9 B12 . . 107.39(7) ?
    B8 B9 H9 . . 121.6(6) ?
    B8 B9 B10 . . 107.95(7) ?
    B10 B9 H9 . . 122.8(6) ?
    B12 B9 B4 . . 107.87(7) ?
    B12 B9 B8 . . 60.20(6) ?
    B12 B9 H9 . . 123.5(6) ?
    B12 B9 B10 . . 59.64(6) ?
    B5 B10 B6 . . 60.15(5) ?
    B5 B10 B9 . . 59.80(5) ?
    B5 B10 H10 . . 121.7(6) ?
    B5 B10 B11 . . 107.91(7) ?
    B6 B10 B9 . . 108.12(7) ?
    B6 B10 H10 . . 120.9(6) ?
    B9 B10 H10 . . 122.4(6) ?
    B11 B10 B6 . . 59.83(5) ?
    B11 B10 B9 . . 108.24(7) ?
    B11 B10 H10 . . 121.3(6) ?
    B12 B10 B5 . . 107.57(7) ?
    B12 B10 B6 . . 107.92(7) ?
    B12 B10 B9 . . 59.89(6) ?
    B12 B10 H10 . . 122.5(6) ?
    B12 B10 B11 . . 60.24(6) ?
    B2 B11 B6 . . 60.10(5) ?
    B2 B11 B10 . . 108.06(7) ?
    B2 B11 H11 . . 118.2(6) ?
    B2 B11 B12 . . 107.67(7) ?
    B6 B11 B10 . . 60.11(5) ?
    B6 B11 H11 . . 126.3(6) ?
    B6 B11 B12 . . 107.75(7) ?
    C7 B11 B2 . . 58.17(5) ?
    C7 B11 B6 . . 104.18(6) ?
    C7 B11 B10 . . 104.34(7) ?
    C7 B11 H11 . . 119.2(6) ?
    C7 B11 B12 . . 58.69(5) ?
    B10 B11 H11 . . 128.0(6) ?
    B10 B11 B12 . . 59.73(6) ?
    B12 B11 H11 . . 120.9(6) ?
    C7 B12 B8 . . 58.71(5) ?
    C7 B12 B9 . . 104.62(7) ?
    C7 B12 B10 . . 104.62(7) ?
    C7 B12 B11 . . 58.76(5) ?
    C7 B12 H12 . . 117.3(6) ?
    B8 B12 H12 . . 118.1(5) ?
    B9 B12 B8 . . 59.97(6) ?
    B9 B12 B11 . . 108.54(7) ?
    B9 B12 H12 . . 127.8(6) ?
    B10 B12 B8 . . 108.42(7) ?
    B10 B12 B9 . . 60.47(6) ?
    B10 B12 B11 . . 60.02(6) ?
    B10 B12 H12 . . 128.5(5) ?
    B11 B12 B8 . . 108.44(7) ?
    B11 B12 H12 . . 119.0(6) ?
loop_
    _geom_torsion_atom_site_label_1
    _geom_torsion_atom_site_label_2
    _geom_torsion_atom_site_label_3
    _geom_torsion_atom_site_label_4
    _geom_torsion_site_symmetry_1
    _geom_torsion_site_symmetry_2
    _geom_torsion_site_symmetry_3
    _geom_torsion_site_symmetry_4
    _geom_torsion
    _geom_torsion_publ_flag
    C1 C1 B2 B3 7_556 . . . 109.00(9) ?
    C1 C1 B2 B6 7_556 . . . -109.58(9) ?
    C1 C1 B2 C7 7_556 . . . 149.66(8) ?
    C1 C1 B2 B11 7_556 . . . -149.18(8) ?
    C1 C1 B3 B2 7_556 . . . -108.57(9) ?
    C1 C1 B3 B4 7_556 . . . 110.08(9) ?
    C1 C1 B3 C7 7_556 . . . -149.09(8) ?
    C1 C1 B3 B8 7_556 . . . 149.86(8) ?
    C1 C1 B4 B3 7_556 . . . -107.87(9) ?
    C1 C1 B4 B5 7_556 . . . 110.57(10) ?
    C1 C1 B4 B8 7_556 . . . -147.27(9) ?
    C1 C1 B4 B9 7_556 . . . 150.21(8) ?
    C1 C1 B5 B4 7_556 . . . -109.18(9) ?
    C1 C1 B5 B6 7_556 . . . 108.56(10) ?
    C1 C1 B5 B9 7_556 . . . -148.89(9) ?
    C1 C1 B5 B10 7_556 . . . 148.25(8) ?
    C1 C1 B6 B2 7_556 . . . 107.77(9) ?
    C1 C1 B6 B5 7_556 . . . -110.79(10) ?
    C1 C1 B6 B10 7_556 . . . -150.48(8) ?
    C1 C1 B6 B11 7_556 . . . 147.05(9) ?
    C1 B2 B3 B4 . . . . 34.67(6) ?
    C1 B2 B3 C7 . . . . 131.37(7) ?
    C1 B2 B3 B8 . . . . 98.24(7) ?
    C1 B2 B6 B5 . . . . -34.22(6) ?
    C1 B2 B6 B10 . . . . -97.46(7) ?
    C1 B2 B6 B11 . . . . -134.99(7) ?
    C1 B2 C7 B3 . . . . -40.67(6) ?
    C1 B2 C7 B8 . . . . -4.28(8) ?
    C1 B2 C7 B11 . . . . 101.80(7) ?
    C1 B2 C7 B12 . . . . 65.63(8) ?
    C1 B2 B11 B6 . . . . 39.35(6) ?
    C1 B2 B11 C7 . . . . -94.25(7) ?
    C1 B2 B11 B10 . . . . 1.73(8) ?
    C1 B2 B11 B12 . . . . -61.36(8) ?
    C1 B3 B4 B5 . . . . 34.03(6) ?
    C1 B3 B4 B8 . . . . 134.83(7) ?
    C1 B3 B4 B9 . . . . 97.24(7) ?
    C1 B3 C7 B2 . . . . 40.82(6) ?
    C1 B3 C7 B8 . . . . -101.96(7) ?
    C1 B3 C7 B11 . . . . 4.14(9) ?
    C1 B3 C7 B12 . . . . -65.61(8) ?
    C1 B3 B8 B4 . . . . -39.66(6) ?
    C1 B3 B8 C7 . . . . 94.14(7) ?
    C1 B3 B8 B9 . . . . -2.08(9) ?
    C1 B3 B8 B12 . . . . 61.11(8) ?
    C1 B4 B5 B6 . . . . 33.59(6) ?
    C1 B4 B5 B9 . . . . 134.64(7) ?
    C1 B4 B5 B10 . . . . 97.16(7) ?
    C1 B4 B8 B3 . . . . 38.61(6) ?
    C1 B4 B8 C7 . . . . -0.75(8) ?
    C1 B4 B8 B9 . . . . -99.38(7) ?
    C1 B4 B8 B12 . . . . -61.94(8) ?
    C1 B4 B9 B5 . . . . -39.28(6) ?
    C1 B4 B9 B8 . . . . 98.53(7) ?
    C1 B4 B9 B10 . . . . -2.12(8) ?
    C1 B4 B9 B12 . . . . 60.92(8) ?
    C1 B5 B6 B2 . . . . 33.94(6) ?
    C1 B5 B6 B10 . . . . 134.63(7) ?
    C1 B5 B6 B11 . . . . 97.13(7) ?
    C1 B5 B9 B4 . . . . 39.31(6) ?
    C1 B5 B9 B8 . . . . 1.78(9) ?
    C1 B5 B9 B10 . . . . -99.06(7) ?
    C1 B5 B9 B12 . . . . -61.70(8) ?
    C1 B5 B10 B6 . . . . -39.22(6) ?
    C1 B5 B10 B9 . . . . 99.28(7) ?
    C1 B5 B10 B11 . . . . -1.82(9) ?
    C1 B5 B10 B12 . . . . 61.77(8) ?
    C1 B6 B10 B5 . . . . 39.35(6) ?
    C1 B6 B10 B9 . . . . 2.29(9) ?
    C1 B6 B10 B11 . . . . -98.71(7) ?
    C1 B6 B10 B12 . . . . -61.03(8) ?
    C1 B6 B11 B2 . . . . -38.64(6) ?
    C1 B6 B11 C7 . . . . 0.75(8) ?
    C1 B6 B11 B10 . . . . 99.35(7) ?
    C1 B6 B11 B12 . . . . 61.94(8) ?
    B2 C1 B3 B4 . . . . -141.34(7) ?
    B2 C1 B3 C7 . . . . -40.52(6) ?
    B2 C1 B3 B8 . . . . -101.57(7) ?
    B2 C1 B4 B3 . . . . 37.50(6) ?
    B2 C1 B4 B5 . . . . -104.06(7) ?
    B2 C1 B4 B8 . . . . -1.90(9) ?
    B2 C1 B4 B9 . . . . -64.42(8) ?
    B2 C1 B5 B4 . . . . 105.64(7) ?
    B2 C1 B5 B6 . . . . -36.62(6) ?
    B2 C1 B5 B9 . . . . 65.92(8) ?
    B2 C1 B5 B10 . . . . 3.07(9) ?
    B2 C1 B6 B5 . . . . 141.43(7) ?
    B2 C1 B6 B10 . . . . 101.75(7) ?
    B2 C1 B6 B11 . . . . 39.27(6) ?
    B2 B3 B4 C1 . . . . -34.14(6) ?
    B2 B3 B4 B5 . . . . -0.11(9) ?
    B2 B3 B4 B8 . . . . 100.68(7) ?
    B2 B3 B4 B9 . . . . 63.09(8) ?
    B2 B3 C7 B8 . . . . -142.78(7) ?
    B2 B3 C7 B11 . . . . -36.68(7) ?
    B2 B3 C7 B12 . . . . -106.43(7) ?
    B2 B3 B8 B4 . . . . -101.16(7) ?
    B2 B3 B8 C7 . . . . 32.64(6) ?
    B2 B3 B8 B9 . . . . -63.59(8) ?
    B2 B3 B8 B12 . . . . -0.40(9) ?
    B2 B6 B10 B5 . . . . 100.62(7) ?
    B2 B6 B10 B9 . . . . 63.57(8) ?
    B2 B6 B10 B11 . . . . -37.43(6) ?
    B2 B6 B10 B12 . . . . 0.24(9) ?
    B2 B6 B11 C7 . . . . 39.39(6) ?
    B2 B6 B11 B10 . . . . 137.99(7) ?
    B2 B6 B11 B12 . . . . 100.58(7) ?
    B2 C7 B8 B3 . . . . -36.90(7) ?
    B2 C7 B8 B4 . . . . 3.29(9) ?
    B2 C7 B8 B9 . . . . 65.54(8) ?
    B2 C7 B8 B12 . . . . 105.65(7) ?
    B2 C7 B11 B6 . . . . -40.36(6) ?
    B2 C7 B11 B10 . . . . -102.59(7) ?
    B2 C7 B11 B12 . . . . -142.73(7) ?
    B2 C7 B12 B8 . . . . -107.13(7) ?
    B2 C7 B12 B9 . . . . -66.93(9) ?
    B2 C7 B12 B10 . . . . -4.21(9) ?
    B2 C7 B12 B11 . . . . 36.14(7) ?
    B2 B11 B12 C7 . . . . -32.68(6) ?
    B2 B11 B12 B8 . . . . -0.09(9) ?
    B2 B11 B12 B9 . . . . 63.51(8) ?
    B2 B11 B12 B10 . . . . 101.00(7) ?
    B3 C1 B2 B6 . . . . 141.42(7) ?
    B3 C1 B2 C7 . . . . 40.66(6) ?
    B3 C1 B2 B11 . . . . 101.82(7) ?
    B3 C1 B4 B5 . . . . -141.56(7) ?
    B3 C1 B4 B8 . . . . -39.40(6) ?
    B3 C1 B4 B9 . . . . -101.91(7) ?
    B3 C1 B5 B4 . . . . 36.45(6) ?
    B3 C1 B5 B6 . . . . -105.80(7) ?
    B3 C1 B5 B9 . . . . -3.26(8) ?
    B3 C1 B5 B10 . . . . -66.11(8) ?
    B3 C1 B6 B2 . . . . -37.46(7) ?
    B3 C1 B6 B5 . . . . 103.98(7) ?
    B3 C1 B6 B10 . . . . 64.29(8) ?
    B3 C1 B6 B11 . . . . 1.82(9) ?
    B3 B2 B6 C1 . . . . 33.87(6) ?
    B3 B2 B6 B5 . . . . -0.35(9) ?
    B3 B2 B6 B10 . . . . -63.59(8) ?
    B3 B2 B6 B11 . . . . -101.12(7) ?
    B3 B2 C7 B8 . . . . 36.39(7) ?
    B3 B2 C7 B11 . . . . 142.47(7) ?
    B3 B2 C7 B12 . . . . 106.30(8) ?
    B3 B2 B11 B6 . . . . 100.55(7) ?
    B3 B2 B11 C7 . . . . -33.05(6) ?
    B3 B2 B11 B10 . . . . 62.94(8) ?
    B3 B2 B11 B12 . . . . -0.16(9) ?
    B3 B4 B5 C1 . . . . -33.70(6) ?
    B3 B4 B5 B6 . . . . -0.11(9) ?
    B3 B4 B5 B9 . . . . 100.94(7) ?
    B3 B4 B5 B10 . . . . 63.46(8) ?
    B3 B4 B8 C7 . . . . -39.36(6) ?
    B3 B4 B8 B9 . . . . -138.00(7) ?
    B3 B4 B8 B12 . . . . -100.56(7) ?
    B3 B4 B9 B5 . . . . -100.32(7) ?
    B3 B4 B9 B8 . . . . 37.49(6) ?
    B3 B4 B9 B10 . . . . -63.16(8) ?
    B3 B4 B9 B12 . . . . -0.12(9) ?
    B3 C7 B8 B4 . . . . 40.19(6) ?
    B3 C7 B8 B9 . . . . 102.44(7) ?
    B3 C7 B8 B12 . . . . 142.55(7) ?
    B3 C7 B11 B2 . . . . 37.16(7) ?
    B3 C7 B11 B6 . . . . -3.20(9) ?
    B3 C7 B11 B10 . . . . -65.42(9) ?
    B3 C7 B11 B12 . . . . -105.57(8) ?
    B3 C7 B12 B8 . . . . -36.26(7) ?
    B3 C7 B12 B9 . . . . 3.94(9) ?
    B3 C7 B12 B10 . . . . 66.66(9) ?
    B3 C7 B12 B11 . . . . 107.01(7) ?
    B3 B8 B9 B4 . . . . -37.54(6) ?
    B3 B8 B9 B5 . . . . 0.17(9) ?
    B3 B8 B9 B10 . . . . 63.35(8) ?
    B3 B8 B9 B12 . . . . 100.44(7) ?
    B3 B8 B12 C7 . . . . 32.92(6) ?
    B3 B8 B12 B9 . . . . -100.91(7) ?
    B3 B8 B12 B10 . . . . -63.34(9) ?
    B3 B8 B12 B11 . . . . 0.30(9) ?
    B4 C1 B2 B3 . . . . -36.99(6) ?
    B4 C1 B2 B6 . . . . 104.43(7) ?
    B4 C1 B2 C7 . . . . 3.67(8) ?
    B4 C1 B2 B11 . . . . 64.83(8) ?
    B4 C1 B3 B2 . . . . 141.34(7) ?
    B4 C1 B3 C7 . . . . 100.83(7) ?
    B4 C1 B3 B8 . . . . 39.78(6) ?
    B4 C1 B5 B6 . . . . -142.25(7) ?
    B4 C1 B5 B9 . . . . -39.71(6) ?
    B4 C1 B5 B10 . . . . -102.57(7) ?
    B4 C1 B6 B2 . . . . -105.58(7) ?
    B4 C1 B6 B5 . . . . 35.85(6) ?
    B4 C1 B6 B10 . . . . -3.83(9) ?
    B4 C1 B6 B11 . . . . -66.31(8) ?
    B4 B3 C7 B2 . . . . 102.40(7) ?
    B4 B3 C7 B8 . . . . -40.38(6) ?
    B4 B3 C7 B11 . . . . 65.72(8) ?
    B4 B3 C7 B12 . . . . -4.03(9) ?
    B4 B3 B8 C7 . . . . 133.80(7) ?
    B4 B3 B8 B9 . . . . 37.58(6) ?
    B4 B3 B8 B12 . . . . 100.77(7) ?
    B4 B5 B6 C1 . . . . -33.65(6) ?
    B4 B5 B6 B2 . . . . 0.28(9) ?
    B4 B5 B6 B10 . . . . 100.97(7) ?
    B4 B5 B6 B11 . . . . 63.47(8) ?
    B4 B5 B9 B8 . . . . -37.54(6) ?
    B4 B5 B9 B10 . . . . -138.38(7) ?
    B4 B5 B9 B12 . . . . -101.01(7) ?
    B4 B5 B10 B6 . . . . -101.21(7) ?
    B4 B5 B10 B9 . . . . 37.29(6) ?
    B4 B5 B10 B11 . . . . -63.81(8) ?
    B4 B5 B10 B12 . . . . -0.22(9) ?
    B4 B8 B9 B5 . . . . 37.71(6) ?
    B4 B8 B9 B10 . . . . 100.90(7) ?
    B4 B8 B9 B12 . . . . 137.98(7) ?
    B4 B8 B12 C7 . . . . 96.27(7) ?
    B4 B8 B12 B9 . . . . -37.55(6) ?
    B4 B8 B12 B10 . . . . 0.02(9) ?
    B4 B8 B12 B11 . . . . 63.66(9) ?
    B4 B9 B10 B5 . . . . -37.31(6) ?
    B4 B9 B10 B6 . . . . -0.11(9) ?
    B4 B9 B10 B11 . . . . 63.22(8) ?
    B4 B9 B10 B12 . . . . 100.53(7) ?
    B4 B9 B12 C7 . . . . -2.16(9) ?
    B4 B9 B12 B8 . . . . 37.42(7) ?
    B4 B9 B12 B10 . . . . -100.91(7) ?
    B4 B9 B12 B11 . . . . -63.62(8) ?
    B5 C1 B2 B3 . . . . -104.85(7) ?
    B5 C1 B2 B6 . . . . 36.57(6) ?
    B5 C1 B2 C7 . . . . -64.19(8) ?
    B5 C1 B2 B11 . . . . -3.04(8) ?
    B5 C1 B3 B2 . . . . 104.94(7) ?
    B5 C1 B3 B4 . . . . -36.40(6) ?
    B5 C1 B3 C7 . . . . 64.43(8) ?
    B5 C1 B3 B8 . . . . 3.37(8) ?
    B5 C1 B4 B3 . . . . 141.56(7) ?
    B5 C1 B4 B8 . . . . 102.16(7) ?
    B5 C1 B4 B9 . . . . 39.65(6) ?
    B5 C1 B6 B2 . . . . -141.43(7) ?
    B5 C1 B6 B10 . . . . -39.68(6) ?
    B5 C1 B6 B11 . . . . -102.16(7) ?
    B5 B4 B8 B3 . . . . 100.40(7) ?
    B5 B4 B8 C7 . . . . 61.04(8) ?
    B5 B4 B8 B9 . . . . -37.60(7) ?
    B5 B4 B8 B12 . . . . -0.16(9) ?
    B5 B4 B9 B8 . . . . 137.81(7) ?
    B5 B4 B9 B10 . . . . 37.16(6) ?
    B5 B4 B9 B12 . . . . 100.20(8) ?
    B5 B6 B10 B9 . . . . -37.05(6) ?
    B5 B6 B10 B11 . . . . -138.05(7) ?
    B5 B6 B10 B12 . . . . -100.38(7) ?
    B5 B6 B11 B2 . . . . -100.57(7) ?
    B5 B6 B11 C7 . . . . -61.17(8) ?
    B5 B6 B11 B10 . . . . 37.42(6) ?
    B5 B6 B11 B12 . . . . 0.02(9) ?
    B5 B9 B10 B6 . . . . 37.21(6) ?
    B5 B9 B10 B11 . . . . 100.53(7) ?
    B5 B9 B10 B12 . . . . 137.84(7) ?
    B5 B9 B12 C7 . . . . 61.30(8) ?
    B5 B9 B12 B8 . . . . 100.89(7) ?
    B5 B9 B12 B10 . . . . -37.44(6) ?
    B5 B9 B12 B11 . . . . -0.15(9) ?
    B5 B10 B11 B2 . . . . 0.07(9) ?
    B5 B10 B11 B6 . . . . -37.54(6) ?
    B5 B10 B11 C7 . . . . 60.79(8) ?
    B5 B10 B11 B12 . . . . 100.41(7) ?
    B5 B10 B12 C7 . . . . -61.27(8) ?
    B5 B10 B12 B8 . . . . 0.13(9) ?
    B5 B10 B12 B9 . . . . 37.48(6) ?
    B5 B10 B12 B11 . . . . -100.98(7) ?
    B6 C1 B2 B3 . . . . -141.42(7) ?
    B6 C1 B2 C7 . . . . -100.76(7) ?
    B6 C1 B2 B11 . . . . -39.60(6) ?
    B6 C1 B3 B2 . . . . 36.98(7) ?
    B6 C1 B3 B4 . . . . -104.36(7) ?
    B6 C1 B3 C7 . . . . -3.54(9) ?
    B6 C1 B3 B8 . . . . -64.59(8) ?
    B6 C1 B4 B3 . . . . 105.68(7) ?
    B6 C1 B4 B5 . . . . -35.88(6) ?
    B6 C1 B4 B8 . . . . 66.28(8) ?
    B6 C1 B4 B9 . . . . 3.77(9) ?
    B6 C1 B5 B4 . . . . 142.25(7) ?
    B6 C1 B5 B9 . . . . 102.54(7) ?
    B6 C1 B5 B10 . . . . 39.69(6) ?
    B6 B2 B3 C1 . . . . -34.38(6) ?
    B6 B2 B3 B4 . . . . 0.29(9) ?
    B6 B2 B3 C7 . . . . 96.99(7) ?
    B6 B2 B3 B8 . . . . 63.86(8) ?
    B6 B2 C7 B3 . . . . -101.93(7) ?
    B6 B2 C7 B8 . . . . -65.55(8) ?
    B6 B2 C7 B11 . . . . 40.53(6) ?
    B6 B2 C7 B12 . . . . 4.36(9) ?
    B6 B2 B11 C7 . . . . -133.60(7) ?
    B6 B2 B11 B10 . . . . -37.61(6) ?
    B6 B2 B11 B12 . . . . -100.71(7) ?
    B6 B5 B9 B4 . . . . 101.17(7) ?
    B6 B5 B9 B8 . . . . 63.64(8) ?
    B6 B5 B9 B10 . . . . -37.20(6) ?
    B6 B5 B9 B12 . . . . 0.16(9) ?
    B6 B5 B10 B9 . . . . 138.50(7) ?
    B6 B5 B10 B11 . . . . 37.39(6) ?
    B6 B5 B10 B12 . . . . 100.98(7) ?
    B6 B10 B11 B2 . . . . 37.61(6) ?
    B6 B10 B11 C7 . . . . 98.32(7) ?
    B6 B10 B11 B12 . . . . 137.94(7) ?
    B6 B10 B12 C7 . . . . 2.23(9) ?
    B6 B10 B12 B8 . . . . 63.62(9) ?
    B6 B10 B12 B9 . . . . 100.97(7) ?
    B6 B10 B12 B11 . . . . -37.49(6) ?
    B6 B11 B12 C7 . . . . -96.11(7) ?
    B6 B11 B12 B8 . . . . -63.51(8) ?
    B6 B11 B12 B9 . . . . 0.08(9) ?
    B6 B11 B12 B10 . . . . 37.57(6) ?
    C7 B2 B3 C1 . . . . -131.37(7) ?
    C7 B2 B3 B4 . . . . -96.70(7) ?
    C7 B2 B3 B8 . . . . -33.13(6) ?
    C7 B2 B6 C1 . . . . 94.81(7) ?
    C7 B2 B6 B5 . . . . 60.59(8) ?
    C7 B2 B6 B10 . . . . -2.65(8) ?
    C7 B2 B6 B11 . . . . -40.18(6) ?
    C7 B2 B11 B6 . . . . 133.60(7) ?
    C7 B2 B11 B10 . . . . 95.98(7) ?
    C7 B2 B11 B12 . . . . 32.89(6) ?
    C7 B3 B4 C1 . . . . -94.86(7) ?
    C7 B3 B4 B5 . . . . -60.82(8) ?
    C7 B3 B4 B8 . . . . 39.97(6) ?
    C7 B3 B4 B9 . . . . 2.38(8) ?
    C7 B3 B8 B4 . . . . -133.80(7) ?
    C7 B3 B8 B9 . . . . -96.23(7) ?
    C7 B3 B8 B12 . . . . -33.04(6) ?
    C7 B8 B9 B4 . . . . -98.46(7) ?
    C7 B8 B9 B5 . . . . -60.75(8) ?
    C7 B8 B9 B10 . . . . 2.43(9) ?
    C7 B8 B9 B12 . . . . 39.52(6) ?
    C7 B8 B12 B9 . . . . -133.82(7) ?
    C7 B8 B12 B10 . . . . -96.25(7) ?
    C7 B8 B12 B11 . . . . -32.62(6) ?
    C7 B11 B12 B8 . . . . 32.60(6) ?
    C7 B11 B12 B9 . . . . 96.20(7) ?
    C7 B11 B12 B10 . . . . 133.68(7) ?
    B8 B3 B4 C1 . . . . -134.83(7) ?
    B8 B3 B4 B5 . . . . -100.79(7) ?
    B8 B3 B4 B9 . . . . -37.59(6) ?
    B8 B3 C7 B2 . . . . 142.78(7) ?
    B8 B3 C7 B11 . . . . 106.10(8) ?
    B8 B3 C7 B12 . . . . 36.35(7) ?
    B8 B4 B5 C1 . . . . -96.92(7) ?
    B8 B4 B5 B6 . . . . -63.33(8) ?
    B8 B4 B5 B9 . . . . 37.72(6) ?
    B8 B4 B5 B10 . . . . 0.24(9) ?
    B8 B4 B9 B5 . . . . -137.81(7) ?
    B8 B4 B9 B10 . . . . -100.65(7) ?
    B8 B4 B9 B12 . . . . -37.61(7) ?
    B8 C7 B11 B2 . . . . 106.91(7) ?
    B8 C7 B11 B6 . . . . 66.55(9) ?
    B8 C7 B11 B10 . . . . 4.32(9) ?
    B8 C7 B11 B12 . . . . -35.82(7) ?
    B8 C7 B12 B9 . . . . 40.20(6) ?
    B8 C7 B12 B10 . . . . 102.92(7) ?
    B8 C7 B12 B11 . . . . 143.27(7) ?
    B8 B9 B10 B5 . . . . -100.51(7) ?
    B8 B9 B10 B6 . . . . -63.30(8) ?
    B8 B9 B10 B11 . . . . 0.02(9) ?
    B8 B9 B10 B12 . . . . 37.33(6) ?
    B8 B9 B12 C7 . . . . -39.58(6) ?
    B8 B9 B12 B10 . . . . -138.33(7) ?
    B8 B9 B12 B11 . . . . -101.04(7) ?
    B9 B4 B5 C1 . . . . -134.64(7) ?
    B9 B4 B5 B6 . . . . -101.05(7) ?
    B9 B4 B5 B10 . . . . -37.48(6) ?
    B9 B4 B8 B3 . . . . 138.00(7) ?
    B9 B4 B8 C7 . . . . 98.63(7) ?
    B9 B4 B8 B12 . . . . 37.44(7) ?
    B9 B5 B6 C1 . . . . -97.24(7) ?
    B9 B5 B6 B2 . . . . -63.30(8) ?
    B9 B5 B6 B10 . . . . 37.39(6) ?
    B9 B5 B6 B11 . . . . -0.11(8) ?
    B9 B5 B10 B6 . . . . -138.50(7) ?
    B9 B5 B10 B11 . . . . -101.10(7) ?
    B9 B5 B10 B12 . . . . -37.52(7) ?
    B9 B8 B12 C7 . . . . 133.82(7) ?
    B9 B8 B12 B10 . . . . 37.57(7) ?
    B9 B8 B12 B11 . . . . 101.21(7) ?
    B9 B10 B11 B2 . . . . -63.17(8) ?
    B9 B10 B11 B6 . . . . -100.78(7) ?
    B9 B10 B11 C7 . . . . -2.46(8) ?
    B9 B10 B11 B12 . . . . 37.16(6) ?
    B9 B10 B12 C7 . . . . -98.74(7) ?
    B9 B10 B12 B8 . . . . -37.35(7) ?
    B9 B10 B12 B11 . . . . -138.46(7) ?
    B10 B5 B6 C1 . . . . -134.63(7) ?
    B10 B5 B6 B2 . . . . -100.69(7) ?
    B10 B5 B6 B11 . . . . -37.50(6) ?
    B10 B5 B9 B4 . . . . 138.38(7) ?
    B10 B5 B9 B8 . . . . 100.84(7) ?
    B10 B5 B9 B12 . . . . 37.36(6) ?
    B10 B6 B11 B2 . . . . -137.99(7) ?
    B10 B6 B11 C7 . . . . -98.59(7) ?
    B10 B6 B11 B12 . . . . -37.41(6) ?
    B10 B9 B12 C7 . . . . 98.75(7) ?
    B10 B9 B12 B8 . . . . 138.33(7) ?
    B10 B9 B12 B11 . . . . 37.29(6) ?
    B10 B11 B12 C7 . . . . -133.68(7) ?
    B10 B11 B12 B8 . . . . -101.09(7) ?
    B10 B11 B12 B9 . . . . -37.49(6) ?
    B11 B2 B3 C1 . . . . -97.89(7) ?
    B11 B2 B3 B4 . . . . -63.22(8) ?
    B11 B2 B3 C7 . . . . 33.48(6) ?
    B11 B2 B3 B8 . . . . 0.35(9) ?
    B11 B2 B6 C1 . . . . 134.99(7) ?
    B11 B2 B6 B5 . . . . 100.77(7) ?
    B11 B2 B6 B10 . . . . 37.53(6) ?
    B11 B2 C7 B3 . . . . -142.47(7) ?
    B11 B2 C7 B8 . . . . -106.08(7) ?
    B11 B2 C7 B12 . . . . -36.17(7) ?
    B11 B6 B10 B5 . . . . 138.05(7) ?
    B11 B6 B10 B9 . . . . 101.00(7) ?
    B11 B6 B10 B12 . . . . 37.67(6) ?
    B11 C7 B8 B3 . . . . -106.76(7) ?
    B11 C7 B8 B4 . . . . -66.57(9) ?
    B11 C7 B8 B9 . . . . -4.32(9) ?
    B11 C7 B8 B12 . . . . 35.79(7) ?
    B11 C7 B12 B8 . . . . -143.27(7) ?
    B11 C7 B12 B9 . . . . -103.06(7) ?
    B11 C7 B12 B10 . . . . -40.35(6) ?
    B11 B10 B12 C7 . . . . 39.72(6) ?
    B11 B10 B12 B8 . . . . 101.11(7) ?
    B11 B10 B12 B9 . . . . 138.46(7) ?
    B12 C7 B8 B3 . . . . -142.55(7) ?
    B12 C7 B8 B4 . . . . -102.36(7) ?
    B12 C7 B8 B9 . . . . -40.10(6) ?
    B12 C7 B11 B2 . . . . 142.73(7) ?
    B12 C7 B11 B6 . . . . 102.37(7) ?
    B12 C7 B11 B10 . . . . 40.14(6) ?
    B12 B8 B9 B4 . . . . -137.98(7) ?
    B12 B8 B9 B5 . . . . -100.27(8) ?
    B12 B8 B9 B10 . . . . -37.08(6) ?
    B12 B9 B10 B5 . . . . -137.84(7) ?
    B12 B9 B10 B6 . . . . -100.64(7) ?
    B12 B9 B10 B11 . . . . -37.31(6) ?
    B12 B10 B11 B2 . . . . -100.33(7) ?
    B12 B10 B11 B6 . . . . -137.94(7) ?
    B12 B10 B11 C7 . . . . -39.62(6) ?
_shelx_res_file
;
TITL 3525 in C2/c
CELL 0.71073 12.1518 6.8308 19.9613 90 93.005 90
ZERR 4 0.0013 0.0007 0.0019 0 0.006 0
LATT 7
SYMM -X,+Y,0.5-Z
SFAC C H B
UNIT 16 88 80
L.S. 5
PLAN  20
SIZE 0.16 0.38 0.56
GRID
BOND $h
fmap 2
acta 50
MORE -1
CONF
MERG 2
REM <HKL>U:/service/ajw/LLE/3525/3525.hkl</HKL>
WGHT    0.068900    0.324300
FVAR       0.15372
C1    1    0.268559    0.255239    0.537441    11.00000    0.01191    0.01282 =
         0.01244   -0.00073   -0.00100   -0.00033
B2    3    0.291305    0.482959    0.571707    11.00000    0.01779    0.01383 =
         0.01540   -0.00197   -0.00244   -0.00051
H2    2    0.273644    0.612950    0.545569    11.00000   -1.20000
B3    3    0.175181    0.336590    0.592316    11.00000    0.01446    0.01912 =
         0.01381   -0.00302   -0.00010    0.00092
H3    2    0.094998    0.391534    0.577348    11.00000   -1.20000
B4    3    0.215906    0.087255    0.592825    11.00000    0.01774    0.01705 =
         0.01397    0.00103   -0.00008   -0.00249
H4    2    0.160545   -0.022727    0.574162    11.00000   -1.20000
B5    3    0.356994    0.078519    0.572414    11.00000    0.01650    0.01540 =
         0.01512   -0.00056   -0.00314    0.00259
H5    2    0.383887   -0.038817    0.540574    11.00000   -1.20000
B6    3    0.403347    0.322531    0.559141    11.00000    0.01241    0.01904 =
         0.01604   -0.00202   -0.00163   -0.00119
H6    2    0.459972    0.352907    0.520095    11.00000   -1.20000
C7    1    0.258796    0.445676    0.652347    11.00000    0.01675    0.02006 =
         0.01441   -0.00443   -0.00196    0.00228
H7    2    0.228004    0.557270    0.674424    11.00000   -1.20000
B8    3    0.208580    0.216997    0.669479    11.00000    0.02068    0.02294 =
         0.01372   -0.00086    0.00020   -0.00188
H8    2    0.143446    0.201924    0.704445    11.00000   -1.20000
B9    3    0.321237    0.056294    0.657347    11.00000    0.02497    0.01865 =
         0.01420    0.00081   -0.00198    0.00192
H9    2    0.329708   -0.083861    0.684161    11.00000   -1.20000
B10   3    0.436992    0.201898    0.636575    11.00000    0.01646    0.02189 =
         0.01675   -0.00345   -0.00424    0.00372
H10   2    0.521388    0.159136    0.650250    11.00000   -1.20000
B11   3    0.396107    0.452054    0.635877    11.00000    0.01561    0.02032 =
         0.01692   -0.00343   -0.00327   -0.00088
H11   2    0.444691    0.578050    0.651270    11.00000   -1.20000
B12   3    0.345309    0.287553    0.696370    11.00000    0.01965    0.02121 =
         0.01474   -0.00187   -0.00281    0.00299
H12   2    0.362597    0.318208    0.750130    11.00000   -1.20000
HKLF 4
REM  3525 in C2/c
REM R1 =  0.0447 for    2261 Fo > 4sig(Fo)  and  0.0690 for all    3108 data
REM    142 parameters refined using      0 restraints
END
WGHT      0.0691      0.3225
REM Highest difference peak  0.327,  deepest hole -0.241,  1-sigma level  0.049
Q1    1   0.2371  0.3361  0.5605  11.00000  0.05    0.33
Q2    1   0.2828  0.0560  0.5835  11.00000  0.05    0.26
Q3    1   0.2500  0.2500  0.5000  10.50000  0.05    0.25
Q4    1   0.4158  0.3412  0.6324  11.00000  0.05    0.24
Q5    1   0.3789  0.1506  0.6578  11.00000  0.05    0.24
Q6    1   0.2147  0.2197  0.5775  11.00000  0.05    0.23
Q7    1   0.1960  0.2062  0.6199  11.00000  0.05    0.22
Q8    1   0.2565  0.1034  0.6542  11.00000  0.05    0.21
Q9    1   0.2910  0.1736  0.6713  11.00000  0.05    0.21
Q10   1   0.4433  0.3283  0.5431  11.00000  0.05    0.21
Q11   1   0.2543  0.1562  0.5644  11.00000  0.05    0.20
Q12   1   0.2358  0.3302  0.6727  11.00000  0.05    0.19
Q13   1   0.3984  0.2106  0.5731  11.00000  0.05    0.19
Q14   1   0.3319  0.4274  0.6543  11.00000  0.05    0.19
Q15   1   0.3919  0.3214  0.6690  11.00000  0.05    0.19
Q16   1   0.3312  0.4694  0.6431  11.00000  0.05    0.19
Q17   1   0.4385  0.5187  0.6335  11.00000  0.05    0.19
Q18   1   0.2156  0.4251  0.5901  11.00000  0.05    0.19
Q19   1   0.3617  0.3943  0.5870  11.00000  0.05    0.18
Q20   1   0.1718  0.1698  0.6913  11.00000  0.05    0.18
REM The information below was added by Olex2.
REM
REM R1 = 0.0447 for 2261 Fo > 4sig(Fo) and 0.0690 for all 20775 data
REM n/a parameters refined using n/a restraints
REM Highest difference peak 0.33, deepest hole -0.24
REM Mean Shift 0, Max Shift 0.002.
REM +++ Tabular Listing of Refinement Information +++
REM R1_all = 0.0690
REM R1_gt = 0.0447
REM wR_ref = 0.1299
REM GOOF = 1.039
REM Shift_max = 0.002
REM Shift_mean = 0
REM Reflections_all = 20775
REM Reflections_gt = 2261
REM Parameters = n/a
REM Hole = -0.24
REM Peak = 0.33
REM Flack = n/a
_shelx_res_checksum   65528
;
_shelx_res_checksum     65528
_shelxl_version_number     '2014-3'
