# Supplementary material for: Crystal structure of 1,1′-bis[1,7-dicarba-closo-dodeca­borane(11)]
Source: Acta Crystallogr Sect E Struct Rep Online. 2014 Oct 24;70(Pt 11):376–8. doi: 10.1107/S1600536814022132 (PMC4257294; doi:10.1107/S1600536814022132)
Supplement: Supplementary file 2 [file e-70-00376-Isup2.hkl]

#
# h,k,l, Fc-squared, Fo-squared, sigma(Fo-squared), status flag
#
data_I
_shelx_title ' 3525 in C2/c'
_shelx_refln_list_code          4
_shelx_F_calc_maximum      201.08
_exptl_crystal_F_000       584.00
_reflns_d_resolution_high  0.6522

loop_
 _space_group_symop_operation_xyz
 'x, y, z'
 '-x, y, -z+1/2'
 'x+1/2, y+1/2, z'
 '-x+1/2, y+1/2, -z+1/2'
 '-x, -y, -z'
 'x, -y, z-1/2'
 '-x+1/2, -y+1/2, -z'
 'x+1/2, -y+1/2, z-1/2'

_cell_length_a    12.1518
_cell_length_b     6.8308
_cell_length_c    19.9613
_cell_angle_alpha  90.000
_cell_angle_beta   93.005
_cell_angle_gamma  90.000

_shelx_F_squared_multiplier     1.000

loop_
 _refln_index_h
 _refln_index_k
 _refln_index_l
 _refln_F_squared_calc
 _refln_F_squared_meas
 _refln_F_squared_sigma
 _refln_observed_status
   2   0   0      36995.60      36687.78       270.95 o
   4   0   0          1.17          1.77         1.88 o
   6   0   0        568.46        702.69         9.30 o
   8   0   0         19.97         11.45         3.04 o
  10   0   0          3.03          9.22         3.08 o
  12   0   0         34.68         41.69         5.86 o
  14   0   0         21.07          9.36         7.51 o
  16   0   0        244.25        194.93        11.84 o
  18   0   0        117.65        122.79        32.37 o
   1   1   0        151.38        161.88         1.84 o
   3   1   0          3.34          3.06         1.13 o
   5   1   0         26.40         20.66         1.67 o
   7   1   0       2130.91       2127.75        15.30 o
   9   1   0       2637.32       2407.64        17.35 o
  11   1   0        144.75        114.32         5.02 o
  13   1   0          1.77         -3.70         3.79 o
  15   1   0        104.41        101.60         7.96 o
  17   1   0         73.63        102.77         9.03 o
   0   2   0          0.24          9.45         1.54 o
   2   2   0        636.85        583.10         4.50 o
   4   2   0          0.09          0.26         1.18 o
   6   2   0          0.92          4.72         1.63 o
   8   2   0        151.88        164.41         4.15 o
  10   2   0        173.39        162.56         5.82 o
  12   2   0         66.13         65.50         5.14 o
  14   2   0         65.82         63.51         5.93 o
  16   2   0         13.41          6.99         5.96 o
  18   2   0         45.29         50.63        10.32 o
   1   3   0         10.58         10.82         1.38 o
   3   3   0         64.30         59.85         2.18 o
   5   3   0        149.95        155.48         3.30 o
   7   3   0        246.24        227.13         4.55 o
   9   3   0         33.06         23.09         2.66 o
  11   3   0          0.73          4.51         3.36 o
  13   3   0          9.65          7.60         3.86 o
  15   3   0         18.18         11.42         5.26 o
  17   3   0        178.85        200.06        14.78 o
   0   4   0       1123.03       1040.37        10.41 o
   2   4   0        925.37        828.30         7.21 o
   4   4   0        357.56        331.72         5.72 o
   6   4   0        193.97        163.28         3.76 o
   8   4   0          2.74         -0.03         2.35 o
  10   4   0          0.01         -0.84         3.00 o
  12   4   0         28.82         19.51         6.12 o
  14   4   0         40.84         40.19         6.24 o
  16   4   0         10.96         14.98         7.89 o
   1   5   0        166.26        172.40         3.94 o
   3   5   0       1138.16       1084.37        10.00 o
   5   5   0          2.45          3.07         2.09 o
   7   5   0        185.92        164.02         5.63 o
   9   5   0        115.88        123.22         7.54 o
  11   5   0          0.40         -3.38         4.80 o
  13   5   0          6.91          7.87         7.22 o
  15   5   0          7.71          8.61         8.61 o
   0   6   0        371.40        343.17        10.07 o
   2   6   0        659.15        660.98        10.02 o
   4   6   0        233.24        237.51         6.46 o
   6   6   0         30.81         29.18         3.68 o
   8   6   0        325.88        335.43        10.06 o
  10   6   0        272.68        279.76        12.14 o
  12   6   0         19.85         15.42         6.18 o
  14   6   0         79.96         82.07        10.06 o
   1   7   0          4.95         -4.74         4.74 o
   3   7   0         59.79         66.36         7.05 o
   5   7   0         67.55         65.20         5.14 o
   7   7   0         30.90         36.92         5.81 o
   9   7   0        168.33        175.69         9.57 o
  11   7   0          0.20         -0.99         5.94 o
  13   7   0         18.29         18.03         7.81 o
   0   8   0        785.02        831.57        43.59 o
   2   8   0          7.28          4.76        10.20 o
   4   8   0        339.49        346.31        18.18 o
   6   8   0          0.00          0.77         7.61 o
   8   8   0          2.02         -8.30         8.30 o
  10   8   0          7.10         -4.00         5.94 o
  12   8   0        112.96        152.35        27.93 o
   1   9   0          1.60          0.63        10.77 o
   3   9   0        429.31        436.50        20.79 o
   5   9   0        665.24        708.80        32.31 o
   7   9   0          2.31         12.27        12.26 o
   9   9   0         92.29        120.12        18.52 o
   0  10   0         31.31         46.95        20.31 o
   2  10   0         73.11        103.56        21.27 o
   4  10   0         18.08         21.65        13.50 o
 -17   1   1         27.57         33.56         7.19 o
 -15   1   1          0.60          1.67         4.19 o
 -13   1   1        272.25        287.93         8.85 o
 -11   1   1        113.97        120.83         6.18 o
  -9   1   1        336.52        330.67         6.39 o
  -7   1   1          8.51         -0.46         1.42 o
  -5   1   1        110.59        150.59         3.18 o
  -3   1   1         36.70         38.89         1.41 o
  -1   1   1      40431.91      40804.20       173.88 o
   1   1   1      10653.87      10913.79        64.96 o
   3   1   1         39.92         29.49         1.55 o
   5   1   1       2071.93       2439.80        15.25 o
   7   1   1        446.80        536.42         6.50 o
   9   1   1         27.41         20.04         2.36 o
  11   1   1          1.20          0.73         2.86 o
  13   1   1        103.08        111.99         6.52 o
  15   1   1        119.11        132.92         8.16 o
  17   1   1        161.46        165.12        11.73 o
 -18   2   1        148.91        169.93        16.23 o
 -16   2   1         12.25         15.25         5.77 o
 -14   2   1         69.83         73.27         6.02 o
 -12   2   1        423.27        429.57        10.09 o
 -10   2   1        405.62        354.16         7.56 o
  -8   2   1        442.96        423.05         5.90 o
  -6   2   1          4.97          3.30         1.54 o
  -4   2   1         22.07         26.02         1.60 o
  -2   2   1         77.81         71.67         1.68 o
   0   2   1         11.44          9.18         0.99 o
   2   2   1          8.81          7.13         0.80 o
   4   2   1        746.04        849.36         6.88 o
   6   2   1        240.92        251.03         4.12 o
   8   2   1       2647.16       2525.25        17.10 o
  10   2   1        478.34        430.38         8.33 o
  12   2   1         72.30         81.90         5.58 o
  14   2   1        578.82        590.88        15.17 o
  16   2   1          0.82          0.31         5.68 o
  18   2   1        127.96        130.63        12.56 o
 -17   3   1          2.52         -2.09         6.45 o
 -15   3   1          0.36          8.45         5.29 o
 -13   3   1         91.44        103.93         6.63 o
 -11   3   1        210.37        214.74         6.90 o
  -9   3   1        163.76        165.60         5.67 o
  -7   3   1          0.05         -1.27         1.39 o
  -5   3   1        207.62        192.29         3.42 o
  -3   3   1        139.19        186.35         4.91 o
  -1   3   1        173.78        217.62         3.39 o
   1   3   1        135.33        165.09         2.97 o
   3   3   1        494.90        549.34         5.63 o
   5   3   1        739.82        820.55         6.81 o
   7   3   1          1.96         -0.09         1.79 o
   9   3   1        121.61        106.14         4.17 o
  11   3   1          0.12          2.29         3.36 o
  13   3   1         86.77         90.99         6.26 o
  15   3   1          9.85          1.37         5.40 o
  17   3   1          2.74         -3.31         9.35 o
 -16   4   1          0.01          5.58         6.97 o
 -14   4   1         21.02          8.45         5.24 o
 -12   4   1         76.81         69.26         6.54 o
 -10   4   1         35.83         34.77         3.86 o
  -8   4   1         31.41         26.60         2.87 o
  -6   4   1        249.54        242.04         3.95 o
  -4   4   1        448.88        418.88         4.94 o
  -2   4   1          0.12          0.24         1.45 o
   0   4   1          0.44         -1.22         1.22 o
   2   4   1        197.60        153.36         3.52 o
   4   4   1        516.14        494.06         5.84 o
   6   4   1       3181.82       2934.67        18.33 o
   8   4   1        452.45        416.35         7.05 o
  10   4   1          8.85         12.06         3.51 o
  12   4   1         23.55         21.04         6.51 o
  14   4   1         17.01         17.85         6.81 o
  16   4   1        234.32        246.32        16.72 o
 -15   5   1         41.46         44.55         7.95 o
 -13   5   1         25.72         25.72         6.21 o
 -11   5   1         14.35         11.91         4.68 o
  -9   5   1         50.48         45.67         4.49 o
  -7   5   1        108.22         96.82         4.24 o
  -5   5   1        420.66        394.71         5.83 o
  -3   5   1       2552.53       2519.16        16.59 o
  -1   5   1       2371.02       2355.20        15.55 o
   1   5   1        490.32        495.81         6.43 o
   3   5   1         11.36          7.04         1.83 o
   5   5   1         69.71         57.06         3.27 o
   7   5   1        266.30        263.05         7.68 o
   9   5   1        254.37        277.87         9.17 o
  11   5   1          6.82          6.65         5.19 o
  13   5   1        132.16        142.88        19.15 o
  15   5   1        251.83        271.79        15.48 o
 -14   6   1          1.90          1.03         7.04 o
 -12   6   1        108.34        114.57         8.48 o
 -10   6   1         60.86         72.27         6.83 o
  -8   6   1          9.84         11.18         3.98 o
  -6   6   1         57.09         46.88         3.80 o
  -4   6   1        156.82        170.32         5.11 o
  -2   6   1         22.38         25.54         2.94 o
   0   6   1         32.67         31.59         3.23 o
   2   6   1        220.65        208.83         6.26 o
   4   6   1          5.51          5.82         2.92 o
   6   6   1         35.44         39.83         4.63 o
   8   6   1       1449.07       1420.46        20.49 o
  10   6   1        232.72        268.52        12.49 o
  12   6   1          8.60          6.84         6.09 o
  14   6   1        158.88        154.21        12.46 o
 -13   7   1        107.90        120.92        19.29 o
 -11   7   1         15.11         20.66         9.19 o
  -9   7   1         42.94         32.59         6.00 o
  -7   7   1         74.48         74.44         8.07 o
  -5   7   1         48.73         43.39         4.61 o
  -3   7   1         78.54         84.87         6.83 o
  -1   7   1        371.95        387.73        14.01 o
   1   7   1         15.28          0.34         5.28 o
   3   7   1        481.61        481.78        12.20 o
   5   7   1         11.56         12.86         3.84 o
   7   7   1        171.65        178.80         9.84 o
   9   7   1        479.31        488.54        14.27 o
  11   7   1          0.04         -5.89         5.89 o
  13   7   1        155.37        186.82        22.66 o
 -10   8   1        121.35        116.78        14.98 o
  -8   8   1         31.16         24.68        11.96 o
  -6   8   1        328.91        339.33        19.91 o
  -4   8   1        378.55        376.76        16.47 o
  -2   8   1         12.40          0.57         6.26 o
   0   8   1        377.24        407.88        23.70 o
   2   8   1        143.55        148.77        13.82 o
   4   8   1         88.12         98.97         9.89 o
   6   8   1          0.19          1.34         7.82 o
   8   8   1          0.45         -3.47         6.32 o
  10   8   1         23.98         24.55         7.79 o
  -9   9   1        102.68        144.14        34.49 o
  -7   9   1        110.86        143.94        30.47 o
  -5   9   1        226.74        248.21        35.55 o
  -3   9   1        197.16        235.73        17.04 o
  -1   9   1         15.46         27.14         9.44 o
   1   9   1         20.16         30.74        21.79 o
   3   9   1        133.46        137.29        13.95 o
   5   9   1          0.82        -10.32        10.32 o
   7   9   1         36.54         28.20        15.87 o
   9   9   1        135.87        162.53        20.95 o
  -4  10   1        209.82        237.16        28.14 o
  -2  10   1         18.07         16.46        10.06 o
   0  10   1         12.88         17.33         9.61 o
   2  10   1         83.60         94.54        18.41 o
   4  10   1         91.87        100.30        32.80 o
 -18   0   2          2.51          0.07         8.89 o
 -16   0   2          0.02         -2.51         7.07 o
 -14   0   2         58.97         48.51         6.71 o
 -12   0   2         35.14         36.05         5.58 o
 -10   0   2        182.11        172.73         6.22 o
  -8   0   2        249.77        235.98         5.92 o
  -6   0   2         95.65         76.10         3.33 o
  -4   0   2        407.73        413.60         6.25 o
  -2   0   2      17300.48      17797.11        96.05 o
   2   0   2       7626.46       8486.31        75.80 o
   4   0   2       2350.47       2627.67        18.56 o
   6   0   2       2154.71       2478.75        21.88 o
   8   0   2          1.11          2.05         1.97 o
  10   0   2        123.71        106.65         5.98 o
  12   0   2        299.00        277.94        29.38 o
  14   0   2        187.55        200.46        15.78 o
  16   0   2        305.37        281.33        21.61 o
  18   0   2          5.11          5.95        12.48 o
 -17   1   2          6.66          5.83         5.73 o
 -15   1   2         82.70         91.15         6.14 o
 -13   1   2        652.27        636.50        10.60 o
 -11   1   2          0.26         -1.58         2.72 o
  -9   1   2         57.48         59.35         2.91 o
  -7   1   2        126.98        128.00         3.51 o
  -5   1   2        198.73        204.06         3.64 o
  -3   1   2         20.33         10.32         0.99 o
  -1   1   2        804.93        717.54         4.37 o
   1   1   2        711.72        655.45         5.26 o
   3   1   2         31.32         24.44         1.41 o
   5   1   2       3858.31       4118.48        22.10 o
   7   1   2       3635.25       3637.59        24.11 o
   9   1   2         54.27         56.46         3.27 o
  11   1   2        141.10        127.74         5.32 o
  13   1   2        239.39        243.51        14.04 o
  15   1   2         67.21         65.31         8.96 o
  17   1   2         53.02         58.67         9.95 o
 -18   2   2          0.01         -5.65         6.59 o
 -16   2   2         18.93         24.23         5.77 o
 -14   2   2        604.33        636.34        11.79 o
 -12   2   2       1184.64       1187.15        14.50 o
 -10   2   2         31.52         25.49         3.08 o
  -8   2   2          3.47          1.50         1.64 o
  -6   2   2        593.77        514.33         5.29 o
  -4   2   2        228.73        265.36         3.47 o
  -2   2   2        647.47        702.68         4.88 o
   0   2   2         45.98         68.54         1.67 o
   2   2   2       1182.26       1246.26         8.23 o
   4   2   2       4872.26       5682.50        30.07 o
   6   2   2       1299.65       1509.44        10.57 o
   8   2   2        316.90        300.03         4.97 o
  10   2   2         26.96         28.96         3.32 o
  12   2   2         13.65          9.37         4.59 o
  14   2   2        221.32        240.36         9.45 o
  16   2   2         21.42         33.00         7.18 o
  18   2   2         27.70         20.29         9.31 o
 -17   3   2         20.35         23.40         7.35 o
 -15   3   2         12.01         11.02         5.06 o
 -13   3   2        497.46        479.85        12.13 o
 -11   3   2        162.95        172.31         6.29 o
  -9   3   2         59.25         58.34         3.15 o
  -7   3   2        547.35        520.38         5.63 o
  -5   3   2        131.76        128.32         2.64 o
  -3   3   2        211.91        194.40         3.24 o
  -1   3   2         69.71         76.18         2.46 o
   1   3   2         25.98         37.56         1.79 o
   3   3   2       2005.57       2098.11        12.61 o
   5   3   2       4262.86       4135.02        24.50 o
   7   3   2        183.96        161.25         4.03 o
   9   3   2        129.71        115.86         4.32 o
  11   3   2         44.86         46.85         4.60 o
  13   3   2        516.37        533.24        17.10 o
  15   3   2         86.52         90.33         9.06 o
  17   3   2          1.05          3.65         9.64 o
 -16   4   2         78.61         84.26         8.95 o
 -14   4   2         18.40         17.88         5.45 o
 -12   4   2          1.83          7.64         4.38 o
 -10   4   2          1.54          1.15         2.96 o
  -8   4   2        245.70        231.71         6.36 o
  -6   4   2        894.09        912.91         7.89 o
  -4   4   2        995.02       1032.33         8.32 o
  -2   4   2        847.55        759.33         6.77 o
   0   4   2         16.10         15.87         1.59 o
   2   4   2         67.78         54.20         2.10 o
   4   4   2         40.91         39.67         2.27 o
   6   4   2         17.69         16.20         1.98 o
   8   4   2         18.55          9.37         2.72 o
  10   4   2          6.94          7.63         3.69 o
  12   4   2         44.72         35.83         7.29 o
  14   4   2         35.29         23.47         7.04 o
  16   4   2         52.22         51.59         9.82 o
 -15   5   2         91.90        100.06         8.86 o
 -13   5   2         23.37         23.63         5.73 o
 -11   5   2         27.30         19.95         4.61 o
  -9   5   2         16.60         15.23         3.67 o
  -7   5   2         27.74         22.10         3.87 o
  -5   5   2         95.61         92.54         3.36 o
  -3   5   2        253.53        240.41         4.61 o
  -1   5   2        380.15        374.94         5.29 o
   1   5   2        668.52        630.77         6.29 o
   3   5   2          0.67         -1.66         1.66 o
   5   5   2       1099.60        960.57        11.06 o
   7   5   2         21.72         33.29         3.96 o
   9   5   2         77.25         65.88         6.41 o
  11   5   2         66.17         51.27         6.63 o
  13   5   2          3.61          0.47         6.43 o
  15   5   2        121.84        126.00        12.23 o
 -14   6   2          8.64          6.35         9.52 o
 -12   6   2          3.14          7.85         4.80 o
 -10   6   2         19.74         28.66         5.02 o
  -8   6   2        148.07        147.00         6.74 o
  -6   6   2         57.10         64.04         3.92 o
  -4   6   2        312.41        332.71         7.15 o
  -2   6   2        193.40        199.32         6.40 o
   0   6   2          3.88          1.89         2.49 o
   2   6   2          7.72          6.08         2.50 o
   4   6   2          4.44          4.73         3.34 o
   6   6   2        255.11        263.32         7.94 o
   8   6   2       1374.74       1341.13        18.77 o
  10   6   2        434.08        458.98        13.97 o
  12   6   2         43.99         40.86         7.26 o
  14   6   2        226.02        229.00        14.91 o
 -13   7   2        304.94        331.87        27.53 o
 -11   7   2        150.09        140.68        13.16 o
  -9   7   2        215.65        222.62        12.80 o
  -7   7   2        190.45        202.40        11.50 o
  -5   7   2         12.03         10.72         5.12 o
  -3   7   2         38.16         29.51         4.87 o
  -1   7   2        188.67        207.78        10.23 o
   1   7   2        747.68        780.38        18.45 o
   3   7   2        185.70        209.11         9.22 o
   5   7   2          5.52          3.26         3.96 o
   7   7   2        616.85        631.90        15.03 o
   9   7   2        145.15        163.61        16.06 o
  11   7   2          0.06          0.90         8.54 o
  13   7   2        135.49        158.03        12.84 o
 -12   8   2          4.99         14.81        17.35 o
 -10   8   2        132.50        124.31        13.15 o
  -8   8   2         19.06         51.23        12.95 o
  -6   8   2        197.06        204.98        15.85 o
  -4   8   2        491.48        490.98        17.29 o
  -2   8   2          9.79          4.38         6.09 o
   0   8   2        116.96        133.75        15.56 o
   2   8   2        918.79        905.52        26.48 o
   4   8   2         19.35         10.22         6.56 o
   6   8   2         34.91         25.25         9.55 o
   8   8   2          2.31          9.78         8.73 o
  10   8   2         17.50         14.66         7.63 o
  -9   9   2          0.16         -3.98        12.27 o
  -7   9   2        148.44        155.11        31.74 o
  -5   9   2        170.22        204.53        54.80 o
  -3   9   2         14.91         19.53         8.71 o
  -1   9   2         31.50         21.71         8.97 o
   1   9   2        129.98        116.75        15.35 o
   3   9   2          0.57         11.64        10.77 o
   5   9   2         36.37         24.98        12.35 o
   7   9   2         54.37         75.27        25.60 o
   9   9   2         24.13         23.46        13.75 o
  -4  10   2         55.94         39.90        19.26 o
  -2  10   2         12.06          4.70        14.97 o
   0  10   2          7.23          3.51         9.21 o
   2  10   2          0.85          2.00        11.66 o
   4  10   2         15.20        -16.76        28.99 o
 -17   1   3          3.46          6.59         7.85 o
 -15   1   3          4.50         10.77         4.27 o
 -13   1   3        211.93        228.80         8.25 o
 -11   1   3          0.36         -0.11         2.46 o
  -9   1   3        678.73        657.09         7.44 o
  -7   1   3       1274.51       1183.96         9.18 o
  -5   1   3        110.09        133.13         2.53 o
  -3   1   3        236.74        247.83         2.41 o
  -1   1   3        674.09        752.04         5.61 o
   1   1   3       6061.76       6914.03        45.98 o
   3   1   3        668.65        654.35         4.81 o
   5   1   3       1823.14       2160.81        12.85 o
   7   1   3         19.77         19.60         1.89 o
   9   1   3         51.56         39.90         2.85 o
  11   1   3        207.16        173.28         6.25 o
  13   1   3         18.53         14.21         4.13 o
  15   1   3          2.04          8.16         5.29 o
  17   1   3          0.66          9.13         8.36 o
 -18   2   3         56.53         61.42         8.68 o
 -16   2   3          0.56         -4.53         4.92 o
 -14   2   3        930.41        918.55        13.99 o
 -12   2   3        481.79        479.13         8.60 o
 -10   2   3          1.67          0.98         2.20 o
  -8   2   3          7.06          2.56         1.69 o
  -6   2   3         23.31         20.85         1.57 o
  -4   2   3        103.43         98.84         2.11 o
  -2   2   3         58.09         60.18         1.71 o
   0   2   3          2.08          0.53         1.14 o
   2   2   3        166.42        193.91         3.41 o
   4   2   3        917.50        971.07         7.21 o
   6   2   3        257.41        279.82         4.21 o
   8   2   3        150.93        153.61         3.62 o
  10   2   3       1398.09       1290.52        14.40 o
  12   2   3         72.54         84.44         6.07 o
  14   2   3        387.22        401.13        13.84 o
  16   2   3          6.48         -5.41         7.55 o
  18   2   3          8.63         -6.35        14.81 o
 -17   3   3         44.83         55.67        10.13 o
 -15   3   3        265.37        276.06        10.14 o
 -13   3   3        700.87        715.53        12.54 o
 -11   3   3         31.08         31.81         3.56 o
  -9   3   3        420.10        400.38         6.06 o
  -7   3   3       4102.96       3996.38        21.92 o
  -5   3   3       1000.27        941.58         6.70 o
  -3   3   3        210.11        168.70         3.00 o
  -1   3   3        382.72        394.74         4.63 o
   1   3   3        981.55       1130.69         7.94 o
   3   3   3       1920.02       2253.90        13.82 o
   5   3   3         18.64         26.81         1.98 o
   7   3   3         43.13         39.18         2.54 o
   9   3   3         88.20         67.44         3.88 o
  11   3   3         19.13         18.28         4.63 o
  13   3   3        403.80        425.64        13.96 o
  15   3   3         69.61         70.86         8.78 o
  17   3   3         84.17        110.66        15.41 o
 -16   4   3        261.73        248.60        11.67 o
 -14   4   3         27.82         21.26         5.34 o
 -12   4   3          4.19          4.66         4.19 o
 -10   4   3        125.81        137.33         5.99 o
  -8   4   3        458.80        469.24         6.69 o
  -6   4   3         33.26         28.19         2.01 o
  -4   4   3        558.53        525.50         5.62 o
  -2   4   3         85.04         76.64         2.60 o
   0   4   3        352.62        318.07         4.11 o
   2   4   3        323.38        308.20         4.29 o
   4   4   3       1626.52       1532.04        10.88 o
   6   4   3        290.71        285.70         5.11 o
   8   4   3        354.23        324.65         7.45 o
  10   4   3          4.02         10.31         4.06 o
  12   4   3         54.23         60.90         7.74 o
  14   4   3         32.31         32.13         8.22 o
  16   4   3          2.57          9.97        12.01 o
 -15   5   3          8.91         -1.67         9.01 o
 -13   5   3         84.45         72.33         6.36 o
 -11   5   3         41.77         38.58         4.68 o
  -9   5   3         20.97         26.87         3.79 o
  -7   5   3          3.73          1.21         2.48 o
  -5   5   3        299.84        311.92         5.03 o
  -3   5   3        880.88        832.03         8.44 o
  -1   5   3        174.36        153.67         3.75 o
   1   5   3       1116.60       1044.20         8.69 o
   3   5   3        270.52        280.24         5.38 o
   5   5   3        121.63        118.45         4.60 o
   7   5   3          7.38          1.96         3.42 o
   9   5   3         49.89         54.90         6.49 o
  11   5   3          2.96          8.97         5.76 o
  13   5   3        233.90        236.70        13.01 o
  15   5   3        121.39        114.36        13.95 o
 -14   6   3        107.77        129.39        18.73 o
 -12   6   3         10.86          6.37         6.23 o
 -10   6   3          1.89         -4.47         6.34 o
  -8   6   3        168.22        170.31         6.80 o
  -6   6   3         32.43         36.40         4.68 o
  -4   6   3        239.45        247.50         7.35 o
  -2   6   3        221.78        218.25         6.29 o
   0   6   3         56.50         38.80         3.71 o
   2   6   3          8.46          3.14         2.81 o
   4   6   3         10.49          7.95         3.58 o
   6   6   3        388.01        394.32        12.29 o
   8   6   3          0.26         -0.33         4.43 o
  10   6   3        810.74        849.86        27.73 o
  12   6   3         38.81         42.89         7.51 o
  14   6   3         15.54         16.13         9.35 o
 -13   7   3         81.27        107.80        13.85 o
 -11   7   3        170.39        162.09        11.47 o
  -9   7   3         45.12         43.86         6.97 o
  -7   7   3         72.47         69.80         9.12 o
  -5   7   3        161.15        179.99         8.19 o
  -3   7   3         23.39         17.10         5.96 o
  -1   7   3        106.97        114.51         6.39 o
   1   7   3        788.00        803.48        18.14 o
   3   7   3         32.77         31.40         5.23 o
   5   7   3          0.02         -4.12         4.61 o
   7   7   3        427.12        446.39        13.34 o
   9   7   3        303.66        326.91        13.01 o
  11   7   3          4.42         16.71         7.30 o
  13   7   3          0.08         -6.90         6.90 o
 -10   8   3          2.41         21.37        12.87 o
  -8   8   3          2.06         14.85        13.33 o
  -6   8   3         46.95         49.17        10.48 o
  -4   8   3        491.62        503.76        17.45 o
  -2   8   3         28.01         35.67         7.68 o
   0   8   3       1139.15       1195.39        26.20 o
   2   8   3        403.76        406.09        19.00 o
   4   8   3         95.45         91.02        10.02 o
   6   8   3          1.18         -0.16         7.07 o
   8   8   3         56.84         59.82         9.09 o
  10   8   3         18.89         23.58         8.26 o
  -9   9   3        180.99        156.16        28.78 o
  -7   9   3        130.47        138.54        26.45 o
  -5   9   3        482.14        536.09        69.61 o
  -3   9   3        115.64        149.44        14.38 o
  -1   9   3         30.13         25.42         9.28 o
   1   9   3        159.84        184.18        15.38 o
   3   9   3          4.48         -3.91         7.95 o
   5   9   3         53.24         63.95        17.44 o
   7   9   3        211.99        243.23        17.38 o
   9   9   3        118.51        132.48        13.39 o
  -4  10   3         66.67         76.99        16.93 o
  -2  10   3        196.87        172.17        15.98 o
   0  10   3         39.01         35.45        11.05 o
   2  10   3          9.85          7.16        12.72 o
   4  10   3          6.06         10.37        11.97 o
 -18   0   4         49.74         38.86        11.19 o
 -16   0   4        459.06        465.41        15.94 o
 -14   0   4         68.16         62.61         6.59 o
 -12   0   4          7.22          1.27         4.09 o
 -10   0   4       1968.90       1922.67        20.60 o
  -8   0   4       3882.92       3598.54        34.05 o
  -6   0   4         29.25         46.06         2.67 o
  -4   0   4        237.61        224.52         3.60 o
  -2   0   4       1031.11       1091.13         8.19 o
   0   0   4      22706.19      25366.84       174.60 o
   2   0   4       1212.83       1322.71        13.06 o
   4   0   4         29.33         35.34         2.03 o
   6   0   4        275.00        304.61         4.53 o
   8   0   4        352.31        331.39         5.98 o
  10   0   4        682.64        532.76        14.19 o
  12   0   4         45.82         22.76         5.89 o
  14   0   4          5.80         -0.89         6.93 o
  16   0   4         92.75        106.64        27.51 o
  18   0   4        362.76        339.44        25.61 o
 -17   1   4         28.57         31.93         6.64 o
 -15   1   4        133.41        145.95         7.05 o
 -13   1   4         45.43         48.34         4.20 o
 -11   1   4         13.74         18.15         2.88 o
  -9   1   4          2.47          3.97         1.77 o
  -7   1   4         29.49         24.76         1.72 o
  -5   1   4        187.24        201.44         2.79 o
  -3   1   4          0.20         -0.66         0.76 o
  -1   1   4          3.97         -0.13         0.87 o
   1   1   4          2.65          2.47         0.92 o
   3   1   4          0.17          0.37         0.78 o
   5   1   4         45.68         57.03         1.88 o
   7   1   4       1829.68       1772.82        12.20 o
   9   1   4       4688.18       4507.11        27.90 o
  11   1   4        474.15        458.48        10.85 o
  13   1   4         35.39         32.77         5.26 o
  15   1   4          4.89          6.43         6.40 o
  17   1   4          0.35          9.33        10.39 o
 -18   2   4         34.90         37.04         8.80 o
 -16   2   4         36.86         25.81         5.88 o
 -14   2   4        394.76        406.40        10.15 o
 -12   2   4          1.75         -2.23         2.83 o
 -10   2   4        100.77        100.07         3.70 o
  -8   2   4       3464.34       3399.44        18.81 o
  -6   2   4       1054.79        966.89         6.84 o
  -4   2   4         57.41         53.56         1.69 o
  -2   2   4       2720.13       2908.75        14.37 o
   0   2   4       3508.05       3674.68        19.07 o
   2   2   4       2039.92       2202.66        14.13 o
   4   2   4         83.46        119.20         2.86 o
   6   2   4         22.07         26.75         1.73 o
   8   2   4         76.53         57.94         2.61 o
  10   2   4        194.68        157.07         6.71 o
  12   2   4        161.62        178.41         8.67 o
  14   2   4          0.02          3.10         6.08 o
  16   2   4        504.17        511.29        47.80 o
 -17   3   4        103.98        110.03        13.46 o
 -15   3   4          1.03          5.77         4.65 o
 -13   3   4        147.16        141.77         7.04 o
 -11   3   4         13.14         10.29         3.08 o
  -9   3   4          7.94          8.72         2.29 o
  -7   3   4        107.02         98.69         2.82 o
  -5   3   4        304.94        306.16         4.08 o
  -3   3   4        651.94        681.31         6.03 o
  -1   3   4        184.06        203.39         3.52 o
   1   3   4       3130.39       3313.99        18.36 o
   3   3   4         71.46         57.31         2.26 o
   5   3   4          1.27          0.74         1.63 o
   7   3   4        567.25        550.99         6.62 o
   9   3   4         73.41         70.68         4.46 o
  11   3   4          3.81          6.59         4.63 o
  13   3   4        368.79        396.85        15.60 o
  15   3   4        137.19        144.97        11.03 o
  17   3   4         27.06         45.20        12.49 o
 -16   4   4          5.31          0.42        10.79 o
 -14   4   4          4.32         -3.97         5.69 o
 -12   4   4         39.23         46.58         5.68 o
 -10   4   4        307.10        339.75        10.01 o
  -8   4   4        986.10        994.09        10.11 o
  -6   4   4        779.61        773.54         6.89 o
  -4   4   4        821.54        814.20         7.59 o
  -2   4   4        247.59        278.48         4.59 o
   0   4   4         12.12         26.54         1.86 o
   2   4   4         72.30         94.82         2.92 o
   4   4   4        348.58        344.51         5.10 o
   6   4   4       1423.20       1343.84        11.71 o
   8   4   4        510.00        438.64         9.60 o
  10   4   4         63.90         66.97         6.63 o
  12   4   4          2.10          3.69         5.11 o
  14   4   4          0.03          7.06         7.46 o
  16   4   4         15.03          5.15        11.35 o
 -15   5   4         52.72         54.71        11.44 o
 -13   5   4        301.15        303.99        14.02 o
 -11   5   4        354.48        378.93        11.65 o
  -9   5   4         36.24         44.20         3.88 o
  -7   5   4          5.19          7.54         2.89 o
  -5   5   4        215.14        217.88         5.09 o
  -3   5   4        111.75        128.03         3.85 o
  -1   5   4        414.45        386.62         5.01 o
   1   5   4       1846.63       1714.73        13.67 o
   3   5   4         52.74         52.86         3.17 o
   5   5   4        166.66        165.10         6.15 o
   7   5   4        260.98        233.24         8.04 o
   9   5   4        415.35        429.15        13.50 o
  11   5   4        148.39        146.58         9.95 o
  13   5   4         36.92         31.66         7.25 o
  15   5   4         74.04         76.64        12.48 o
 -14   6   4          8.00         -3.20         8.64 o
 -12   6   4        292.61        287.69        15.38 o
 -10   6   4         13.19          7.37         4.89 o
  -8   6   4        472.67        489.55        12.07 o
  -6   6   4         94.80         88.54         5.24 o
  -4   6   4         60.00         49.80         3.82 o
  -2   6   4         12.34         10.78         2.83 o
   0   6   4         16.65         14.18         3.03 o
   2   6   4          0.89          0.83         2.75 o
   4   6   4         14.99         11.43         3.62 o
   6   6   4         24.05         32.13         4.83 o
   8   6   4        186.67        227.84        11.34 o
  10   6   4          4.68         13.78         5.85 o
  12   6   4         61.01         52.18         9.51 o
  14   6   4          0.74         12.51         9.55 o
 -13   7   4          0.16         -3.27         8.89 o
 -11   7   4         41.35         37.50         8.74 o
  -9   7   4          5.72         12.35         5.82 o
  -7   7   4          3.75         -1.75         4.70 o
  -5   7   4        166.33        184.48         9.12 o
  -3   7   4          2.12         -0.49         4.15 o
  -1   7   4        451.84        463.72        12.06 o
   1   7   4        236.59        227.80        11.80 o
   3   7   4         11.07         18.65         5.19 o
   5   7   4         42.06         40.92         5.82 o
   7   7   4         43.78         41.21         6.42 o
   9   7   4        580.85        602.44        19.47 o
  11   7   4         12.86         15.03         7.35 o
  13   7   4         18.77          8.06        10.76 o
 -10   8   4         65.43         64.57        15.25 o
  -8   8   4         49.99         49.43        12.81 o
  -6   8   4        668.62        670.57        24.49 o
  -4   8   4        348.20        374.15        16.47 o
  -2   8   4        182.59        215.57        13.29 o
   0   8   4        682.43        726.70        20.58 o
   2   8   4         43.02         39.91         7.15 o
   4   8   4        107.83        123.67        13.47 o
   6   8   4         74.88         73.79         9.16 o
   8   8   4         25.91         10.48         6.77 o
  10   8   4          0.00         -3.30         9.60 o
  -9   9   4          2.71          5.08        16.93 o
  -7   9   4         48.20         55.01        20.31 o
  -5   9   4        574.98        697.00        45.28 o
  -3   9   4        339.04        373.26        25.85 o
  -1   9   4          0.07          1.89         7.71 o
   1   9   4          9.70          3.75         7.90 o
   3   9   4         17.35          7.13         8.63 o
   5   9   4          7.73          7.61         7.18 o
   7   9   4         94.97        100.72        12.17 o
   9   9   4        111.71        101.90        18.10 o
  -4  10   4          6.42        -13.12        16.50 o
  -2  10   4         24.38         18.70        10.85 o
   0  10   4          2.88         -1.61         8.78 o
   2  10   4          3.18         -1.04        13.54 o
   4  10   4         89.95         79.86        15.99 o
 -17   1   5        128.10        144.77         9.21 o
 -15   1   5          0.48          2.54         3.95 o
 -13   1   5          1.12         -0.80         2.98 o
 -11   1   5        119.24        122.99         4.26 o
  -9   1   5       1871.35       1830.21        11.98 o
  -7   1   5        110.31        110.42         2.55 o
  -5   1   5         15.17         25.70         1.39 o
  -3   1   5       1895.92       2004.53         9.28 o
  -1   1   5          0.22          5.86         0.97 o
   1   1   5          2.79          1.83         0.86 o
   3   1   5         37.64         40.54         1.79 o
   5   1   5        101.24        136.04         2.49 o
   7   1   5         35.03         45.80         2.06 o
   9   1   5        203.31        167.72         5.37 o
  11   1   5         24.92         16.13         3.68 o
  13   1   5         78.06         71.57         6.16 o
  15   1   5        241.47        239.28        24.32 o
  17   1   5         76.49         80.36        18.79 o
 -18   2   5         98.34        112.08        12.71 o
 -16   2   5          1.72          6.01         4.87 o
 -14   2   5          0.89         -0.34         3.61 o
 -12   2   5         17.07         13.63         3.23 o
 -10   2   5          1.02          0.64         2.11 o
  -8   2   5          0.05          1.02         1.48 o
  -6   2   5         19.88         20.20         1.54 o
  -4   2   5        396.39        392.55         3.83 o
  -2   2   5       2853.47       3074.92        16.21 o
   0   2   5        603.21        703.72         5.19 o
   2   2   5         29.71         37.25         1.72 o
   4   2   5         15.22         17.15         1.48 o
   6   2   5        178.80        170.69         3.22 o
   8   2   5       3333.06       3147.72        18.73 o
  10   2   5        791.79        756.68        10.84 o
  12   2   5         64.99         75.82         6.37 o
  14   2   5         11.30         23.41         6.97 o
  16   2   5          0.52         18.02        10.10 o
 -17   3   5          2.60          4.06         7.78 o
 -15   3   5         34.04         32.36         6.92 o
 -13   3   5         80.97         88.73         6.53 o
 -11   3   5         96.16        117.79         5.47 o
  -9   3   5       1258.94       1203.69        10.92 o
  -7   3   5        978.90        940.78         7.96 o
  -5   3   5        134.71        139.23         3.06 o
  -3   3   5       1926.58       2181.89        12.81 o
  -1   3   5       4007.87       4564.69        25.74 o
   1   3   5       2471.50       2800.92        15.04 o
   3   3   5         94.98         97.63         2.84 o
   5   3   5        877.39        894.13         8.26 o
   7   3   5        523.80        436.87         6.19 o
   9   3   5        657.63        566.83         9.71 o
  11   3   5          3.08          6.00         4.54 o
  13   3   5        170.52        173.94        11.60 o
  15   3   5       1486.63       1505.05        35.84 o
  17   3   5        387.88        403.66        28.14 o
 -16   4   5         63.79         51.75        10.61 o
 -14   4   5          4.46          4.36         6.55 o
 -12   4   5         11.39          7.13         5.79 o
 -10   4   5         33.88         36.18         4.05 o
  -8   4   5        140.34        133.39         4.54 o
  -6   4   5        202.22        197.06         4.55 o
  -4   4   5        664.94        613.29         6.44 o
  -2   4   5        496.40        461.92         5.34 o
   0   4   5       3014.33       2951.33        18.76 o
   2   4   5        741.16        747.62         7.12 o
   4   4   5        374.05        339.68         5.28 o
   6   4   5       3302.43       3107.88        22.80 o
   8   4   5        492.31        441.89        10.39 o
  10   4   5          4.15          8.11         4.28 o
  12   4   5         26.18         23.64         6.13 o
  14   4   5          1.56          5.89        10.86 o
  16   4   5          0.21         -6.80         9.43 o
 -15   5   5         21.20         15.25        10.68 o
 -13   5   5        399.12        443.67        15.56 o
 -11   5   5        730.48        726.65        16.14 o
  -9   5   5         10.15         -2.97         3.95 o
  -7   5   5         78.61         76.51         4.52 o
  -5   5   5        185.27        179.74         4.83 o
  -3   5   5         35.96         29.87         2.32 o
  -1   5   5          3.44          9.06         1.99 o
   1   5   5        379.81        329.73         5.53 o
   3   5   5         77.28         76.80         3.49 o
   5   5   5        617.35        526.12         9.50 o
   7   5   5        133.17        109.21         5.99 o
   9   5   5          5.76         14.38         4.67 o
  11   5   5         85.99        100.55         8.06 o
  13   5   5          3.50          1.26         7.10 o
  15   5   5        241.07        250.41        18.09 o
 -14   6   5        137.01        125.70        16.17 o
 -12   6   5        398.71        442.69        15.81 o
 -10   6   5         52.74         49.79         6.11 o
  -8   6   5        231.76        252.14        12.86 o
  -6   6   5         76.29         77.96         5.70 o
  -4   6   5         11.01         11.28         3.16 o
  -2   6   5          9.66         13.93         3.27 o
   0   6   5        215.90        198.77         6.30 o
   2   6   5        111.73         91.30         4.59 o
   4   6   5         91.79         89.18         5.50 o
   6   6   5         20.14         19.88         4.95 o
   8   6   5       1059.28       1121.47        21.55 o
  10   6   5         53.03         59.95         7.16 o
  12   6   5         24.73         22.67         7.07 o
  14   6   5         69.47         82.20        12.84 o
 -13   7   5        191.72        228.78        20.13 o
 -11   7   5         75.37         79.50        11.06 o
  -9   7   5         30.06         34.46         6.19 o
  -7   7   5          8.81         11.92         5.13 o
  -5   7   5         52.11         73.69         6.55 o
  -3   7   5         30.23         41.09         5.44 o
  -1   7   5        208.92        226.55         8.74 o
   1   7   5          5.46          3.48         4.11 o
   3   7   5         75.27         81.20         6.52 o
   5   7   5         16.15         19.27         5.57 o
   7   7   5          3.69         -4.66         4.66 o
   9   7   5         32.41         29.68         6.32 o
  11   7   5         55.95         44.10         7.69 o
  13   7   5          0.06         -6.50         7.77 o
 -10   8   5          0.59          2.44        12.06 o
  -8   8   5          7.25         24.09        10.36 o
  -6   8   5        270.68        294.61        18.63 o
  -4   8   5         81.33         89.79         8.60 o
  -2   8   5        124.06        121.82         9.13 o
   0   8   5          0.92         -0.79         5.20 o
   2   8   5         50.78         59.37         7.09 o
   4   8   5         39.19         48.47        11.66 o
   6   8   5         33.25         21.50         9.22 o
   8   8   5          0.12          6.95         6.71 o
  10   8   5         24.53         25.05         8.71 o
  -9   9   5         14.46         23.70        17.77 o
  -7   9   5        246.08        300.04        34.70 o
  -5   9   5        218.59        223.91        21.08 o
  -3   9   5          0.66         -7.70         7.70 o
  -1   9   5          9.20          9.94         8.46 o
   1   9   5         29.95         27.14        10.26 o
   3   9   5          6.92         12.13         7.36 o
   5   9   5         33.05         28.10         8.92 o
   7   9   5         83.70         80.71        11.77 o
  -4  10   5         72.55         73.21        22.43 o
  -2  10   5        110.36        117.83        17.19 o
   0  10   5         50.20         34.70        19.47 o
   2  10   5         76.77         68.13        22.85 o
   4  10   5         34.73         25.39        19.04 o
 -18   0   6         42.61         45.70         8.55 o
 -16   0   6        119.76        141.33        11.21 o
 -14   0   6        927.81        950.77        18.95 o
 -12   0   6        436.57        460.95        13.61 o
 -10   0   6        862.63        836.30        11.04 o
  -8   0   6         13.99         18.10         1.92 o
  -6   0   6        586.56        704.24         7.03 o
  -4   0   6       8029.48       8954.94        55.61 o
  -2   0   6        783.58        733.15         6.77 o
   0   0   6        143.81        174.53         3.19 o
   2   0   6        455.66        569.93         5.90 o
   4   0   6         62.19         72.86         2.32 o
   6   0   6        170.75        138.17         3.32 o
   8   0   6          0.10         -0.67         1.68 o
  10   0   6          3.81          3.73         4.19 o
  12   0   6          0.01         -1.07         5.91 o
  14   0   6         34.39          5.93        10.79 o
  16   0   6        255.27        270.00        38.51 o
 -17   1   6         35.70         26.99         8.35 o
 -15   1   6        172.90        186.90         7.76 o
 -13   1   6        281.09        302.30         8.68 o
 -11   1   6         77.73         87.86         3.60 o
  -9   1   6         41.53         34.28         1.93 o
  -7   1   6         67.78         55.18         2.04 o
  -5   1   6       1633.24       1570.67         8.76 o
  -3   1   6        808.04        938.49         5.95 o
  -1   1   6         59.06         54.29         2.08 o
   1   1   6         11.50         11.60         1.36 o
   3   1   6          0.02         -1.12         1.12 o
   5   1   6        574.39        577.17         4.93 o
   7   1   6       1912.36       1808.19        12.00 o
   9   1   6        399.37        380.56         5.57 o
  11   1   6         32.23         24.97         4.54 o
  13   1   6          7.07          3.98         8.55 o
  15   1   6          1.14          5.49        15.23 o
  17   1   6         16.06          1.54        14.46 o
 -18   2   6          0.20          3.12         7.90 o
 -16   2   6         57.99         65.95         8.25 o
 -14   2   6         69.52         73.35         6.36 o
 -12   2   6        932.79        974.36        16.05 o
 -10   2   6         13.08         11.69         2.49 o
  -8   2   6          2.81          4.47         1.62 o
  -6   2   6        260.82        223.40         3.35 o
  -4   2   6        571.94        740.10         5.22 o
  -2   2   6       1357.33       1671.68        10.41 o
   0   2   6        281.55        347.29         3.29 o
   2   2   6        141.02        138.46         2.63 o
   4   2   6         22.55         52.08         2.19 o
   6   2   6          2.39          0.59         1.20 o
   8   2   6        350.40        298.96         4.86 o
  10   2   6        114.17        126.87         5.93 o
  12   2   6        524.53        546.37        14.66 o
  14   2   6       3436.54       3451.73        52.70 o
  16   2   6        834.71        810.06        38.75 o
 -17   3   6         16.90         22.59         9.38 o
 -15   3   6          7.78         10.89         6.46 o
 -13   3   6        120.99        131.60         7.92 o
 -11   3   6        135.77        145.30         6.54 o
  -9   3   6        122.53        130.17         4.52 o
  -7   3   6        259.57        253.99         4.29 o
  -5   3   6        924.02        875.80         7.15 o
  -3   3   6       4171.21       4143.24        20.07 o
  -1   3   6        345.01        366.66         4.19 o
   1   3   6        463.88        554.05         5.12 o
   3   3   6         24.84         31.48         2.01 o
   5   3   6       2535.84       2416.09        16.43 o
   7   3   6        567.74        562.00         7.57 o
   9   3   6         66.34         65.15         4.37 o
  11   3   6         14.72          5.17         4.66 o
  13   3   6          0.72         -5.07         7.88 o
  15   3   6         32.38         57.22        11.79 o
  17   3   6         41.21         47.92        12.39 o
 -16   4   6          0.24         -9.05        14.20 o
 -14   4   6         75.68        100.83        10.49 o
 -12   4   6        187.99        196.55        10.73 o
 -10   4   6         99.65        115.70         6.38 o
  -8   4   6          6.07          1.04         2.49 o
  -6   4   6         26.08         20.89         2.15 o
  -4   4   6         86.58         81.53         2.74 o
  -2   4   6        122.32        123.53         3.25 o
   0   4   6        828.14        816.70         7.26 o
   2   4   6        375.20        365.13         4.80 o
   4   4   6        355.89        292.37         5.08 o
   6   4   6         61.95         45.27         3.24 o
   8   4   6         10.64          5.49         3.22 o
  10   4   6         42.77         28.76         5.11 o
  12   4   6         57.62         52.11         7.05 o
  14   4   6         59.20         55.92        22.43 o
  16   4   6         11.92         -1.10         8.88 o
 -15   5   6         64.23         79.50        19.14 o
 -13   5   6          7.50          8.37         6.75 o
 -11   5   6        115.74        114.88         8.25 o
  -9   5   6          0.69          0.04         3.90 o
  -7   5   6         27.69         27.10         3.39 o
  -5   5   6        403.68        340.26         6.09 o
  -3   5   6        600.73        518.51         6.59 o
  -1   5   6        536.99        492.68         6.35 o
   1   5   6         39.91         37.02         2.39 o
   3   5   6         52.31         64.07         3.32 o
   5   5   6        484.43        440.07         8.44 o
   7   5   6         24.09         17.40         3.73 o
   9   5   6          5.42          2.72         4.54 o
  11   5   6         91.09         96.86         8.95 o
  13   5   6         12.72          4.18        11.76 o
  15   5   6          0.00         -2.70         9.15 o
 -14   6   6        353.29        392.61        42.95 o
 -12   6   6        764.10        765.07        26.37 o
 -10   6   6          1.14          3.64         5.18 o
  -8   6   6        123.01        115.08         7.27 o
  -6   6   6         21.32         27.02         4.47 o
  -4   6   6         92.19         86.25         5.26 o
  -2   6   6         80.23         73.45         4.83 o
   0   6   6        328.33        308.98         7.02 o
   2   6   6        257.48        251.02         8.14 o
   4   6   6         14.05          6.67         3.48 o
   6   6   6         34.26         27.14         5.15 o
   8   6   6         91.48         94.12         9.11 o
  10   6   6        412.06        436.77        14.01 o
  12   6   6         64.30         58.14         8.55 o
  14   6   6        144.39        137.97        15.06 o
 -13   7   6         34.27         33.32        11.66 o
 -11   7   6          3.46          9.86         7.45 o
  -9   7   6        129.51        143.98        10.25 o
  -7   7   6         63.27         67.96         7.51 o
  -5   7   6          0.21          2.25         4.30 o
  -3   7   6         86.08         87.55         6.69 o
  -1   7   6          0.02          0.01         3.74 o
   1   7   6         46.15         46.56         5.42 o
   3   7   6         25.24         31.60         5.64 o
   5   7   6          2.88          3.94         4.42 o
   7   7   6        182.86        186.25         8.61 o
   9   7   6        101.57        105.19        11.61 o
  11   7   6        428.52        452.13        19.79 o
  13   7   6          4.97         -0.61         9.70 o
 -10   8   6         33.52         36.90        11.98 o
  -8   8   6        183.87        188.68        17.59 o
  -6   8   6         77.87         88.24        11.54 o
  -4   8   6         44.26         30.06         6.02 o
  -2   8   6         18.23         19.36         5.46 o
   0   8   6         70.12         72.91         6.46 o
   2   8   6        121.40        128.34         8.99 o
   4   8   6        107.97        102.38         8.02 o
   6   8   6        211.58        208.85        10.97 o
   8   8   6         33.73         38.30         7.81 o
  10   8   6         24.15         37.41        10.77 o
  -7   9   6          2.79         -0.89         9.99 o
  -5   9   6          6.81          0.95         9.76 o
  -3   9   6          7.67         14.59         7.48 o
  -1   9   6        131.24        116.42        12.09 o
   1   9   6        135.25        140.82        14.64 o
   3   9   6          8.11         -3.59         6.64 o
   5   9   6          0.76          9.45         9.81 o
   7   9   6          0.94          0.47        12.70 o
  -4  10   6          2.93         -4.66        16.08 o
  -2  10   6         16.70         -0.88        19.04 o
   0  10   6         94.16        107.49        23.70 o
   2  10   6        165.64        148.12        26.24 o
 -17   1   7        280.38        313.45        18.39 o
 -15   1   7       1038.74       1076.64        25.49 o
 -13   1   7         36.48         40.26         3.88 o
 -11   1   7          5.86          8.38         2.38 o
  -9   1   7         20.54         17.12         1.92 o
  -7   1   7          0.07          1.27         1.25 o
  -5   1   7       2242.60       2555.01        14.58 o
  -3   1   7       1166.66       1345.11         9.29 o
  -1   1   7         12.58         10.44         1.48 o
   1   1   7       1283.56       1478.46         9.51 o
   3   1   7        230.20        287.32         3.25 o
   5   1   7        502.87        450.86         4.52 o
   7   1   7          0.12          1.25         1.31 o
   9   1   7         50.21         46.34         2.65 o
  11   1   7          0.81         -0.29         3.45 o
  13   1   7        575.94        576.94        27.18 o
  15   1   7         95.34        101.12        18.70 o
  17   1   7          0.53         -4.38        22.64 o
 -16   2   7         85.65         95.33        10.33 o
 -14   2   7        109.83        113.46         7.55 o
 -12   2   7         14.18         20.22         4.29 o
 -10   2   7         25.09         20.32         2.97 o
  -8   2   7        456.77        408.18         5.24 o
  -6   2   7       1080.19       1018.76         7.41 o
  -4   2   7          1.17          1.11         1.04 o
  -2   2   7         14.28         10.60         1.15 o
   0   2   7          9.92         13.45         1.25 o
   2   2   7         16.98         21.74         1.50 o
   4   2   7        157.03        148.99         3.07 o
   6   2   7          8.13          7.02         1.43 o
   8   2   7          1.41          0.26         1.79 o
  10   2   7        190.72        181.78         7.04 o
  12   2   7          3.63          5.67         6.77 o
  14   2   7         41.43         54.23        14.25 o
  16   2   7         15.74         26.94        15.48 o
 -17   3   7         53.24         50.70        12.35 o
 -15   3   7          2.02          9.99         6.97 o
 -13   3   7        412.41        429.71        12.29 o
 -11   3   7          5.69          3.71         3.52 o
  -9   3   7          9.74          4.61         2.48 o
  -7   3   7        736.48        726.33         6.89 o
  -5   3   7        194.13        190.20         3.36 o
  -3   3   7        110.99         77.14         2.11 o
  -1   3   7         63.61         65.14         2.03 o
   1   3   7         70.11        103.40         2.39 o
   3   3   7          6.11         13.16         1.47 o
   5   3   7        407.27        389.29         5.70 o
   7   3   7          0.98          1.48         1.98 o
   9   3   7          6.10          1.89         3.50 o
  11   3   7        101.22        107.58         8.94 o
  13   3   7       1710.74       1727.66        48.20 o
  15   3   7        613.75        575.74        34.89 o
 -16   4   7          0.19          2.55         7.92 o
 -14   4   7        202.33        228.16        16.43 o
 -12   4   7        401.48        426.86        13.04 o
 -10   4   7         45.46         51.42         5.91 o
  -8   4   7         14.09         16.29         2.85 o
  -6   4   7        793.28        694.85         7.46 o
  -4   4   7       2469.09       2274.81        13.68 o
  -2   4   7         52.54         49.00         2.23 o
   0   4   7         15.58         11.92         1.51 o
   2   4   7       2353.63       2241.04        13.44 o
   4   4   7        191.20        194.65         4.41 o
   6   4   7       1003.04        963.21        11.11 o
   8   4   7         12.43          8.70         3.56 o
  10   4   7          3.51          8.19         4.29 o
  12   4   7         18.47         21.45         6.48 o
  14   4   7         29.32         37.20        13.19 o
  16   4   7         12.00         -6.05        10.24 o
 -15   5   7        419.33        497.14        27.46 o
 -13   5   7       1327.12       1449.56        47.93 o
 -11   5   7        252.64        252.59        11.39 o
  -9   5   7          1.75          2.32         4.03 o
  -7   5   7        247.16        239.54         9.69 o
  -5   5   7        307.13        293.24         5.95 o
  -3   5   7          0.56          2.15         1.93 o
  -1   5   7        154.32        154.96         4.18 o
   1   5   7        619.20        651.48         7.18 o
   3   5   7         49.84         25.98         2.43 o
   5   5   7         49.79         36.35         3.50 o
   7   5   7         18.04         17.86         3.74 o
   9   5   7        241.04        244.55        13.44 o
  11   5   7        236.92        230.99        12.15 o
  13   5   7        121.46        115.87        13.54 o
  15   5   7         94.64        103.45        13.82 o
 -14   6   7         12.73         14.00        10.72 o
 -12   6   7        141.27        160.75        12.07 o
 -10   6   7          0.00          1.45         5.39 o
  -8   6   7          6.76          7.16         4.45 o
  -6   6   7        166.72        165.38         8.16 o
  -4   6   7          0.33          5.39         3.64 o
  -2   6   7         52.91         48.81         3.97 o
   0   6   7          0.03         -2.72         2.72 o
   2   6   7        232.12        250.75         7.54 o
   4   6   7         25.97         27.01         4.27 o
   6   6   7         36.92         37.47         5.04 o
   8   6   7        296.16        310.72        12.07 o
  10   6   7        798.77        908.95        21.05 o
  12   6   7         22.78         23.24        12.34 o
  14   6   7         20.78         29.04        11.20 o
 -13   7   7         49.84         70.22        13.15 o
 -11   7   7         57.35         60.82        10.37 o
  -9   7   7         26.60         30.68         7.10 o
  -7   7   7          8.31         12.76         6.39 o
  -5   7   7          4.45         -4.12         4.12 o
  -3   7   7          8.75          5.07         4.38 o
  -1   7   7         85.22         88.55         6.19 o
   1   7   7         16.43         14.83         4.32 o
   3   7   7          9.96          8.70         4.91 o
   5   7   7         53.84         52.11         8.88 o
   7   7   7        190.27        198.89         9.44 o
   9   7   7        384.56        417.09        14.42 o
  11   7   7        373.84        352.10        16.10 o
 -10   8   7          0.10         -4.92         9.35 o
  -8   8   7         31.44         16.96        10.58 o
  -6   8   7         18.98         20.19         9.51 o
  -4   8   7         37.21         32.81         5.99 o
  -2   8   7         82.41         80.82         7.41 o
   0   8   7        153.51        161.27         8.51 o
   2   8   7         11.20         10.92         4.85 o
   4   8   7          4.05          6.87         5.42 o
   6   8   7         52.25         37.00         6.43 o
   8   8   7          0.12          0.23         6.32 o
  10   8   7         81.22         63.91        10.20 o
  -7   9   7         88.83         63.43        13.52 o
  -5   9   7         38.40         47.67        18.62 o
  -3   9   7         43.91         34.60         9.42 o
  -1   9   7          7.22         -0.65         7.43 o
   1   9   7         29.20         44.17         8.31 o
   3   9   7         10.70         10.50         7.18 o
   5   9   7        159.30        159.18        12.07 o
   7   9   7          9.56         19.85         9.14 o
  -2  10   7         10.86         12.70        17.35 o
   0  10   7          1.81         -4.06        10.72 o
   2  10   7         21.20          6.35        17.35 o
 -18   0   8        195.85        260.26        34.28 o
 -16   0   8       2334.45       2481.27        66.02 o
 -14   0   8        983.67        948.04        27.35 o
 -12   0   8         30.75         27.31         3.91 o
 -10   0   8          0.78          2.03         3.53 o
  -8   0   8        254.19        205.85         5.74 o
  -6   0   8       2473.28       2548.64        20.20 o
  -4   0   8        734.41        853.87         9.37 o
  -2   0   8         54.15         51.21         3.29 o
   0   0   8       5314.75       6474.75        66.74 o
   2   0   8      12468.97      15844.99        99.47 o
   4   0   8          3.42          8.08         2.07 o
   6   0   8         20.57         28.39         1.94 o
   8   0   8        620.75        636.40         8.84 o
  10   0   8         85.67         94.20         7.86 o
  12   0   8          9.03         10.89         8.77 o
  14   0   8          1.63         -0.25         9.29 o
  16   0   8        107.29        116.80        29.62 o
 -17   1   8         43.07         50.39        14.05 o
 -15   1   8        124.35        133.74         7.40 o
 -13   1   8         10.41         11.33         4.08 o
 -11   1   8          1.66          2.89         2.44 o
  -9   1   8        536.97        456.06         5.66 o
  -7   1   8       3243.33       2976.32        16.70 o
  -5   1   8       2791.66       2794.92        15.76 o
  -3   1   8         95.94        104.37         2.82 o
  -1   1   8         96.13         95.72         2.33 o
   1   1   8        765.09        922.85         7.82 o
   3   1   8        317.83        346.98         4.22 o
   5   1   8         89.57         97.45         2.72 o
   7   1   8        231.25        221.34         3.54 o
   9   1   8        490.98        439.04         6.84 o
  11   1   8          2.88          1.65         4.34 o
  13   1   8          9.14          9.94         6.77 o
  15   1   8          0.01         12.51        13.61 o
  17   1   8          2.18          0.00        14.10 o
 -16   2   8        155.26        178.92        11.28 o
 -14   2   8        132.72        139.14         7.84 o
 -12   2   8          0.06         -3.33         3.33 o
 -10   2   8         79.57         84.57         3.77 o
  -8   2   8        275.15        273.88         5.06 o
  -6   2   8         60.00         61.25         2.10 o
  -4   2   8          2.43         -0.85         0.98 o
  -2   2   8        282.36        319.65         4.04 o
   0   2   8        123.92        155.81         2.80 o
   2   2   8         21.56          7.23         1.19 o
   4   2   8        510.66        454.26         4.88 o
   6   2   8        105.86        112.66         3.26 o
   8   2   8        174.93        171.18         4.96 o
  10   2   8         67.37         60.66         4.62 o
  12   2   8        552.57        548.34        17.02 o
  14   2   8        240.73        258.72        25.80 o
  16   2   8        108.92        133.32        21.99 o
 -17   3   8          0.05         -6.32         6.32 o
 -15   3   8         14.63         12.64         6.82 o
 -13   3   8          0.03         -4.76         4.76 o
 -11   3   8        323.30        321.98         8.66 o
  -9   3   8          0.32          7.57         2.83 o
  -7   3   8         15.43         15.67         1.94 o
  -5   3   8        570.14        525.59         5.14 o
  -3   3   8         16.02         19.92         1.33 o
  -1   3   8         68.10         79.55         2.30 o
   1   3   8       2037.01       1995.39        11.74 o
   3   3   8         35.79         35.83         1.95 o
   5   3   8        642.62        630.98         6.84 o
   7   3   8          0.92         -2.02         2.02 o
   9   3   8          3.51          9.57         4.23 o
  11   3   8         33.12         32.93         8.40 o
  13   3   8        125.51        114.92        12.83 o
  15   3   8        188.68        176.05        34.07 o
 -16   4   8        179.79        195.62        14.21 o
 -14   4   8        205.43        232.57        13.16 o
 -12   4   8        218.82        230.69        11.31 o
 -10   4   8        102.20         98.52         6.88 o
  -8   4   8         24.90         26.40         3.26 o
  -6   4   8          3.66          1.58         1.83 o
  -4   4   8        764.34        733.24         7.18 o
  -2   4   8        739.88        697.89         6.53 o
   0   4   8         92.23         87.48         2.69 o
   2   4   8        165.31        155.19         3.64 o
   4   4   8          0.02         -0.33         1.75 o
   6   4   8        284.81        293.08         7.31 o
   8   4   8         20.72         16.64         3.59 o
  10   4   8         15.10          5.73         5.86 o
  12   4   8         11.28         17.54         8.43 o
  14   4   8          0.44         -0.85        17.77 o
  16   4   8         12.11         22.89        16.45 o
 -15   5   8         10.13         16.18         8.85 o
 -13   5   8        406.08        410.48        17.03 o
 -11   5   8         55.53         67.01         7.45 o
  -9   5   8         11.36          7.77         4.30 o
  -7   5   8        218.81        229.09         7.29 o
  -5   5   8          5.67          6.75         2.50 o
  -3   5   8        179.60        153.33         4.22 o
  -1   5   8          2.31         -0.42         2.03 o
   1   5   8       3196.26       3031.08        20.05 o
   3   5   8       1032.96        927.51         9.69 o
   5   5   8         36.93         32.88         3.93 o
   7   5   8          0.47          1.53         3.75 o
   9   5   8         38.95         43.72         6.03 o
  11   5   8         10.91          0.74        11.18 o
  13   5   8         31.93         47.77        14.44 o
  15   5   8        152.28        180.45        16.96 o
 -14   6   8        155.39        190.47        15.35 o
 -12   6   8         81.24         83.92        10.67 o
 -10   6   8          3.71          5.50         5.32 o
  -8   6   8        280.05        290.30        11.98 o
  -6   6   8        696.68        705.82        13.37 o
  -4   6   8         56.34         73.22         5.12 o
  -2   6   8         30.68         27.82         3.51 o
   0   6   8          0.35          1.32         3.00 o
   2   6   8          0.91          0.68         2.96 o
   4   6   8         41.91         39.64         4.92 o
   6   6   8         57.65         47.08         5.03 o
   8   6   8        670.86        665.46        18.28 o
  10   6   8       1223.31       1269.23        47.74 o
  12   6   8         83.82         78.73        10.40 o
  14   6   8          0.32          2.48        10.02 o
 -13   7   8         26.85         28.18        11.66 o
 -11   7   8          0.02          7.11         7.95 o
  -9   7   8          2.83          1.49         7.29 o
  -7   7   8        250.40        229.25        12.71 o
  -5   7   8         72.61         72.53         7.25 o
  -3   7   8         40.87         42.99         5.21 o
  -1   7   8        134.43        147.45         7.48 o
   1   7   8         80.95         87.97         6.22 o
   3   7   8        200.59        208.74         9.42 o
   5   7   8         11.78          6.95         4.65 o
   7   7   8         73.61         59.14         7.82 o
   9   7   8        280.96        279.93        12.38 o
  11   7   8          0.05          7.86         6.96 o
 -10   8   8        111.58        108.27        14.09 o
  -8   8   8          7.36          8.49         9.56 o
  -6   8   8        119.49        136.48        13.42 o
  -4   8   8        155.41        143.28         9.84 o
  -2   8   8        155.61        172.05        10.51 o
   0   8   8          8.60          9.92         4.74 o
   2   8   8         34.60         34.10         5.62 o
   4   8   8         60.67         70.28         8.71 o
   6   8   8          7.03          4.81         5.86 o
   8   8   8         25.17         18.54         7.20 o
  10   8   8         41.30         28.02         9.41 o
  -7   9   8         98.44         85.43        14.13 o
  -5   9   8          3.43         -9.05         9.05 o
  -3   9   8         93.53         82.44        11.56 o
  -1   9   8         15.17          4.03         8.14 o
   1   9   8         64.76         45.16         8.51 o
   3   9   8         76.68         76.35         9.70 o
   5   9   8        236.02        209.14        19.02 o
   7   9   8        194.09        226.49        31.00 o
  -2  10   8        144.55        156.16        27.08 o
   0  10   8         41.66         44.16        13.01 o
   2  10   8         23.17         47.40        19.04 o
 -17   1   9        424.89        386.52        27.37 o
 -15   1   9        123.02        114.48         9.40 o
 -13   1   9          0.41          2.08         4.98 o
 -11   1   9        116.54        124.24         5.63 o
  -9   1   9        164.60        157.20         4.12 o
  -7   1   9        279.40        250.94         4.16 o
  -5   1   9         35.08         27.69         1.67 o
  -3   1   9         52.29         79.84         2.90 o
  -1   1   9         76.26        109.55         2.65 o
   1   1   9       2984.45       3661.96        21.62 o
   3   1   9        169.76        213.64         3.42 o
   5   1   9        734.19        767.14         6.77 o
   7   1   9       2887.17       2875.99        18.11 o
   9   1   9          2.91          5.44         2.33 o
  11   1   9         23.18         22.11         4.14 o
  13   1   9         10.53          5.98         6.95 o
  15   1   9          0.29         -9.59        12.09 o
  17   1   9        263.00        249.04        27.28 o
 -16   2   9          1.86          4.10        10.85 o
 -14   2   9          1.22         -3.71         4.45 o
 -12   2   9        377.01        361.50         9.83 o
 -10   2   9         15.58         18.89         2.63 o
  -8   2   9       1664.49       1484.98        11.07 o
  -6   2   9        446.41        433.50         4.63 o
  -4   2   9          1.63         -0.01         1.42 o
  -2   2   9        243.17        236.54         3.71 o
   0   2   9          2.11          2.66         1.34 o
   2   2   9        133.89        149.47         3.41 o
   4   2   9        246.15        259.48         3.84 o
   6   2   9        250.66        258.71         4.81 o
   8   2   9        198.99        160.50         4.90 o
  10   2   9          0.45         -0.94         4.22 o
  12   2   9         24.76         14.81         5.67 o
  14   2   9        121.81        120.06        19.15 o
  16   2   9        129.56        124.56        26.24 o
 -17   3   9        107.85        127.83        18.37 o
 -15   3   9          2.91          8.86        10.47 o
 -13   3   9        201.19        216.79        10.02 o
 -11   3   9        973.87        981.06        16.99 o
  -9   3   9         45.16         50.72         3.33 o
  -7   3   9         28.52         27.99         2.17 o
  -5   3   9        311.52        279.28         4.02 o
  -3   3   9        438.80        457.08         4.80 o
  -1   3   9         39.39         54.85         2.51 o
   1   3   9          2.32          9.18         1.54 o
   3   3   9          5.20          4.20         1.45 o
   5   3   9        252.40        268.87         4.27 o
   7   3   9        101.32        116.40         4.55 o
   9   3   9        240.03        235.17        12.70 o
  11   3   9          0.94         -3.48         4.71 o
  13   3   9          1.33          4.66         9.86 o
  15   3   9        393.82        354.26        29.88 o
 -16   4   9          5.60          4.40         6.95 o
 -14   4   9          9.96          6.70         7.80 o
 -12   4   9        298.77        321.26        12.87 o
 -10   4   9        346.53        351.94        16.07 o
  -8   4   9          0.78         -0.27         2.78 o
  -6   4   9         38.48         41.69         2.70 o
  -4   4   9        568.23        505.38         6.04 o
  -2   4   9        652.83        586.03         6.23 o
   0   4   9       2535.64       2447.41        15.47 o
   2   4   9       1412.81       1334.12         9.42 o
   4   4   9          5.74          4.43         1.79 o
   6   4   9        175.79        154.06         5.15 o
   8   4   9        160.90        160.75         6.59 o
  10   4   9         23.40         21.41         5.79 o
  12   4   9          0.21         -7.05         7.05 o
  14   4   9          0.39         17.35        19.47 o
 -15   5   9         63.86         89.41        10.87 o
 -13   5   9          7.19          5.82         7.39 o
 -11   5   9          0.36          0.24         5.50 o
  -9   5   9        334.90        356.35        10.86 o
  -7   5   9        789.13        796.97        14.58 o
  -5   5   9         37.15         23.48         3.67 o
  -3   5   9        848.43        719.16         8.53 o
  -1   5   9        714.16        577.69         7.47 o
   1   5   9        792.25        735.33         7.84 o
   3   5   9        504.33        484.92         7.41 o
   5   5   9         10.15          7.26         3.12 o
   7   5   9         81.11         80.54         5.68 o
   9   5   9        795.46        750.58        20.35 o
  11   5   9        132.63        132.44        11.54 o
  13   5   9          8.77        -11.94        14.39 o
  15   5   9        276.82        212.02        31.32 o
 -14   6   9        129.57        126.67        12.72 o
 -12   6   9         48.27         28.85        11.65 o
 -10   6   9         19.58         16.27         6.05 o
  -8   6   9       1209.52       1189.84        23.93 o
  -6   6   9        614.52        591.43        13.35 o
  -4   6   9         28.17         25.46         4.26 o
  -2   6   9         48.31         47.29         4.17 o
   0   6   9         26.02         21.15         3.62 o
   2   6   9          2.67          8.27         3.56 o
   4   6   9          5.03          2.61         3.94 o
   6   6   9          6.11          9.05         4.66 o
   8   6   9          9.14          4.59         5.19 o
  10   6   9        267.34        260.31        14.51 o
  12   6   9          7.52         25.06        17.33 o
 -11   7   9         39.87         47.79         9.67 o
  -9   7   9         26.29         23.96         8.15 o
  -7   7   9        151.56        137.74        10.38 o
  -5   7   9        197.13        243.31        11.25 o
  -3   7   9          5.01          5.17         5.09 o
  -1   7   9          2.54          0.33         4.31 o
   1   7   9        215.89        224.46         9.80 o
   3   7   9          0.05          1.10         4.34 o
   5   7   9         65.05         55.97         6.59 o
   7   7   9         39.36         30.97         6.29 o
   9   7   9        394.89        403.98        20.23 o
  11   7   9        212.00        211.96        12.59 o
 -10   8   9         64.30         44.57        15.66 o
  -8   8   9         14.98         15.40         8.26 o
  -6   8   9         14.00          3.55         7.34 o
  -4   8   9         20.47         11.55         6.25 o
  -2   8   9         77.02         77.28         8.15 o
   0   8   9         50.43         60.90         6.76 o
   2   8   9        433.24        505.29        13.97 o
   4   8   9         81.18         90.93         7.90 o
   6   8   9         92.45         83.03         8.44 o
   8   8   9         17.71         19.96         7.21 o
  10   8   9         35.34         31.57         9.13 o
  -7   9   9        104.12         84.70        21.37 o
  -5   9   9        142.75        152.67        16.17 o
  -3   9   9         25.30         29.69         8.97 o
  -1   9   9          1.92         -3.07         7.44 o
   1   9   9         20.43         10.07         7.42 o
   3   9   9        257.55        283.28        15.05 o
   5   9   9          5.05         -0.22         8.30 o
   7   9   9        160.15        175.54        14.46 o
 -16   0  10         30.95         34.47        13.08 o
 -14   0  10        124.49        124.63        12.89 o
 -12   0  10         10.26          6.75         9.17 o
 -10   0  10        114.78        103.09         6.95 o
  -8   0  10         74.05         59.86         3.92 o
  -6   0  10        701.63        668.41         8.45 o
  -4   0  10        944.02       1044.71        12.51 o
  -2   0  10          1.60          6.48         2.93 o
   0   0  10       3914.18       4699.12        35.29 o
   2   0  10        174.44        188.31         3.75 o
   4   0  10         43.03         38.16         3.11 o
   6   0  10       5913.33       6163.98        48.99 o
   8   0  10       1355.33       1330.89        15.57 o
  10   0  10          6.30          7.50         5.06 o
  12   0  10         75.09         62.89        12.81 o
  14   0  10        195.03        184.93        30.89 o
  16   0  10        478.51        438.43        46.97 o
 -17   1  10          4.89          2.60        12.12 o
 -15   1  10         95.51         86.76        10.57 o
 -13   1  10          0.39          0.71         4.98 o
 -11   1  10         12.79         15.98         4.28 o
  -9   1  10        459.88        424.91         6.65 o
  -7   1  10         39.10         47.82         2.28 o
  -5   1  10       1212.70       1116.82         8.84 o
  -3   1  10        300.55        301.41         4.21 o
  -1   1  10        123.27        131.72         2.98 o
   1   1  10         21.65         20.79         1.72 o
   3   1  10         92.19        118.23         2.77 o
   5   1  10         20.21         22.97         2.02 o
   7   1  10          6.20         15.88         2.10 o
   9   1  10          8.72         17.50         3.15 o
  11   1  10         26.20         25.95         6.28 o
  13   1  10          9.37          8.03         7.03 o
  15   1  10        156.86        136.75        39.57 o
  17   1  10         31.76         37.21        16.91 o
 -16   2  10          3.11         -1.62        11.43 o
 -14   2  10         61.62         76.94         8.85 o
 -12   2  10        926.39        990.79        19.46 o
 -10   2  10        265.95        294.08         8.84 o
  -8   2  10         80.83         77.37         3.43 o
  -6   2  10        155.57        158.51         3.59 o
  -4   2  10        144.29        122.71         3.12 o
  -2   2  10        881.53        761.54         7.55 o
   0   2  10        328.12        288.69         4.27 o
   2   2  10          0.30         -0.63         1.49 o
   4   2  10       2137.14       2222.76        14.29 o
   6   2  10       3752.17       3826.38        22.82 o
   8   2  10          9.40          5.99         2.71 o
  10   2  10          7.14          2.32         4.36 o
  12   2  10         28.98         26.67         7.75 o
  14   2  10        393.24        338.20        27.67 o
  16   2  10         89.11         68.24        18.39 o
 -17   3  10          8.81         40.74        14.46 o
 -15   3  10          0.36         14.78        10.72 o
 -13   3  10        565.78        588.69        13.45 o
 -11   3  10       1008.85       1035.82        17.17 o
  -9   3  10          0.11          0.94         2.28 o
  -7   3  10          4.35          4.42         1.79 o
  -5   3  10        200.61        176.63         3.80 o
  -3   3  10       2046.32       1942.10        13.70 o
  -1   3  10          0.07         -1.23         1.23 o
   1   3  10          0.14          1.90         1.43 o
   3   3  10        397.85        398.90         4.59 o
   5   3  10         50.47         68.06         2.75 o
   7   3  10          7.32          0.91         2.65 o
   9   3  10          5.64          4.15         3.87 o
  11   3  10         23.54         20.79         6.35 o
  13   3  10         57.68         43.76        12.76 o
  15   3  10        226.48        252.14        26.93 o
 -16   4  10          9.13          7.92        15.66 o
 -14   4  10         14.72          9.34         7.37 o
 -12   4  10        128.21        141.45        10.44 o
 -10   4  10        128.48        145.91         8.90 o
  -8   4  10         52.92         56.28         4.03 o
  -6   4  10        210.68        183.15         4.81 o
  -4   4  10        572.33        486.68         6.56 o
  -2   4  10        238.88        190.25         4.64 o
   0   4  10        560.02        514.12         6.82 o
   2   4  10        748.52        688.07         7.11 o
   4   4  10        128.22        124.25         3.64 o
   6   4  10         21.39         20.62         2.92 o
   8   4  10          0.02         -3.44         3.44 o
  10   4  10          2.59          3.76         5.94 o
  12   4  10         12.23          7.86        14.22 o
  14   4  10         20.61         27.08        22.01 o
 -15   5  10         76.23         66.16         9.30 o
 -13   5  10          3.82         -2.60         6.62 o
 -11   5  10         65.53         60.92         8.25 o
  -9   5  10        324.49        332.15        15.24 o
  -7   5  10        280.37        263.95        14.29 o
  -5   5  10        190.19        147.33         5.13 o
  -3   5  10        428.92        385.70         6.93 o
  -1   5  10        298.46        271.40         5.64 o
   1   5  10        265.83        244.09         5.93 o
   3   5  10          0.97          4.79         2.41 o
   5   5  10         30.79         19.57         3.72 o
   7   5  10         65.79         62.43         6.12 o
   9   5  10        266.25        259.62        11.62 o
  11   5  10          0.06         -1.64         8.09 o
  13   5  10        152.00        130.10        18.98 o
 -14   6  10         41.01         35.64        13.04 o
 -12   6  10         91.18        116.29        17.43 o
 -10   6  10          1.11         -1.24         6.06 o
  -8   6  10        601.55        555.91        16.10 o
  -6   6  10        547.81        565.80        14.17 o
  -4   6  10          9.52          8.77         4.11 o
  -2   6  10        204.47        196.92         7.26 o
   0   6  10         56.15         47.11         4.19 o
   2   6  10        120.75        114.89         6.12 o
   4   6  10         51.61         49.22         5.98 o
   6   6  10         84.42         78.94        12.55 o
   8   6  10        827.01        800.95        19.86 o
  10   6  10        549.83        538.54        20.46 o
  12   6  10         56.28         68.25        11.36 o
 -11   7  10         68.35         71.95        10.02 o
  -9   7  10         67.36         92.38        12.30 o
  -7   7  10          0.16         -5.15         5.77 o
  -5   7  10        284.63        295.91        11.94 o
  -3   7  10         21.91         13.39         6.83 o
  -1   7  10        159.04        162.89         9.39 o
   1   7  10       1070.06       1140.85        20.86 o
   3   7  10        672.99        666.77        15.18 o
   5   7  10          0.03         -1.93         5.47 o
   7   7  10         22.62         19.52         6.57 o
   9   7  10        286.61        288.89        15.54 o
  11   7  10        149.43        145.35        14.17 o
 -10   8  10          0.06         -4.82         8.77 o
  -8   8  10         29.63         26.87        11.52 o
  -6   8  10          2.05          2.29         7.08 o
  -4   8  10          3.68          1.26         5.50 o
  -2   8  10          3.92          1.21         5.42 o
   0   8  10        100.89        108.22         8.96 o
   2   8  10         65.59         54.16         7.48 o
   4   8  10        125.51        119.95         9.48 o
   6   8  10        140.32        132.79        10.55 o
   8   8  10         12.55          9.79         7.77 o
  10   8  10         20.53          4.23        17.77 o
  -7   9  10          6.57          2.20         9.35 o
  -5   9  10         80.47         89.33        19.89 o
  -3   9  10          1.80          0.69         7.73 o
  -1   9  10         54.60         68.11        10.49 o
   1   9  10         63.02         44.87         9.98 o
   3   9  10        108.89        115.59        12.60 o
   5   9  10         10.53          1.62         8.55 o
   7   9  10          0.41          7.19        17.35 o
 -17   1  11          1.23          4.84        11.49 o
 -15   1  11         47.91         54.29        10.80 o
 -13   1  11          6.32          7.18         5.23 o
 -11   1  11         11.03         18.30         6.57 o
  -9   1  11          8.80          5.93         2.28 o
  -7   1  11        386.87        333.61         5.33 o
  -5   1  11        200.30        189.02         4.02 o
  -3   1  11        285.26        226.04         3.88 o
  -1   1  11          1.88          4.84         1.46 o
   1   1  11        164.69        218.33         3.77 o
   3   1  11        243.40        299.27         4.76 o
   5   1  11       2394.45       2527.24        18.54 o
   7   1  11       1050.35       1076.29        11.28 o
   9   1  11          3.98         10.28         3.89 o
  11   1  11        391.10        416.97        16.80 o
  13   1  11         81.31         79.71        10.49 o
  15   1  11         24.13         30.62        15.53 o
 -16   2  11        128.95        135.79        17.36 o
 -14   2  11          0.17         -1.27         6.15 o
 -12   2  11        421.43        394.31        14.28 o
 -10   2  11          0.82         -3.41         3.41 o
  -8   2  11        195.51        188.04         5.35 o
  -6   2  11       2644.06       2451.34        18.89 o
  -4   2  11        257.25        228.51         4.02 o
  -2   2  11         88.69         83.93         2.67 o
   0   2  11         94.18         90.06         2.74 o
   2   2  11         82.02         95.14         2.81 o
   4   2  11         48.59         47.95         2.49 o
   6   2  11         37.32         35.56         2.51 o
   8   2  11         14.62         10.74         3.42 o
  10   2  11        313.42        317.80        12.31 o
  12   2  11        210.21        217.60        14.04 o
  14   2  11        258.74        202.77        39.15 o
  16   2  11        101.04         83.08        19.42 o
 -15   3  11         71.83         70.87        20.10 o
 -13   3  11        625.60        641.10        25.56 o
 -11   3  11        106.49        118.25         8.90 o
  -9   3  11          1.30         -0.35         3.87 o
  -7   3  11          5.13          9.16         2.41 o
  -5   3  11         53.82         82.64         4.06 o
  -3   3  11        851.52        839.85         9.49 o
  -1   3  11         36.25         38.10         2.43 o
   1   3  11        734.79        707.49         8.24 o
   3   3  11       2503.16       2472.20        17.71 o
   5   3  11       2010.87       1991.38        14.36 o
   7   3  11          0.03         -2.14         2.14 o
   9   3  11         13.67         16.82         4.57 o
  11   3  11        337.60        326.54        16.38 o
  13   3  11          3.46         -9.81        15.87 o
  15   3  11         12.39         14.56        15.36 o
 -16   4  11         10.84          3.24        11.45 o
 -14   4  11          0.14         -9.86         9.86 o
 -12   4  11        128.37        134.96         8.05 o
 -10   4  11         14.55         16.76         4.81 o
  -8   4  11         39.07         42.17         3.55 o
  -6   4  11        371.58        322.95         7.89 o
  -4   4  11       2209.54       2065.82        17.02 o
  -2   4  11         85.39        105.19         4.37 o
   0   4  11          1.37          0.61         1.90 o
   2   4  11        660.91        604.34         7.10 o
   4   4  11        105.76         93.41         3.44 o
   6   4  11          0.73          3.48         2.55 o
   8   4  11          8.14          7.55         4.09 o
  10   4  11         57.07         56.37         8.09 o
  12   4  11         33.86         31.24        11.74 o
  14   4  11         78.24         99.03        27.51 o
 -15   5  11         49.60         42.80        18.41 o
 -13   5  11        151.03        152.42        10.91 o
 -11   5  11         59.37         61.60         8.06 o
  -9   5  11          3.37          1.27         5.19 o
  -7   5  11          3.70          5.52         3.27 o
  -5   5  11        229.68        194.84         6.86 o
  -3   5  11        260.14        225.48         6.94 o
  -1   5  11        330.57        290.53         8.18 o
   1   5  11        238.94        236.82         8.17 o
   3   5  11         21.52         23.49         2.75 o
   5   5  11         22.96         19.74         4.04 o
   7   5  11        110.32        106.78         7.22 o
   9   5  11         99.68        116.81        10.20 o
  11   5  11         18.19         10.18         6.72 o
  13   5  11        225.59        226.32        25.18 o
 -14   6  11         13.05         10.16        17.35 o
 -12   6  11         57.90         59.36         8.98 o
 -10   6  11         79.13        100.62         9.31 o
  -8   6  11          0.08          1.65         5.47 o
  -6   6  11        862.14        923.60        17.74 o
  -4   6  11        205.40        210.85         7.47 o
  -2   6  11          0.53         -1.46         3.03 o
   0   6  11         53.99         51.64         4.49 o
   2   6  11         35.91         34.13         4.11 o
   4   6  11         38.26         37.12         4.71 o
   6   6  11         31.63         33.78         6.14 o
   8   6  11        340.34        329.74        13.26 o
  10   6  11         43.01         42.02         8.44 o
  12   6  11         94.89         94.52        10.53 o
 -11   7  11         64.05         63.92        10.00 o
  -9   7  11          0.92          6.44         7.56 o
  -7   7  11        500.46        551.90        27.85 o
  -5   7  11        136.60        152.11        11.06 o
  -3   7  11         12.60          9.70         5.07 o
  -1   7  11        108.95        108.37         8.42 o
   1   7  11         36.95         40.00         6.03 o
   3   7  11        587.87        593.55        16.81 o
   5   7  11         11.02         11.96         5.93 o
   7   7  11         12.82         11.87         8.72 o
   9   7  11        183.00        179.68        12.82 o
  11   7  11          6.60         22.08         8.58 o
 -10   8  11         11.31          0.17         7.96 o
  -8   8  11          5.67         10.01         7.58 o
  -6   8  11         62.45         49.30         9.17 o
  -4   8  11         48.88         41.51         7.00 o
  -2   8  11         33.40         46.61         8.30 o
   0   8  11        363.74        409.27        14.56 o
   2   8  11        778.60        820.86        21.56 o
   4   8  11         14.76         17.99         7.46 o
   6   8  11         33.79         30.38         7.56 o
   8   8  11         74.80         67.54        11.47 o
  -7   9  11         98.39         76.60        21.16 o
  -5   9  11         58.53         34.86        11.39 o
  -3   9  11         98.54         90.82         9.87 o
  -1   9  11         48.99         42.88         8.43 o
   1   9  11        222.83        209.07        17.47 o
   3   9  11        172.00        176.44        30.68 o
   5   9  11         26.09         32.62        12.00 o
 -16   0  12          6.51         26.15        12.42 o
 -14   0  12         35.46         17.44         8.57 o
 -12   0  12         24.33         26.47         9.93 o
 -10   0  12        135.44        130.15        36.82 o
  -8   0  12       2375.14       2018.77        24.28 o
  -6   0  12       2116.88       1871.91        20.62 o
  -4   0  12         17.03         14.49         2.81 o
  -2   0  12         90.27         92.33         5.68 o
   0   0  12        868.80       1003.14        11.08 o
   2   0  12       8441.41       9675.22        75.29 o
   4   0  12        435.69        453.36         8.26 o
   6   0  12        179.42        186.30         7.09 o
   8   0  12        168.08        179.52        10.26 o
  10   0  12        144.44        151.80        15.76 o
  12   0  12        311.47        323.18        23.58 o
  14   0  12         38.93         46.55        23.28 o
  16   0  12         26.52         13.12        21.16 o
 -17   1  12        106.49         90.51        16.44 o
 -15   1  12        105.43         90.35        12.59 o
 -13   1  12         32.79         40.30         7.04 o
 -11   1  12          0.54          2.25         4.71 o
  -9   1  12         66.09         56.89         4.23 o
  -7   1  12       2675.62       2546.47        17.84 o
  -5   1  12       2060.51       1931.53        14.44 o
  -3   1  12          5.42          2.28         1.41 o
  -1   1  12         59.96         69.69         2.53 o
   1   1  12       1103.24       1193.54         9.83 o
   3   1  12        810.40        856.39         8.21 o
   5   1  12        235.40        263.77         5.19 o
   7   1  12         41.17         37.80         3.66 o
   9   1  12        455.33        478.33        11.22 o
  11   1  12       1070.29       1054.78        33.36 o
  13   1  12          0.83          3.55        12.56 o
  15   1  12         38.21         39.57        16.46 o
 -16   2  12          6.77         -1.45        13.97 o
 -14   2  12        205.42        193.60        15.67 o
 -12   2  12          4.84          6.45         6.89 o
 -10   2  12         11.94         15.85         4.38 o
  -8   2  12          0.13         -1.42         2.96 o
  -6   2  12          0.02          3.00         2.32 o
  -4   2  12        177.53        181.15         3.93 o
  -2   2  12         82.33         84.12         2.96 o
   0   2  12       1580.75       1591.24        13.60 o
   2   2  12       1622.20       1689.33        13.21 o
   4   2  12       1853.27       1954.36        15.10 o
   6   2  12         98.17         86.45         3.96 o
   8   2  12         34.56         36.87         4.88 o
  10   2  12       1369.83       1375.10        17.37 o
  12   2  12        195.30        209.28        14.05 o
  14   2  12          0.70         -4.51        12.53 o
  16   2  12          0.94          1.87        15.23 o
 -15   3  12         83.49         67.67        14.19 o
 -13   3  12          3.03         -0.26         6.10 o
 -11   3  12         40.92         40.25         6.78 o
  -9   3  12          3.11          9.27         3.74 o
  -7   3  12        192.11        194.55         7.99 o
  -5   3  12        165.72        170.24         7.73 o
  -3   3  12        403.97        407.59         7.45 o
  -1   3  12        356.17        376.60         5.73 o
   1   3  12        364.25        355.80         6.76 o
   3   3  12          3.47          4.36         2.15 o
   5   3  12         12.63          8.87         1.97 o
   7   3  12          2.34          0.16         2.20 o
   9   3  12         39.43         52.79         7.02 o
  11   3  12        102.16         96.67         8.61 o
  13   3  12        107.36         91.27        18.44 o
  15   3  12         13.84         10.22        15.06 o
 -14   4  12         16.99         34.31        38.93 o
 -12   4  12         19.46         26.21         9.54 o
 -10   4  12        184.64        177.74        13.13 o
  -8   4  12        207.44        210.49        11.51 o
  -6   4  12        127.14        105.79         7.18 o
  -4   4  12         75.96         81.34         4.18 o
  -2   4  12          0.48          0.42         2.11 o
   0   4  12        349.23        332.03         6.27 o
   2   4  12         76.80         73.39         3.46 o
   4   4  12          6.72          4.67         1.86 o
   6   4  12         22.95         25.67         3.63 o
   8   4  12          0.18          2.48         4.27 o
  10   4  12        145.98        144.69         8.94 o
  12   4  12        162.67        139.94        18.89 o
  14   4  12        105.76        105.39        14.26 o
 -15   5  12        160.79        190.86        29.62 o
 -13   5  12          1.86         -6.34         9.99 o
 -11   5  12         75.70         64.70         8.54 o
  -9   5  12         17.77         19.82         5.39 o
  -7   5  12        239.03        233.72         9.68 o
  -5   5  12          4.80          5.63         2.78 o
  -3   5  12          0.42          4.81         2.62 o
  -1   5  12         14.17         14.39         2.95 o
   1   5  12         47.90         43.78         3.81 o
   3   5  12          4.19         -2.37         2.45 o
   5   5  12         47.11         44.55         4.45 o
   7   5  12          2.11          4.68         4.20 o
   9   5  12          6.21         12.44         7.56 o
  11   5  12        274.36        264.59        15.43 o
  13   5  12         24.43         27.90        18.20 o
 -12   6  12        121.08        115.65         9.70 o
 -10   6  12         64.28         54.66        12.48 o
  -8   6  12         70.12         69.32         7.58 o
  -6   6  12         10.31         16.96         5.10 o
  -4   6  12         90.18         94.40         6.49 o
  -2   6  12          0.59          0.73         3.72 o
   0   6  12          1.68         -0.59         3.72 o
   2   6  12         58.37         59.79         4.75 o
   4   6  12         14.70          6.72         3.97 o
   6   6  12         20.83         30.53         6.05 o
   8   6  12         42.09         42.57         9.59 o
  10   6  12         49.60         74.81        10.66 o
  12   6  12         10.74          8.70         7.55 o
 -11   7  12         17.73          3.81         7.04 o
  -9   7  12          4.35          0.39         6.61 o
  -7   7  12        603.11        636.48        18.08 o
  -5   7  12        247.19        246.53        11.15 o
  -3   7  12          1.75          6.78         6.14 o
  -1   7  12         40.34         37.75         6.11 o
   1   7  12          8.78         11.70         5.20 o
   3   7  12        227.73        230.77        10.36 o
   5   7  12         26.77         24.11         6.42 o
   7   7  12         20.82         28.53         7.65 o
   9   7  12         28.16         18.81         7.74 o
  11   7  12         34.11         31.93        10.21 o
  -8   8  12          0.18          0.94         8.00 o
  -6   8  12          0.21         -6.72         6.72 o
  -4   8  12        131.89        108.80         8.90 o
  -2   8  12          0.27          0.20         5.45 o
   0   8  12        130.22        108.46         8.93 o
   2   8  12        998.75       1035.30        21.46 o
   4   8  12         40.72         61.05         8.67 o
   6   8  12          7.22          9.98         7.40 o
   8   8  12        114.31        130.18        20.99 o
  -5   9  12          1.78          5.89         7.81 o
  -3   9  12        246.25        277.58        14.50 o
  -1   9  12         41.11         36.36         8.30 o
   1   9  12         87.73        112.93        10.77 o
   3   9  12          7.85         24.16        10.37 o
   5   9  12        129.30        157.59        16.34 o
 -17   1  13         53.37         52.99        14.58 o
 -15   1  13         13.61          7.94        10.59 o
 -13   1  13          5.05         10.56         6.58 o
 -11   1  13          0.17         -2.50         5.19 o
  -9   1  13        172.00        130.94         4.92 o
  -7   1  13        678.40        570.67         8.20 o
  -5   1  13         55.80         48.44         2.75 o
  -3   1  13        892.03        862.16         8.99 o
  -1   1  13       1043.63       1018.91        10.60 o
   1   1  13       1103.62       1166.68        10.96 o
   3   1  13        355.14        368.36         5.46 o
   5   1  13          0.12          1.71         2.02 o
   7   1  13        314.96        312.46         7.22 o
   9   1  13        109.67        135.67         7.85 o
  11   1  13        168.91        153.58        12.06 o
  13   1  13          2.66         23.35        13.59 o
  15   1  13         43.92         22.84        16.15 o
 -16   2  13        140.35        125.89        17.41 o
 -14   2  13          2.12         -8.96         8.96 o
 -12   2  13         93.70         93.96        10.08 o
 -10   2  13        105.22        113.77         7.45 o
  -8   2  13        895.93        866.92        11.36 o
  -6   2  13        913.44        803.24        11.17 o
  -4   2  13         39.42         35.29         3.02 o
  -2   2  13        115.00        115.30         4.01 o
   0   2  13        137.98        132.30         4.16 o
   2   2  13       1039.10       1058.43        10.91 o
   4   2  13        145.17        153.10         4.52 o
   6   2  13         44.99         52.89         3.43 o
   8   2  13        151.70        153.26         8.02 o
  10   2  13       1184.03       1173.82        22.77 o
  12   2  13         23.86         14.30        13.05 o
  14   2  13          0.04         -7.32        13.33 o
 -15   3  13         61.62         80.68        14.81 o
 -13   3  13         11.39         22.41         8.81 o
 -11   3  13         93.21         91.62         9.45 o
  -9   3  13          3.36          3.40         3.75 o
  -7   3  13        100.33         75.66         7.61 o
  -5   3  13          1.69          0.61         2.54 o
  -3   3  13        224.12        208.81         5.09 o
  -1   3  13       2967.02       2989.56        22.25 o
   1   3  13       2842.31       2881.90        22.94 o
   3   3  13        802.05        811.23         9.81 o
   5   3  13         46.66         55.06         3.21 o
   7   3  13          7.06          6.42         3.73 o
   9   3  13       1138.67       1188.62        21.42 o
  11   3  13        310.77        303.63        11.97 o
  13   3  13         13.48          6.13         8.43 o
  15   3  13          9.70          0.62        15.23 o
 -14   4  13        103.28        103.69        16.15 o
 -12   4  13         82.83         81.75        11.40 o
 -10   4  13         79.63         77.98         9.99 o
  -8   4  13          0.89         14.23         5.39 o
  -6   4  13         85.08         84.53         5.91 o
  -4   4  13         19.01         21.42         3.41 o
  -2   4  13          0.29          1.44         3.09 o
   0   4  13        396.10        371.39         8.36 o
   2   4  13         64.15         51.78         4.30 o
   4   4  13         18.94         22.32         3.13 o
   6   4  13         36.57         32.65         3.12 o
   8   4  13        436.33        425.78        12.57 o
  10   4  13         26.55         36.50         7.51 o
  12   4  13         52.89         26.92         8.55 o
  14   4  13          7.51          9.34         7.97 o
 -13   5  13          0.00        -10.02        10.02 o
 -11   5  13        160.68        154.79        13.57 o
  -9   5  13        163.09        173.83        19.23 o
  -7   5  13         50.14         52.52         8.01 o
  -5   5  13          3.52          7.96         3.16 o
  -3   5  13         12.12         12.97         2.69 o
  -1   5  13         99.46        111.42         4.85 o
   1   5  13        248.18        240.14         6.56 o
   3   5  13         20.93         22.49         3.74 o
   5   5  13         30.00         35.98         4.03 o
   7   5  13          3.70         -1.73         4.54 o
   9   5  13        140.03        120.20        10.26 o
  11   5  13         74.59         85.22        18.49 o
  13   5  13          0.17          5.92         8.81 o
 -12   6  13          4.41         -0.51        10.72 o
 -10   6  13         20.13          4.15        12.91 o
  -8   6  13        376.39        390.28        19.49 o
  -6   6  13         52.89         62.59         6.02 o
  -4   6  13         77.13         86.17         6.54 o
  -2   6  13          9.45          4.80         4.20 o
   0   6  13        271.69        276.73         9.54 o
   2   6  13        415.80        431.65        11.33 o
   4   6  13          0.10         -0.45         4.30 o
   6   6  13         44.53         44.09         6.46 o
   8   6  13        106.18         83.56         8.84 o
  10   6  13        538.07        510.26        21.32 o
  12   6  13          1.03          1.07         8.07 o
 -11   7  13        144.41        110.38        16.63 o
  -9   7  13          2.95         -0.25         6.23 o
  -7   7  13          0.01         -3.41         5.56 o
  -5   7  13        511.25        564.89        15.43 o
  -3   7  13        116.89        127.09         8.50 o
  -1   7  13         41.94         41.95        11.35 o
   1   7  13       1052.36       1072.59        20.07 o
   3   7  13        354.52        389.95        20.51 o
   5   7  13          0.01         -0.13         5.73 o
   7   7  13         68.07         65.96        15.62 o
   9   7  13          0.43         -3.20         8.37 o
  -8   8  13         18.35         20.77         7.41 o
  -6   8  13         64.61         62.74        11.50 o
  -4   8  13         11.98          7.83         6.06 o
  -2   8  13         32.59         23.17         6.26 o
   0   8  13          3.98         -0.91         5.56 o
   2   8  13        413.66        419.19        16.19 o
   4   8  13        130.55        125.57        10.76 o
   6   8  13        166.11        171.94        12.72 o
   8   8  13         57.54         55.82        10.78 o
  -5   9  13          7.97          1.96         7.66 o
  -3   9  13          1.06         -6.26         6.26 o
  -1   9  13          0.10          9.11         7.07 o
   1   9  13        129.29        131.11        12.35 o
   3   9  13          7.64          9.48         9.94 o
 -16   0  14         10.93          8.04        17.35 o
 -14   0  14         37.14          9.31        14.39 o
 -12   0  14         12.48         20.48         9.42 o
 -10   0  14          2.18         -5.81         7.41 o
  -8   0  14        287.90        235.24         7.24 o
  -6   0  14          0.69         -3.61         3.79 o
  -4   0  14       1183.37       1172.76        22.02 o
  -2   0  14       3476.29       3510.93        73.05 o
   0   0  14       1061.27       1100.15        14.40 o
   2   0  14        527.38        554.95         9.02 o
   4   0  14        380.70        374.55         8.28 o
   6   0  14        140.53        172.97         7.94 o
   8   0  14        259.94        258.85        13.60 o
  10   0  14          2.12          2.38         7.92 o
  12   0  14          7.97        -15.23        16.50 o
  14   0  14         51.70         59.67        24.55 o
 -15   1  14          0.52          4.76        16.72 o
 -13   1  14         68.01         62.46        10.56 o
 -11   1  14        414.21        419.95        14.97 o
  -9   1  14          6.29          5.46         3.41 o
  -7   1  14        186.73        166.90         5.33 o
  -5   1  14        116.06         94.80         3.75 o
  -3   1  14          7.08          3.18         2.57 o
  -1   1  14        255.09        269.07         4.91 o
   1   1  14        105.77        106.94         3.70 o
   3   1  14         96.61        102.23         3.46 o
   5   1  14        143.57        149.56         4.41 o
   7   1  14        304.87        335.22         8.07 o
   9   1  14       1004.52       1065.03        18.94 o
  11   1  14         39.25         38.09        13.62 o
  13   1  14         22.76         17.36        15.66 o
  15   1  14        283.13        221.36        25.73 o
 -16   2  14          6.03         -0.73        13.75 o
 -14   2  14         22.43         17.98        28.14 o
 -12   2  14          1.36         -5.80         5.84 o
 -10   2  14        235.60        257.50         9.34 o
  -8   2  14         25.18         13.45         4.50 o
  -6   2  14        215.52        204.53         5.94 o
  -4   2  14       1032.47        976.06        10.92 o
  -2   2  14       4640.64       4585.26        35.42 o
   0   2  14       1969.85       1978.84        18.03 o
   2   2  14        285.21        310.39         6.59 o
   4   2  14          5.78         10.55         2.47 o
   6   2  14         44.00         50.35         4.27 o
   8   2  14        402.59        411.12        12.20 o
  10   2  14         43.77         41.11         6.76 o
  12   2  14        116.34        111.35        24.12 o
  14   2  14         53.36         72.79        18.85 o
 -15   3  14         22.26         24.28        11.92 o
 -13   3  14         23.23         39.84        24.12 o
 -11   3  14        186.20        184.54        12.11 o
  -9   3  14         20.64         16.54         5.46 o
  -7   3  14          0.17          0.54         3.77 o
  -5   3  14          7.69          4.67         2.70 o
  -3   3  14          4.59          7.41         2.72 o
  -1   3  14         79.46        100.99         3.92 o
   1   3  14        180.20        195.95         5.13 o
   3   3  14         85.12         78.37         3.93 o
   5   3  14        226.18        255.46        10.36 o
   7   3  14       1399.24       1465.45        21.05 o
   9   3  14        267.01        287.55        12.36 o
  11   3  14         51.67         62.30        10.78 o
  13   3  14          2.06         -5.26        17.56 o
  15   3  14        309.40        331.23        31.10 o
 -14   4  14          2.33        -12.75        14.39 o
 -12   4  14         65.06         79.42        13.59 o
 -10   4  14         78.79         72.70         9.99 o
  -8   4  14         52.97         45.18         7.09 o
  -6   4  14          0.23         -0.85         3.50 o
  -4   4  14          4.26          2.71         2.99 o
  -2   4  14         25.89         37.43         4.08 o
   0   4  14          0.20         -0.08         2.82 o
   2   4  14          3.47         14.10         3.79 o
   4   4  14         51.26         59.49         5.27 o
   6   4  14         44.75         43.40         6.12 o
   8   4  14        204.71        198.03        12.27 o
  10   4  14         30.14         31.13         6.41 o
  12   4  14          4.32          0.26         6.77 o
  14   4  14          0.00         -2.75        15.25 o
 -13   5  14         25.88         16.59        27.08 o
 -11   5  14          0.00          6.12         9.72 o
  -9   5  14         94.37        103.11        24.00 o
  -7   5  14          0.24          1.15         5.47 o
  -5   5  14         18.29         11.84         5.97 o
  -3   5  14         67.25         59.09         5.23 o
  -1   5  14         23.91         26.70         5.04 o
   1   5  14          0.01         -3.63         3.63 o
   3   5  14        408.02        408.27         9.73 o
   5   5  14         94.64         98.98         9.05 o
   7   5  14        202.07        207.59        11.07 o
   9   5  14         16.95         16.78         5.92 o
  11   5  14          0.00         -0.94         6.11 o
  13   5  14         50.45         53.27         9.13 o
 -12   6  14         18.79         15.15        11.66 o
 -10   6  14         12.55         15.02        10.66 o
  -8   6  14          9.50         21.96        10.58 o
  -6   6  14        445.20        476.31        11.64 o
  -4   6  14        369.81        360.71        13.73 o
  -2   6  14          1.05          1.76         3.19 o
   0   6  14         92.10         82.55         6.28 o
   2   6  14        429.84        442.19        12.13 o
   4   6  14        286.01        307.24        10.48 o
   6   6  14         57.92         59.31         7.25 o
   8   6  14        109.89        121.49         9.66 o
  10   6  14        534.84        539.42        17.01 o
  12   6  14        195.43        185.16        14.72 o
 -11   7  14        122.91        127.40        17.58 o
  -9   7  14         26.53         24.86        11.68 o
  -7   7  14        317.90        333.30        14.82 o
  -5   7  14        608.53        651.02        15.36 o
  -3   7  14         59.74         53.04         6.40 o
  -1   7  14         76.33         90.16         7.27 o
   1   7  14        684.20        716.28        21.75 o
   3   7  14        291.12        289.80        12.05 o
   5   7  14         10.99          5.30         6.48 o
   7   7  14         34.61         32.82        10.32 o
   9   7  14         51.64         38.82         8.35 o
  -8   8  14         13.44         10.33        12.71 o
  -6   8  14        225.73        245.47        13.09 o
  -4   8  14         41.94         41.86         7.16 o
  -2   8  14          4.75          5.35         5.59 o
   0   8  14        340.12        338.08        14.20 o
   2   8  14         64.91         80.07         8.70 o
   4   8  14         78.31         59.80        11.70 o
   6   8  14         47.80         52.26         9.97 o
  -3   9  14        107.20         94.05        11.55 o
  -1   9  14          5.31          2.22         7.53 o
   1   9  14        122.53        131.39        11.87 o
   3   9  14        149.32        142.98        24.33 o
 -15   1  15        113.39        105.06        16.01 o
 -13   1  15          5.35         -4.37         6.30 o
 -11   1  15        253.16        257.22        13.20 o
  -9   1  15          1.92         -0.28         3.88 o
  -7   1  15         10.56          5.59         2.64 o
  -5   1  15        145.36        159.51         5.81 o
  -3   1  15       3321.05       3290.64        29.39 o
  -1   1  15        276.32        288.88         6.08 o
   1   1  15         83.92         85.80         3.88 o
   3   1  15       1561.37       1547.97        16.16 o
   5   1  15        220.01        192.89         5.80 o
   7   1  15         17.42         18.75         3.75 o
   9   1  15         55.89         46.63         6.21 o
  11   1  15         62.77         50.02        12.34 o
  13   1  15          7.21         19.59        14.05 o
  15   1  15         41.68         37.79        17.20 o
 -16   2  15         16.77         17.42        12.23 o
 -14   2  15          2.41         -9.28         9.28 o
 -12   2  15        597.67        625.42        18.93 o
 -10   2  15        328.29        323.84        12.44 o
  -8   2  15         52.06         53.07         5.49 o
  -6   2  15        252.14        226.66         6.11 o
  -4   2  15        124.59        101.10         4.05 o
  -2   2  15          1.48         -1.99         2.29 o
   0   2  15         66.73         80.36         3.70 o
   2   2  15        226.70        223.23         5.86 o
   4   2  15        213.93        199.60         5.34 o
   6   2  15         53.61         68.97         5.99 o
   8   2  15          0.30          4.54         4.54 o
  10   2  15        124.06        112.15        11.91 o
  12   2  15        297.64        272.53        26.45 o
  14   2  15        259.00        220.88        32.59 o
 -15   3  15         18.64         11.06        11.15 o
 -13   3  15          5.82          5.87         9.86 o
 -11   3  15         92.11         84.55         9.27 o
  -9   3  15         13.23         16.38         8.24 o
  -7   3  15         86.64         77.63         6.65 o
  -5   3  15         11.79         10.66         2.86 o
  -3   3  15        411.06        394.28         8.71 o
  -1   3  15        286.24        275.47         5.38 o
   1   3  15          0.13         -2.21         2.55 o
   3   3  15         84.78         84.74         4.51 o
   5   3  15          0.51          7.45         4.06 o
   7   3  15        644.97        668.65        14.50 o
   9   3  15         38.05         30.04         6.17 o
  11   3  15        202.08        199.34        22.59 o
  13   3  15         83.77         54.55        17.19 o
 -14   4  15        202.35        205.85        20.30 o
 -12   4  15        131.19        120.81        18.62 o
 -10   4  15         22.43         16.85         6.89 o
  -8   4  15          0.65         -4.93         4.93 o
  -6   4  15         85.01         87.56         7.24 o
  -4   4  15        261.13        247.80         9.57 o
  -2   4  15          0.22         -3.05         3.05 o
   0   4  15          8.27          5.17         2.93 o
   2   4  15        111.92        124.43         6.53 o
   4   4  15         37.38         38.59         5.23 o
   6   4  15       1661.01       1731.77        31.09 o
   8   4  15        785.03        771.02        21.24 o
  10   4  15          0.05         -6.77         6.77 o
  12   4  15          0.43         13.97        21.16 o
 -13   5  15          2.90          0.42        10.77 o
 -11   5  15         70.29         63.00        12.91 o
  -9   5  15          6.05         -6.09         7.22 o
  -7   5  15         48.68         59.35         8.52 o
  -5   5  15        207.86        196.69         9.37 o
  -3   5  15          2.64          1.84         7.57 o
  -1   5  15         39.33         49.60         6.26 o
   1   5  15        215.68        245.13        11.88 o
   3   5  15       1290.00       1327.69        25.37 o
   5   5  15        438.01        450.21        20.13 o
   7   5  15         30.51         49.16         8.27 o
   9   5  15         10.10          3.75         8.46 o
  11   5  15         63.02         44.39        13.59 o
 -12   6  15         43.93          9.51        22.22 o
 -10   6  15          1.41          2.69        10.12 o
  -8   6  15         90.28         96.97        11.66 o
  -6   6  15        487.78        536.61        17.80 o
  -4   6  15         38.09         37.60         7.20 o
  -2   6  15         10.09          7.77         5.83 o
   0   6  15          0.48         -5.46         5.46 o
   2   6  15        325.67        326.58        12.92 o
   4   6  15        333.89        325.75        10.19 o
   6   6  15          2.25          5.97         5.97 o
   8   6  15         59.40         61.61         8.67 o
  10   6  15          6.18         18.14         7.41 o
  -9   7  15          0.76          6.74        17.56 o
  -7   7  15        580.69        568.93        22.35 o
  -5   7  15        575.46        620.65        23.33 o
  -3   7  15          5.86          7.18         4.45 o
  -1   7  15        206.78        229.24        10.52 o
   1   7  15        218.55        238.46        12.77 o
   3   7  15          5.86          4.98         6.41 o
   5   7  15         25.27         30.25         6.84 o
   7   7  15         40.87         47.32         7.03 o
   9   7  15        108.37         91.16        10.03 o
  -8   8  15        167.97        158.46        19.46 o
  -6   8  15        190.06        190.80        19.26 o
  -4   8  15         25.23         25.28         6.15 o
  -2   8  15         45.53         39.14         6.41 o
   0   8  15        142.36        117.17         9.14 o
   2   8  15        614.51        614.60        17.30 o
   4   8  15        101.62        106.36        10.35 o
   6   8  15         90.51         88.55        16.68 o
  -3   9  15         60.87         69.40        20.31 o
  -1   9  15         10.15         -4.40         6.47 o
   1   9  15          6.60          9.09         7.00 o
 -16   0  16        327.24        333.05        35.12 o
 -14   0  16        291.27        253.07        28.35 o
 -12   0  16          6.36          8.10         9.22 o
 -10   0  16          9.41          3.34         5.28 o
  -8   0  16         43.89         36.24         7.25 o
  -6   0  16         82.69         75.74         6.84 o
  -4   0  16       1235.93       1266.39        20.63 o
  -2   0  16        130.39        151.24         8.52 o
   0   0  16        404.52        367.15        10.57 o
   2   0  16       5667.77       5669.95        63.33 o
   4   0  16       2371.47       2346.44        33.78 o
   6   0  16         11.80          3.30         3.73 o
   8   0  16          6.81         10.61         7.20 o
  10   0  16         90.88         67.30        10.61 o
  12   0  16        300.47        338.13        40.63 o
  14   0  16         14.11         10.16        21.16 o
 -15   1  16          2.00         -8.24        10.12 o
 -13   1  16        277.45        312.32        21.54 o
 -11   1  16        160.71        147.23        10.77 o
  -9   1  16          0.71          1.58         3.58 o
  -7   1  16         85.88         79.32         4.55 o
  -5   1  16         74.01         57.08         4.34 o
  -3   1  16         27.88         30.25         3.73 o
  -1   1  16         12.03         14.13         2.53 o
   1   1  16        537.19        535.22         8.64 o
   3   1  16        384.14        387.69         8.56 o
   5   1  16         33.31         32.41         4.98 o
   7   1  16          8.55          0.71         3.84 o
   9   1  16        346.89        378.64        12.75 o
  11   1  16       1323.34       1338.14        44.89 o
  13   1  16         41.71         40.70        16.01 o
  15   1  16         58.02         41.94        17.79 o
 -14   2  16         11.10          3.39        10.17 o
 -12   2  16        142.53        142.99        11.61 o
 -10   2  16         55.07         50.85         6.63 o
  -8   2  16        248.61        237.73        13.66 o
  -6   2  16         65.63         65.34         3.72 o
  -4   2  16         45.75         38.84         3.31 o
  -2   2  16         41.79         41.06         3.57 o
   0   2  16         35.95         44.52         3.14 o
   2   2  16          8.81          3.65         2.55 o
   4   2  16          7.33          0.29         2.54 o
   6   2  16         26.42         25.63         5.29 o
   8   2  16        136.79        154.21         9.01 o
  10   2  16        437.40        435.95        24.88 o
  12   2  16         28.66         42.83        23.70 o
  14   2  16        148.16        114.38        27.30 o
 -15   3  16        190.56        197.67        20.29 o
 -13   3  16         24.65         24.77        10.89 o
 -11   3  16         92.56         95.70        10.12 o
  -9   3  16        136.34        141.54         9.31 o
  -7   3  16          1.32         -4.61         4.61 o
  -5   3  16         43.95         43.94         3.78 o
  -3   3  16          2.03          7.09         3.71 o
  -1   3  16        166.60        166.04         6.60 o
   1   3  16          1.50          0.85         3.20 o
   3   3  16        200.36        217.68         7.21 o
   5   3  16        434.73        462.03        14.84 o
   7   3  16        397.35        373.94        16.31 o
   9   3  16         10.34          3.78         6.51 o
  11   3  16         17.05         12.01        16.72 o
  13   3  16         31.53          7.52        15.54 o
 -14   4  16         34.56         28.26        12.42 o
 -12   4  16         56.50         55.02        12.95 o
 -10   4  16         60.92         72.96         9.82 o
  -8   4  16         29.81         25.97         6.54 o
  -6   4  16          1.09         -2.12         3.87 o
  -4   4  16          4.17         -1.10         3.31 o
  -2   4  16        119.17        140.46         7.10 o
   0   4  16         29.92         30.00         4.50 o
   2   4  16        153.87        195.23        11.67 o
   4   4  16        124.06        131.73         8.71 o
   6   4  16        359.28        395.81        16.11 o
   8   4  16        336.33        334.00        16.03 o
  10   4  16          7.38          8.21        11.41 o
  12   4  16          0.45         -0.88        14.03 o
 -13   5  16         88.80         80.60        15.24 o
 -11   5  16         58.38         46.85        10.79 o
  -9   5  16         14.09          9.30         7.83 o
  -7   5  16         22.35         12.98         6.02 o
  -5   5  16        251.60        279.65        10.13 o
  -3   5  16         23.58         31.05         9.59 o
  -1   5  16         25.20         16.45         5.56 o
   1   5  16        772.53        789.40        18.91 o
   3   5  16       1048.10       1046.83        24.26 o
   5   5  16         70.66         77.95        11.35 o
   7   5  16          4.93         -1.40         7.85 o
   9   5  16        134.42        134.99        33.01 o
  11   5  16         46.92         56.28        24.97 o
 -12   6  16          0.07          5.10        10.92 o
 -10   6  16         22.65         22.86        11.62 o
  -8   6  16        165.81        166.84        11.13 o
  -6   6  16       1049.19       1129.69        34.45 o
  -4   6  16        301.90        328.43        15.02 o
  -2   6  16         74.66         80.54         8.57 o
   0   6  16        408.68        464.32        17.67 o
   2   6  16        509.37        513.16        16.94 o
   4   6  16        211.46        229.13        13.64 o
   6   6  16         49.19         57.95         9.32 o
   8   6  16         14.74         -3.69         8.87 o
  10   6  16        126.45        127.99        15.16 o
  -9   7  16         33.57         16.66        11.82 o
  -7   7  16        181.14        159.75        19.47 o
  -5   7  16         27.39         24.57         8.11 o
  -3   7  16         56.82         62.07         8.82 o
  -1   7  16         23.33         12.54         8.13 o
   1   7  16          7.79          8.48         7.69 o
   3   7  16          2.03         12.87         9.02 o
   5   7  16        106.13         91.25        12.56 o
   7   7  16         63.29         37.25         9.93 o
   9   7  16        103.45        111.02        18.61 o
  -6   8  16         24.48         24.41        18.83 o
  -4   8  16         90.80         84.49        13.20 o
  -2   8  16          0.87          6.51         8.64 o
   0   8  16          0.46         -5.92        10.17 o
   2   8  16        283.02        236.05        17.44 o
   4   8  16         24.74         18.10        19.68 o
   6   8  16         82.14         54.42        13.39 o
 -15   1  17        167.94        162.58        18.36 o
 -13   1  17          4.09         -2.71        17.56 o
 -11   1  17        211.86        214.72        14.05 o
  -9   1  17        398.47        383.03         9.81 o
  -7   1  17         51.74         55.70         5.42 o
  -5   1  17          1.29          0.48         3.02 o
  -3   1  17          1.51          0.18         2.97 o
  -1   1  17          1.54          3.68         2.61 o
   1   1  17       1629.12       1565.16        16.69 o
   3   1  17        794.97        749.47        11.56 o
   5   1  17          1.49          3.40         3.41 o
   7   1  17         98.43        120.32         5.95 o
   9   1  17          4.73         10.66         5.87 o
  11   1  17        303.52        270.44        31.32 o
  13   1  17          4.76         11.21        15.26 o
 -14   2  17          4.50          4.42         9.69 o
 -12   2  17         47.95         54.93         9.76 o
 -10   2  17          2.73         -0.35         5.36 o
  -8   2  17          3.28         -4.01         4.01 o
  -6   2  17          0.95          2.91         3.10 o
  -4   2  17          9.51         12.86         3.39 o
  -2   2  17         16.17         15.32         3.09 o
   0   2  17         39.33         29.44         4.03 o
   2   2  17        285.19        282.68         8.68 o
   4   2  17          1.63          6.02         3.45 o
   6   2  17         10.87         11.05         4.84 o
   8   2  17         65.11         61.31         8.94 o
  10   2  17       1135.73       1109.58        38.68 o
  12   2  17        263.32        263.30        25.82 o
  14   2  17          6.26         -6.54        14.95 o
 -15   3  17          6.74         -2.72        11.52 o
 -13   3  17          3.25         -8.21        10.16 o
 -11   3  17        393.44        414.51        18.14 o
  -9   3  17        768.05        767.47        19.76 o
  -7   3  17         17.35         27.07         8.73 o
  -5   3  17        160.90        161.80         6.38 o
  -3   3  17         76.58         89.59         7.11 o
  -1   3  17        231.56        238.90         8.69 o
   1   3  17        269.73        273.60         8.59 o
   3   3  17        195.77        210.67         9.96 o
   5   3  17          1.25          1.61         4.62 o
   7   3  17          6.40          4.86         6.18 o
   9   3  17        144.38        138.47        10.53 o
  11   3  17          1.41         -7.76        12.56 o
  13   3  17         30.91         24.18        16.13 o
 -14   4  17        139.14        146.85        18.49 o
 -12   4  17          2.65         15.90        10.72 o
 -10   4  17        124.17        106.13        11.61 o
  -8   4  17          2.24          1.43        10.93 o
  -6   4  17        184.08        183.25         8.90 o
  -4   4  17          0.72          0.53         3.36 o
  -2   4  17        147.84        153.95         7.79 o
   0   4  17         84.52         94.39         7.70 o
   2   4  17        478.82        521.20        14.67 o
   4   4  17          2.81         -0.88         4.77 o
   6   4  17          0.75         -2.49         5.80 o
   8   4  17       1518.58       1531.11        62.74 o
  10   4  17        388.74        340.63        37.88 o
  12   4  17          1.62          6.76        15.11 o
 -13   5  17         96.87         99.54        16.03 o
 -11   5  17          1.21         -8.07         8.57 o
  -9   5  17          1.79          7.00         7.47 o
  -7   5  17        466.24        484.77        16.34 o
  -5   5  17        560.52        551.03        14.13 o
  -3   5  17         14.75         20.09         5.76 o
  -1   5  17         68.68         77.58         7.37 o
   1   5  17        532.80        578.59        25.78 o
   3   5  17         65.11         79.44        10.57 o
   5   5  17          1.14         -7.26         7.26 o
   7   5  17        217.09        227.11        17.15 o
   9   5  17        136.45        101.72        16.03 o
  11   5  17         11.56         14.39        22.01 o
 -10   6  17         69.33         64.57        16.29 o
  -8   6  17         46.90         31.49         8.30 o
  -6   6  17        285.00        304.67        19.36 o
  -4   6  17         67.77         80.50         8.96 o
  -2   6  17         53.99         51.22         7.67 o
   0   6  17        166.72        157.42        19.75 o
   2   6  17        132.93        144.07        10.95 o
   4   6  17        104.33        105.75         9.56 o
   6   6  17         12.15         12.68         8.00 o
   8   6  17          2.84         -3.13         8.91 o
  10   6  17        279.10        249.34        19.25 o
  -9   7  17          9.82         10.19        11.19 o
  -7   7  17        215.27        232.51        16.75 o
  -5   7  17          8.85          5.61         7.33 o
  -3   7  17          4.92         -3.85         7.39 o
  -1   7  17         42.09         56.65        10.04 o
   1   7  17         31.83         15.48         8.26 o
   3   7  17          7.25          8.16         7.90 o
   5   7  17         45.93         38.52        14.29 o
   7   7  17          0.22         -3.50        11.64 o
  -6   8  17         17.48         11.29        11.22 o
  -4   8  17         95.65         92.05        12.53 o
  -2   8  17        137.77        126.57        13.74 o
   0   8  17         22.03         17.05        11.60 o
   2   8  17         16.13         16.52        11.22 o
   4   8  17         18.82         -3.39        15.66 o
 -14   0  18         17.98         23.70        15.66 o
 -12   0  18         98.27         93.52        14.03 o
 -10   0  18        420.50        415.98        20.60 o
  -8   0  18         11.19         13.99         6.40 o
  -6   0  18          7.01          0.35         4.90 o
  -4   0  18         82.72         81.51         7.45 o
  -2   0  18        269.39        335.05        16.99 o
   0   0  18        850.20        834.06        22.42 o
   2   0  18        373.54        358.51        12.26 o
   4   0  18         59.69         44.95        21.16 o
   6   0  18         29.92         41.85         8.67 o
   8   0  18          2.56          6.18         7.15 o
  10   0  18        274.58        281.37        22.90 o
  12   0  18          4.38          5.08        19.89 o
  14   0  18        234.58        253.07        38.93 o
 -15   1  18          3.25         -0.80        10.12 o
 -13   1  18         71.47         92.03        13.89 o
 -11   1  18        385.40        420.56        19.12 o
  -9   1  18        216.79        225.26         9.84 o
  -7   1  18         15.38         16.30         4.36 o
  -5   1  18         24.76         29.57         3.90 o
  -3   1  18         84.71         95.30         6.31 o
  -1   1  18         40.44         39.88         3.60 o
   1   1  18          2.15          4.30         3.41 o
   3   1  18         31.41         28.40         4.16 o
   5   1  18          3.47         -4.29         4.75 o
   7   1  18         91.79        106.59         7.29 o
   9   1  18       1051.98       1056.13        23.30 o
  11   1  18        388.90        406.56        33.64 o
  13   1  18          4.47          7.08        15.12 o
 -14   2  18          0.02          5.72        10.32 o
 -12   2  18        441.99        468.16        37.45 o
 -10   2  18       1734.20       1731.40        28.05 o
  -8   2  18         63.34         58.18         5.99 o
  -6   2  18         15.72         20.00         4.79 o
  -4   2  18        146.34        153.74         8.58 o
  -2   2  18          3.38         10.10         3.32 o
   0   2  18          0.70          0.29         3.39 o
   2   2  18         41.41         49.81         4.85 o
   4   2  18         92.33         81.15         6.01 o
   6   2  18        357.85        400.33        11.88 o
   8   2  18        468.99        501.35        19.58 o
  10   2  18         27.42         26.74        29.83 o
  12   2  18          0.04        -11.47        13.61 o
 -13   3  18         42.72         67.07        22.43 o
 -11   3  18        211.09        182.17        20.00 o
  -9   3  18         27.51         22.52         6.90 o
  -7   3  18          5.12          1.90         5.04 o
  -5   3  18        126.94        138.73         6.07 o
  -3   3  18        138.39        139.77         8.59 o
  -1   3  18       1067.08       1104.53        20.24 o
   1   3  18          4.72         11.25         4.92 o
   3   3  18          3.15          1.48         4.41 o
   5   3  18          8.72          2.49         4.84 o
   7   3  18       1242.08       1252.31        31.91 o
   9   3  18        318.09        305.79        14.37 o
  11   3  18         27.73         19.23        24.33 o
  13   3  18          4.90          1.69        15.39 o
 -12   4  18        145.67        139.84        16.31 o
 -10   4  18        111.02        119.56        16.43 o
  -8   4  18         39.23         44.23         7.76 o
  -6   4  18        113.87        113.49         6.92 o
  -4   4  18         63.50         60.85         5.14 o
  -2   4  18         26.15         18.51         5.26 o
   0   4  18         42.26         42.84         6.41 o
   2   4  18        113.42        131.30         9.09 o
   4   4  18        191.29        211.92        16.31 o
   6   4  18         21.86         18.27         8.73 o
   8   4  18         36.84         34.23         8.20 o
  10   4  18          0.72         -3.34        10.38 o
  12   4  18         10.40         17.55        22.64 o
 -11   5  18          4.68          0.15         8.59 o
  -9   5  18          0.33         15.21         7.56 o
  -7   5  18        156.90        145.34        10.83 o
  -5   5  18         17.35          9.92         5.32 o
  -3   5  18          6.94          1.77         5.48 o
  -1   5  18         62.35         58.66         8.24 o
   1   5  18         47.12         44.65         6.54 o
   3   5  18         86.33         93.80        13.13 o
   5   5  18         19.21         17.30         8.82 o
   7   5  18        660.81        646.80        35.67 o
   9   5  18         56.66         43.43        14.02 o
  11   5  18         45.07         38.51        25.39 o
 -10   6  18         30.76         25.98        10.05 o
  -8   6  18        227.11        252.96        16.75 o
  -6   6  18        398.66        434.93        27.06 o
  -4   6  18         27.45         31.12         8.12 o
  -2   6  18         27.38         34.70         8.09 o
   0   6  18         35.64         26.08         8.08 o
   2   6  18         36.94         42.55         7.52 o
   4   6  18        125.29        116.32        10.54 o
   6   6  18          4.51          8.20         7.51 o
   8   6  18          2.46         -9.81         9.81 o
  -9   7  18         88.32         97.33        20.74 o
  -7   7  18        184.13        234.11        20.06 o
  -5   7  18         20.44         22.97         8.93 o
  -3   7  18         30.44         15.76         9.00 o
  -1   7  18         32.93         38.36         9.06 o
   1   7  18         77.05         56.93         9.99 o
   3   7  18        103.95         88.77        11.75 o
   5   7  18         16.20         18.20         9.00 o
   7   7  18          1.00         -9.44         9.44 o
  -4   8  18          2.79          4.93        14.18 o
  -2   8  18         71.56         83.23        14.79 o
   0   8  18          0.44         18.76        11.06 o
   2   8  18          1.59          2.28        11.06 o
   4   8  18         57.99         22.28        13.52 o
 -15   1  19          2.18         -1.06        10.77 o
 -13   1  19          1.79         -2.04         9.72 o
 -11   1  19        410.04        446.46        16.48 o
  -9   1  19         87.91         70.46         6.68 o
  -7   1  19         28.58         36.05         5.59 o
  -5   1  19        137.11        134.86         6.16 o
  -3   1  19         26.38         39.66         6.55 o
  -1   1  19          2.68          6.59         3.43 o
   1   1  19         12.79         16.92         4.22 o
   3   1  19         92.59        107.76         7.44 o
   5   1  19         17.63         21.11         5.95 o
   7   1  19        131.34        146.31         9.17 o
   9   1  19          0.73         -2.11         6.10 o
  11   1  19        106.38        104.81        18.55 o
  13   1  19        473.40        466.26        34.54 o
 -14   2  19         60.39         59.77        19.26 o
 -12   2  19        245.90        228.71        27.51 o
 -10   2  19        187.90        213.89        11.33 o
  -8   2  19         37.52         27.62         5.37 o
  -6   2  19        308.71        318.76        11.15 o
  -4   2  19        283.27        292.44        12.19 o
  -2   2  19        186.09        175.21         8.68 o
   0   2  19         92.48         94.57         6.92 o
   2   2  19         35.17         37.15         4.97 o
   4   2  19          1.04          8.68         4.17 o
   6   2  19        163.52        180.86         9.02 o
   8   2  19          7.50         19.59         6.49 o
  10   2  19         51.16         31.92        15.23 o
  12   2  19          6.89         35.46        16.31 o
 -13   3  19        244.55        249.78        41.68 o
 -11   3  19        779.08        785.00        28.78 o
  -9   3  19         58.71         62.52         8.14 o
  -7   3  19         32.65         30.71         6.39 o
  -5   3  19       1096.20       1146.31        14.59 o
  -3   3  19       1286.07       1296.67        21.48 o
  -1   3  19        310.18        308.56        11.87 o
   1   3  19         28.64         28.67         5.15 o
   3   3  19         86.23         97.91         7.74 o
   5   3  19         95.74        113.63         8.85 o
   7   3  19        263.84        251.82        12.94 o
   9   3  19         22.22         15.16         9.82 o
  11   3  19         48.88         45.97        16.38 o
 -12   4  19        317.83        333.65        23.62 o
 -10   4  19        202.94        214.08        13.91 o
  -8   4  19          9.57          5.44         6.48 o
  -6   4  19        182.76        185.78        10.50 o
  -4   4  19          6.15          4.46         3.96 o
  -2   4  19       1196.51       1179.28        29.34 o
   0   4  19         29.05         33.34         8.92 o
   2   4  19         17.37         12.11         5.60 o
   4   4  19        249.75        260.00        14.46 o
   6   4  19        582.49        553.10        22.69 o
   8   4  19        516.38        485.76        30.51 o
  10   4  19         46.88         25.18        15.86 o
 -11   5  19         96.83        105.84        15.66 o
  -9   5  19          1.46          2.23         7.22 o
  -7   5  19        220.62        228.56        17.23 o
  -5   5  19          5.78          6.46         5.09 o
  -3   5  19         11.87          9.19         6.01 o
  -1   5  19         50.20         48.57         7.33 o
   1   5  19         73.31         80.67         7.82 o
   3   5  19        645.89        630.89        20.34 o
   5   5  19         39.88         29.24         9.96 o
   7   5  19          6.87         19.78         9.59 o
   9   5  19         48.06         40.15        13.62 o
 -10   6  19         18.85          7.74         9.35 o
  -8   6  19         38.21         33.48        10.45 o
  -6   6  19          1.25         18.05         8.24 o
  -4   6  19         48.02         48.95         9.34 o
  -2   6  19         52.60         44.12        15.89 o
   0   6  19        163.80        162.74        11.82 o
   2   6  19        304.27        292.33        15.35 o
   4   6  19        119.85        121.17        10.11 o
   6   6  19         14.20          7.40         8.20 o
   8   6  19         83.74         89.65        13.04 o
  -7   7  19         19.38         17.52        11.49 o
  -5   7  19         16.62         14.81         9.13 o
  -3   7  19         75.31         71.63        14.19 o
  -1   7  19         28.68         11.88         8.18 o
   1   7  19          8.01         13.58         8.14 o
   3   7  19          1.94         -1.87         7.35 o
   5   7  19         29.78         24.23        12.44 o
   7   7  19          7.09         22.01        16.93 o
  -2   8  19         69.19         71.25        15.00 o
   0   8  19         11.25         -3.46        10.62 o
   2   8  19         31.88         26.78        11.92 o
 -14   0  20        216.24        250.95        29.62 o
 -12   0  20         29.46         22.43        13.97 o
 -10   0  20          0.06         -7.32         7.32 o
  -8   0  20         13.64          8.03         6.40 o
  -6   0  20          0.00         -2.17         5.44 o
  -4   0  20        398.45        405.93        13.87 o
  -2   0  20        127.12        132.80         9.52 o
   0   0  20        136.48        129.40         9.60 o
   2   0  20         31.57         12.05         6.64 o
   4   0  20        243.30        319.02        26.24 o
   6   0  20          0.11         -9.53        13.54 o
   8   0  20         70.21         88.34        11.75 o
  10   0  20        370.41        453.66        42.32 o
 -13   1  20        394.90        393.10        25.81 o
 -11   1  20        202.27        215.34        13.08 o
  -9   1  20         11.23          7.59         4.98 o
  -7   1  20        152.52        167.63         8.25 o
  -5   1  20        689.74        697.59        13.66 o
  -3   1  20         97.59        111.25        11.18 o
  -1   1  20         24.68         21.95         4.57 o
   1   1  20          2.80         -0.53         4.47 o
   3   1  20         63.06         79.59         7.27 o
   5   1  20         81.09         94.94         8.54 o
   7   1  20          3.49         -2.61         5.17 o
   9   1  20         13.51         19.49         8.62 o
  11   1  20        158.78        148.78        21.75 o
  13   1  20          1.68         10.61        15.53 o
 -14   2  20         20.94         19.31        12.27 o
 -12   2  20        377.37        357.53        22.72 o
 -10   2  20         50.73         37.81         7.13 o
  -8   2  20         17.46         30.85         5.61 o
  -6   2  20       1390.42       1448.56        24.92 o
  -4   2  20       1367.87       1402.48        26.09 o
  -2   2  20        158.80        167.41         8.83 o
   0   2  20         31.09         24.14         5.04 o
   2   2  20          6.24          6.78         4.75 o
   4   2  20          0.91         -3.00         4.10 o
   6   2  20        190.82        198.99         9.42 o
   8   2  20          8.20         12.91         6.55 o
  10   2  20         58.67         39.65        15.96 o
  12   2  20        460.96        402.03        46.55 o
 -13   3  20         14.46        -11.39        13.12 o
 -11   3  20          0.23         -1.43         9.09 o
  -9   3  20         54.14         47.06         7.97 o
  -7   3  20        112.69        123.02         9.27 o
  -5   3  20        120.24        114.47         7.46 o
  -3   3  20        726.27        722.48        19.75 o
  -1   3  20         92.60         82.03         7.39 o
   1   3  20          6.51         11.23         5.05 o
   3   3  20        260.36        297.07        13.50 o
   5   3  20         17.94         19.49         7.43 o
   7   3  20        156.17        147.97        10.94 o
   9   3  20         15.16         15.52         9.70 o
  11   3  20          6.44         -7.19        14.36 o
 -12   4  20          2.91          7.08        11.27 o
 -10   4  20         53.01         59.24        11.27 o
  -8   4  20          0.02          5.43         6.29 o
  -6   4  20        127.97        137.90         8.46 o
  -4   4  20        212.59        217.41        10.63 o
  -2   4  20        461.57        494.23        24.92 o
   0   4  20         77.38         72.58        28.38 o
   2   4  20         49.57         70.52         8.81 o
   4   4  20          6.10          2.91         6.34 o
   6   4  20          4.97         -3.65         6.69 o
   8   4  20        263.75        300.87        17.32 o
  10   4  20        366.42        351.61        29.92 o
 -11   5  20         66.99         69.05        14.10 o
  -9   5  20         31.76         19.20        14.92 o
  -7   5  20        142.33        150.41        11.67 o
  -5   5  20        232.73        229.95        13.21 o
  -3   5  20         47.33         41.13         7.12 o
  -1   5  20          5.08         -4.18         5.40 o
   1   5  20         63.84         58.02         7.82 o
   3   5  20        726.37        729.85        22.02 o
   5   5  20         82.99         84.32        12.56 o
   7   5  20         71.75         78.90        12.69 o
   9   5  20        211.83        209.50        22.15 o
  -8   6  20         65.32         51.94        10.71 o
  -6   6  20         15.93          9.26         7.55 o
  -4   6  20        122.71        118.86        10.94 o
  -2   6  20          2.87          0.77         6.47 o
   0   6  20          0.31         -2.32         6.12 o
   2   6  20        199.56        176.39        12.59 o
   4   6  20        210.55        198.47        14.03 o
   6   6  20         48.89         31.89         9.35 o
   8   6  20         39.05         24.91        14.33 o
  -7   7  20          9.91         12.54        11.18 o
  -5   7  20         30.22         22.11         9.62 o
  -3   7  20         86.03         99.62        11.91 o
  -1   7  20        119.18        122.57        13.00 o
   1   7  20          3.73          5.15         7.18 o
   3   7  20         71.90         58.96        11.46 o
   5   7  20         99.99         91.99        13.49 o
 -13   1  21          5.98         -9.34         9.34 o
 -11   1  21          2.27         -2.81        13.12 o
  -9   1  21          7.77          3.82         4.95 o
  -7   1  21        111.36        111.66         7.23 o
  -5   1  21          0.94          2.80         4.18 o
  -3   1  21         77.63         82.57         9.05 o
  -1   1  21        184.37        171.13         8.78 o
   1   1  21          8.04         14.77         5.00 o
   3   1  21        347.10        367.38        14.34 o
   5   1  21          0.14         -4.35         5.49 o
   7   1  21         25.30         18.44         6.92 o
   9   1  21          6.56         -0.11         8.11 o
  11   1  21        590.18        633.24        35.61 o
 -12   2  21         27.42         41.84        11.36 o
 -10   2  21         44.82         41.75         7.96 o
  -8   2  21         22.65         28.83         6.09 o
  -6   2  21        502.73        481.64        13.01 o
  -4   2  21          3.04         -0.92         6.25 o
  -2   2  21         30.36         29.24         5.32 o
   0   2  21         80.62         82.08         7.16 o
   2   2  21         68.43         77.60         7.11 o
   4   2  21         58.20         59.48         7.33 o
   6   2  21         16.88         13.48         5.92 o
   8   2  21         49.23         59.12         9.56 o
  10   2  21        231.66        244.91        24.95 o
  12   2  21         44.37         35.29        18.01 o
 -13   3  21         48.04         39.09        12.72 o
 -11   3  21         26.30         35.46        16.29 o
  -9   3  21         64.76         59.23         8.58 o
  -7   3  21        377.30        390.61        17.59 o
  -5   3  21        713.54        702.33        16.68 o
  -3   3  21        188.38        177.89        11.84 o
  -1   3  21          0.23          7.71         5.10 o
   1   3  21          0.00         -1.55         4.72 o
   3   3  21         75.34         76.22         7.64 o
   5   3  21          2.83          5.52         7.72 o
   7   3  21         28.25         33.26         8.02 o
   9   3  21        140.61        147.09        22.01 o
  11   3  21        500.93        507.50        35.31 o
 -12   4  21          5.75          6.11        11.06 o
 -10   4  21        102.91        103.25        14.67 o
  -8   4  21         35.55         40.21         8.80 o
  -6   4  21         21.34         16.08         6.31 o
  -4   4  21        140.24        118.70        12.36 o
  -2   4  21         70.43         77.54        14.54 o
   0   4  21        260.41        227.81        16.13 o
   2   4  21        923.66        900.86        26.90 o
   4   4  21        763.39        748.96        22.05 o
   6   4  21         67.77         71.46        12.13 o
   8   4  21        263.41        243.58        16.19 o
  10   4  21        126.81        142.78        21.66 o
  -9   5  21         12.04         12.90         9.07 o
  -7   5  21         69.97         77.31         9.10 o
  -5   5  21        380.48        358.88        17.78 o
  -3   5  21          0.53          2.85         6.05 o
  -1   5  21        154.75        158.49        10.93 o
   1   5  21          0.07         -1.11         5.96 o
   3   5  21          8.28          5.43         7.46 o
   5   5  21          0.19          3.07         9.14 o
   7   5  21        320.90        318.84        21.44 o
   9   5  21        238.52        231.73        53.32 o
  -8   6  21         80.68         54.07        11.33 o
  -6   6  21        274.25        262.57        15.42 o
  -4   6  21         19.29         13.43         7.47 o
  -2   6  21          0.29          9.24         6.81 o
   0   6  21         49.35         58.72         9.09 o
   2   6  21         14.70          9.96         7.38 o
   4   6  21         17.52         15.73         8.44 o
   6   6  21         62.60         50.40        11.66 o
  -5   7  21          0.29         -3.73         8.26 o
  -3   7  21          6.43         16.86         9.52 o
  -1   7  21         11.88         32.91        10.03 o
   1   7  21          2.51         -1.95         8.91 o
   3   7  21        210.23        191.04        16.26 o
 -12   0  22         49.44         56.28        17.77 o
 -10   0  22        158.76        144.41        17.56 o
  -8   0  22         22.40         21.96        12.16 o
  -6   0  22        117.27        112.00        11.54 o
  -4   0  22          2.93         -0.35         9.76 o
  -2   0  22          1.35          2.10         3.80 o
   0   0  22          1.15         -6.77         6.77 o
   2   0  22        410.85        482.49        19.33 o
   4   0  22         19.82         24.55        16.93 o
   6   0  22        341.93        376.30        25.25 o
   8   0  22         63.55         42.95        13.31 o
  10   0  22          3.62         15.66        20.74 o
 -13   1  22         37.44         24.96        18.62 o
 -11   1  22         54.48         43.34        10.72 o
  -9   1  22         18.78         22.74         5.82 o
  -7   1  22        164.04        201.64         9.30 o
  -5   1  22         29.15         28.17         5.44 o
  -3   1  22         97.57         95.73         9.67 o
  -1   1  22          3.22          4.79         4.47 o
   1   1  22        189.85        220.35        10.45 o
   3   1  22         45.66         53.27         8.93 o
   5   1  22         37.42         58.71        13.47 o
   7   1  22          0.15          2.92         7.86 o
   9   1  22        177.15        180.82        14.73 o
  11   1  22         35.51          9.99        15.25 o
 -12   2  22          5.65         -1.27        16.93 o
 -10   2  22         30.06         31.11         8.06 o
  -8   2  22         90.76         83.13         7.87 o
  -6   2  22         44.69         38.71         6.50 o
  -4   2  22        212.77        231.59        20.72 o
  -2   2  22        657.89        673.54        21.39 o
   0   2  22        308.02        326.22        11.93 o
   2   2  22          1.41          5.44         5.08 o
   4   2  22         45.60         50.65        12.52 o
   6   2  22          0.77          3.18         7.04 o
   8   2  22         83.48         80.93        11.61 o
  10   2  22        181.97        240.60        25.55 o
 -11   3  22        248.81        257.86        19.76 o
  -9   3  22        438.18        432.87        16.71 o
  -7   3  22         37.05         40.13        11.99 o
  -5   3  22        157.27        165.90        18.75 o
  -3   3  22          4.50         -2.48         5.91 o
  -1   3  22        690.67        670.86        23.52 o
   1   3  22          9.69          6.71         5.53 o
   3   3  22        198.89        220.27        12.90 o
   5   3  22          0.25          0.44         7.93 o
   7   3  22          0.05         -0.69         8.55 o
   9   3  22         10.26         11.26        14.76 o
 -10   4  22          7.39         -3.77         9.07 o
  -8   4  22          0.89         -1.22         8.17 o
  -6   4  22         46.49         43.77         7.27 o
  -4   4  22          1.83         -1.98         8.21 o
  -2   4  22         86.82         71.88        10.94 o
   0   4  22         45.30         51.89        13.01 o
   2   4  22        197.08        195.78        15.53 o
   4   4  22         82.14         82.70        14.84 o
   6   4  22        131.37        111.55        17.80 o
   8   4  22        299.04        325.22        21.33 o
  -9   5  22         29.26          7.55         9.02 o
  -7   5  22         38.92         26.12         8.05 o
  -5   5  22         23.72         27.60        11.36 o
  -3   5  22        172.82        173.20        23.27 o
  -1   5  22        503.73        477.25        16.59 o
   1   5  22         42.09         40.69         7.68 o
   3   5  22        252.33        283.85        23.21 o
   5   5  22         94.91        101.70        16.19 o
   7   5  22         97.78         81.83        13.87 o
  -8   6  22          6.71        -12.70        12.70 o
  -6   6  22        207.15        228.66        14.60 o
  -4   6  22        181.35        205.32        19.12 o
  -2   6  22          5.91          4.57         7.11 o
   0   6  22          2.96         -3.89         6.62 o
   2   6  22         63.26         49.15         9.13 o
   4   6  22         50.86         57.55        11.58 o
   6   6  22         92.03         96.98        14.20 o
  -3   7  22        122.73        108.53        30.28 o
  -1   7  22         45.04         52.44        11.17 o
   1   7  22        205.45        222.69        17.29 o
 -11   1  23        138.28        151.12        15.41 o
  -9   1  23         50.96         44.04         6.60 o
  -7   1  23          7.30          4.25         4.80 o
  -5   1  23          1.48          2.83         6.60 o
  -3   1  23          2.05          2.44         6.30 o
  -1   1  23        110.47        121.52         8.80 o
   1   1  23          0.63          9.82         5.16 o
   3   1  23        462.09        465.30        18.73 o
   5   1  23        892.19        933.83        37.55 o
   7   1  23         92.56         85.70        23.29 o
   9   1  23         76.81         74.58        15.08 o
  11   1  23          1.37         -3.39        15.18 o
 -12   2  23         36.40         19.62        10.92 o
 -10   2  23         78.46         88.33        11.28 o
  -8   2  23         11.03         11.22         6.27 o
  -6   2  23         94.13         83.84         8.05 o
  -4   2  23        398.83        411.07        29.16 o
  -2   2  23          4.66          2.11         6.67 o
   0   2  23        124.94        123.45        11.79 o
   2   2  23          0.58         -1.15         8.07 o
   4   2  23        123.89        104.72        13.41 o
   6   2  23         54.49         44.77        10.69 o
   8   2  23         32.08         41.38        25.60 o
  10   2  23         13.19         12.92        15.53 o
 -11   3  23         44.29         44.86        11.79 o
  -9   3  23          0.00         14.15         8.35 o
  -7   3  23         19.05          5.68         7.82 o
  -5   3  23        426.25        431.73        21.63 o
  -3   3  23        621.00        621.43        19.80 o
  -1   3  23        424.92        401.57        17.34 o
   1   3  23         36.92         40.96         7.15 o
   3   3  23          6.91          5.76         6.40 o
   5   3  23          4.33          8.52        10.17 o
   7   3  23          0.30          4.23        11.57 o
   9   3  23        120.12        124.42        30.05 o
 -10   4  23        360.67        397.57        20.90 o
  -8   4  23         77.80         70.83        14.50 o
  -6   4  23         19.95          6.14        10.25 o
  -4   4  23         96.70         96.40        12.29 o
  -2   4  23        915.78        937.68        36.93 o
   0   4  23          1.60         -4.11         9.35 o
   2   4  23        203.04        175.64        15.34 o
   4   4  23         69.18         85.26        15.42 o
   6   4  23         88.96        107.89        14.39 o
   8   4  23         24.52         18.71        13.44 o
  -9   5  23         64.14         64.41        11.66 o
  -7   5  23         34.04         42.26        11.66 o
  -5   5  23          6.75         -2.48         8.30 o
  -3   5  23        153.57        159.84        15.28 o
  -1   5  23         89.25         90.67        12.55 o
   1   5  23         11.26          7.79         6.53 o
   3   5  23          0.22          6.70         8.62 o
   5   5  23        184.47        192.68        21.96 o
   7   5  23        198.34        184.41        23.04 o
  -6   6  23          6.11         -1.88         8.49 o
  -4   6  23         66.91         56.98        31.53 o
  -2   6  23         10.58          8.35         8.72 o
   0   6  23         18.05         22.25         8.89 o
   2   6  23          4.83          0.53        17.13 o
   4   6  23          1.72         -3.90        11.29 o
 -12   0  24        330.36        347.02        32.16 o
 -10   0  24         85.52        104.11        18.20 o
  -8   0  24          0.02         -3.12         7.44 o
  -6   0  24        573.32        576.04        23.00 o
  -4   0  24       1491.67       1476.52        36.14 o
  -2   0  24         49.88         52.52        18.41 o
   0   0  24          4.73         14.15         7.07 o
   2   0  24       1067.65       1095.14        30.57 o
   4   0  24       3744.75       4038.09       127.80 o
   6   0  24        185.89        223.45        32.16 o
   8   0  24         94.57        116.80        25.81 o
  10   0  24         50.27         48.67        24.55 o
 -11   1  24          0.00         -8.36         8.36 o
  -9   1  24          0.01         -3.62         6.31 o
  -7   1  24         13.90         11.38         6.37 o
  -5   1  24        567.62        569.64        28.92 o
  -3   1  24        341.92        347.96        35.29 o
  -1   1  24          0.50          3.97         6.72 o
   1   1  24         31.61         37.32         8.39 o
   3   1  24        614.79        627.77        36.39 o
   5   1  24        512.10        522.38        30.21 o
   7   1  24         33.87         33.42        14.05 o
   9   1  24          8.98         -0.67        12.89 o
 -10   2  24          2.58         -7.41        10.79 o
  -8   2  24         52.43         36.25        10.32 o
  -6   2  24        254.61        237.19        16.22 o
  -4   2  24        228.53        258.75        18.91 o
  -2   2  24        367.35        354.65        18.65 o
   0   2  24        125.18        134.08        12.54 o
   2   2  24        204.11        202.51        13.38 o
   4   2  24        230.73        235.82        19.33 o
   6   2  24         49.66         53.12        11.45 o
   8   2  24          0.05        -16.93        16.93 o
  -9   3  24         21.68         31.85         8.94 o
  -7   3  24         19.19          9.51        10.25 o
  -5   3  24         54.96         30.31        18.89 o
  -3   3  24        108.75         98.66        12.20 o
  -1   3  24         31.05         36.85        10.14 o
   1   3  24          0.16          0.86         6.70 o
   3   3  24        142.65        139.51        13.58 o
   5   3  24        115.62         99.63        16.63 o
   7   3  24         28.21         47.60        13.73 o
   9   3  24          1.27          4.66        21.16 o
  -8   4  24          9.50          7.57         8.11 o
  -6   4  24          0.03          8.10        10.46 o
  -4   4  24          4.70          0.46         8.17 o
  -2   4  24         25.77         37.49         9.45 o
   0   4  24         52.36         60.76        10.96 o
   2   4  24         17.03         26.92         9.42 o
   4   4  24        123.61        105.34        17.27 o
   6   4  24        123.89        107.57        17.47 o
   8   4  24         57.55         58.82        22.85 o
  -7   5  24          7.00         -8.44        11.15 o
  -5   5  24          1.00         -5.19         8.68 o
  -3   5  24         26.96         24.09        10.30 o
  -1   5  24         36.07         25.89        10.27 o
   1   5  24         88.48        106.33        15.24 o
   3   5  24         24.06         10.69         7.25 o
   5   5  24         81.99         92.26        24.97 o
  -4   6  24          4.90          6.18        17.14 o
  -2   6  24          2.93         -2.69        10.77 o
   0   6  24        112.52        100.50        17.48 o
   2   6  24        140.47        140.35        13.93 o
 -11   1  25          0.46         -1.94         9.52 o
  -9   1  25         67.89         63.17        10.22 o
  -7   1  25         18.81         34.43         7.16 o
  -5   1  25        511.30        527.94        36.86 o
  -3   1  25         15.67         16.52        12.96 o
  -1   1  25          2.24          2.95         6.82 o
   1   1  25        161.27        165.25        13.34 o
   3   1  25       1528.93       1580.25        63.27 o
   5   1  25        182.16        182.23        23.28 o
   7   1  25          0.33         13.57        12.77 o
   9   1  25        284.97        314.85        38.93 o
 -10   2  25          7.30          5.46        11.21 o
  -8   2  25         24.20         26.29         7.40 o
  -6   2  25        244.63        246.04        31.88 o
  -4   2  25        261.09        281.45        18.36 o
  -2   2  25          1.15          1.33         9.76 o
   0   2  25          4.65          8.82        13.95 o
   2   2  25        230.60        255.06        19.72 o
   4   2  25        299.24        294.87        20.28 o
   6   2  25         57.78         29.91        10.72 o
   8   2  25         70.87         40.63        22.01 o
  -9   3  25          2.29         -1.02         7.84 o
  -7   3  25         62.16         60.95        13.22 o
  -5   3  25         42.07         50.84        10.41 o
  -3   3  25         93.64         92.10        12.31 o
  -1   3  25         56.50         58.99         9.64 o
   1   3  25          0.40         -2.50         6.59 o
   3   3  25          0.32         -7.52         7.58 o
   5   3  25          1.60         -6.16        13.97 o
   7   3  25         73.66         55.81        22.43 o
  -8   4  25         67.47         62.19        14.93 o
  -6   4  25          4.97          7.57        14.60 o
  -4   4  25         29.27         25.67         9.91 o
  -2   4  25         19.94         19.03         8.80 o
   0   4  25          3.89          6.33         9.97 o
   2   4  25        525.65        531.55        23.58 o
   4   4  25        496.27        461.36        63.90 o
   6   4  25         74.91         40.20        22.43 o
  -5   5  25         55.46         16.79        12.80 o
  -3   5  25          3.61         -6.97        10.10 o
  -1   5  25        228.09        187.36        17.20 o
   1   5  25        300.68        329.65        26.13 o
   3   5  25        255.89        281.54        24.64 o
   5   5  25        101.66        105.37        28.78 o
 -10   0  26        182.13        190.01        23.28 o
  -8   0  26          6.42         -5.50         9.42 o
  -6   0  26        293.90        306.37        19.54 o
  -4   0  26         14.65         10.79         7.82 o
  -2   0  26         51.21         79.56        23.70 o
   0   0  26          0.05          4.22         7.94 o
   2   0  26        910.80       1004.66        58.82 o
   4   0  26        308.85        319.51        39.36 o
   6   0  26          0.00         -8.89        15.66 o
  -9   1  26        118.42        110.55        11.96 o
  -7   1  26         14.35          8.55         6.71 o
  -5   1  26        186.66        175.32        14.00 o
  -3   1  26          1.71          9.51         7.26 o
  -1   1  26          0.02          3.26         8.51 o
   1   1  26        260.12        270.58        19.29 o
   3   1  26        280.61        282.24        49.51 o
   5   1  26          0.04          2.27        11.92 o
   7   1  26          2.95          2.19        13.08 o
  -8   2  26        104.92         91.37        12.77 o
  -6   2  26          0.07          2.25         9.11 o
  -4   2  26          2.68          7.17         7.95 o
  -2   2  26          1.05         -3.18         7.12 o
   0   2  26        164.61        137.63        14.98 o
   2   2  26         26.48         28.21         9.06 o
   4   2  26         20.95         33.37        20.95 o
   6   2  26         22.79         17.77        19.47 o
   8   2  26        177.98        171.82        31.74 o
  -7   3  26          6.87          1.14        10.17 o
  -5   3  26          1.27          1.65        10.06 o
  -3   3  26          1.30         -2.33         8.09 o
  -1   3  26         20.76         23.97        10.11 o
   1   3  26        211.53        184.45        13.72 o
   3   3  26         42.78         31.82        11.35 o
   5   3  26          9.80         14.89        12.48 o
   7   3  26        184.69        155.73        31.32 o
  -6   4  26         19.72         30.96        24.33 o
  -4   4  26         58.41         74.65        14.84 o
  -2   4  26        275.09        240.04        18.05 o
   0   4  26        150.71        160.57        18.40 o
   2   4  26        125.51        129.48        14.52 o
   4   4  26         68.36         61.79        23.28 o
  -3   5  26        116.98        112.81        19.47 o
  -1   5  26         82.31        102.83        43.38 o
   1   5  26         14.52         15.19        12.13 o
   3   5  26         24.88         17.40        12.90 o
  -9   1  27        149.71        149.47        13.21 o
  -7   1  27         16.89         21.66         9.11 o
  -5   1  27        266.54        243.72        30.11 o
  -3   1  27        257.67        231.50        23.04 o
  -1   1  27        122.46        105.56        14.32 o
   1   1  27          8.29          3.38         7.75 o
   3   1  27          2.17         -1.89        11.49 o
   5   1  27         43.36         21.60        14.46 o
   7   1  27        233.07        234.02        25.87 o
  -8   2  27         70.01         65.64        12.26 o
  -6   2  27          5.45         12.60         9.02 o
  -4   2  27         14.55         22.08         9.04 o
  -2   2  27         90.89         70.45        16.91 o
   0   2  27          4.14         -5.03         7.60 o
   2   2  27         23.95         21.92         9.55 o
   4   2  27         35.07         43.69        15.11 o
   6   2  27         26.66          5.08        19.47 o
  -7   3  27          0.11         -8.46        10.16 o
  -5   3  27         18.90          3.43        11.00 o
  -3   3  27        101.33         98.62        18.15 o
  -1   3  27          0.18         -5.99        10.36 o
   1   3  27         11.79          6.77        12.77 o
   3   3  27          3.08         -3.15        11.49 o
   5   3  27        119.22         92.68        27.08 o
  -4   4  27         89.83         74.47        14.72 o
  -2   4  27         29.48         14.75        16.93 o
   0   4  27        122.26        113.05        17.38 o
   2   4  27         18.87         21.79        12.29 o
   4   4  27         13.42         32.59        22.43 o
  -8   0  28         96.49        108.08        15.10 o
  -6   0  28        741.92        751.59        55.01 o
  -4   0  28       1031.12       1046.98        63.06 o
  -2   0  28          3.11         11.43        19.04 o
   0   0  28          3.74        -10.58        15.23 o
   2   0  28          0.57         11.00        18.62 o
   4   0  28        374.70        385.95        44.86 o
   6   0  28          3.52         -5.92        17.35 o
  -7   1  28          2.01          0.91         8.83 o
  -5   1  28         20.89          8.80        10.25 o
  -3   1  28         95.73         75.62        11.01 o
  -1   1  28          9.00          7.47         8.16 o
   1   1  28          1.85          0.31         8.50 o
   3   1  28        282.73        305.77        36.18 o
   5   1  28        408.84        423.88        33.07 o
  -6   2  28         63.96         75.10        13.12 o
  -4   2  28        305.60        282.19        18.85 o
  -2   2  28          1.36         -1.56         7.70 o
   0   2  28         20.15         20.98         9.32 o
   2   2  28          6.96         12.91         9.49 o
   4   2  28         55.83         60.44        17.89 o
  -5   3  28          0.01         -4.60        10.25 o
  -3   3  28          1.30          2.64         9.33 o
  -1   3  28         42.12         34.91        10.77 o
   1   3  28         36.38         26.29        15.66 o
   3   3  28         46.03         33.43        21.58 o
  -2   4  28         97.85         86.85        16.27 o
   0   4  28        137.45        149.81        19.33 o
  -5   1  29        472.92        512.52        36.91 o
  -3   1  29         27.29         17.95         8.78 o
  -1   1  29         10.03        -11.78        12.78 o
   1   1  29        102.92         89.64        14.48 o
   3   1  29         14.62          3.12        12.77 o
  -4   2  29         49.93         60.09        11.58 o
  -2   2  29         27.13         20.66         9.47 o
   0   2  29         13.12         13.27         9.74 o
   2   2  29         29.24         26.24        15.25 o
  -3   3  29        111.85         92.39        15.81 o
  -1   3  29         72.23         64.22        14.79 o
   1   3  29        273.95        298.86        24.71 o
  -4   0  30          0.48          3.81        19.89 o
  -2   0  30         77.50         83.79        28.35 o
   0   0  30        470.59        427.00        46.97 o
   2   0  30          0.01        -15.66        15.66 o
  -3   1  30         10.25        -12.23        12.23 o
  -1   1  30          0.26         -5.05        12.26 o
   1   1  30         33.83         30.42        10.52 o
                                                
